# Supplementary material for: Transcript-level annotation of Affymetrix probesets improves the interpretation of gene expression data
Source: BMC Bioinformatics. 2007 Jun 11;8:194. doi: 10.1186/1471-2105-8-194 (PMC1913542; doi:10.1186/1471-2105-8-194)
Supplement: Additional file 2 — Expression correlations of synonymous probesets. Expression consistency within synonymous probeset groups for 30 (assayed with MOE430A_2) and 28 (assayed with HG-U133A array) GEO datasets, with synonymity defined at different levels: gene level, Affy-protein level, and our protein level. For HG-U133A array, a recent related work (Harbig et al. 2005 NAR) was also adopted for comparison. [file 1471-2105-8-194-S2.xls]

## Sheet: HGU133A_28GDS
Dataset accession	Mean Correlation (gene level)	# of groups (gene level)	Mean Correlation (Affy-protein level)	# of groups (Affy-protein level)	Mean Correlation (our protein level)	# of groups (our protein level)	P-val of PCC(Affy-protein) < PCC(our protein)	Mean Correlation (Harbig-protein level)	# of groups (Harbig-protein level)	P-val of PCC(Harbig Protein) < PCC(Our protein)
GDS1023	0.030405	4709	0.089222	2934	0.14459	1078	1.1777e-06	0.131353	2139	0.139166
GDS1036	0.21792	4114	0.31028	2590	0.39368	948	9.0457e-09	0.374511	1883	0.105349
GDS1062	0.2542	4342	0.35047	2734	0.4616	1009	0	0.431288	1996	0.00929173
GDS1064	0.19977	4633	0.28297	2886	0.35963	1048	9.1633e-11	0.34336	2095	0.0939209
GDS1067	0.28498	4534	0.37525	2833	0.46637	1038	5.9108e-13	0.452942	2060	0.148431
GDS1096	0.32983	4611	0.42582	2882	0.52879	1069	0	0.495777	2106	0.00257994
GDS1209	0.36804	4639	0.46973	2896	0.58285	1068	0	0.551662	2114	0.00118355
GDS1220	0.15633	4646	0.22671	2896	0.30667	1062	2.4958e-13	0.285749	2102	0.0339493
GDS1257	0.13746	4012	0.21604	2534	0.29139	919	3.2514e-09	0.276218	1840	0.130792
GDS1259	0.15671	4264	0.23307	2681	0.31324	987	3.1489e-10	0.295841	1944	0.0999099
GDS1282	0.24399	4395	0.32347	2752	0.42222	1008	4.4409e-16	0.392165	2003	0.00724321
GDS1321	0.29631	4339	0.39265	2728	0.50807	1002	0	0.470074	2001	0.00180024
GDS1331	0.039401	4619	0.091072	2868	0.13757	1058	8.5472e-06	0.122023	2091	0.0875205
GDS266	0.087781	4187	0.15329	2597	0.22624	947	6.3452e-10	0.206993	1885	0.0627395
GDS268	0.068678	4228	0.12855	2638	0.21018	971	1.4796e-12	0.175193	1916	0.00213734
GDS395	0.26602	4035	0.36639	2548	0.47328	931	6.9944e-15	0.450665	1857	0.0443969
GDS558	0.18837	4475	0.27192	2791	0.36519	1035	5.6621e-15	0.334754	2033	0.00637153
GDS564	0.15467	4168	0.2405	2629	0.3302	967	1.1775e-11	0.301186	1907	0.0167123
GDS596	0.2487	4709	0.3228	2934	0.41541	1079	0	0.386109	2140	0.00225518
GDS690	0.143068	4712	0.233056	2938	0.347957	1080	0.082885	0.316569	1899	0.0275367
GDS715	0.29775	4616	0.37483	2880	0.45952	1047	1.6764e-14	0.440646	2091	0.0456428
GDS737	0.0071124	4645	0.051725	2893	0.10945	1062	5.357e-09	0.0857642	2106	0.0132466
GDS760	0.19285	4537	0.269	2828	0.35614	1027	1.2083e-10	0.334393	2046	0.0634601
GDS810	0.12096	4377	0.19915	2724	0.28001	1002	1.8661e-11	0.257411	1970	0.037675
GDS914	0.022973	4480	0.082009	2786	0.14362	1032	1.7913e-07	0.115957	2024	0.0148386
GDS946	0.026826	4425	0.081874	2763	0.14422	990	7.3553e-08	0.131627	1991	0.158737
GDS987	0.21502	4191	0.31363	2649	0.41169	972	7.1654e-13	0.385932	1922	0.0295955
GDS999	0.18548	4354	0.27539	2712	0.37374	1003	1.3323e-14	0.349724	1969	0.0336135

## Sheet: MOE430A_30GDS
Dataset accession	Mean Correlation (gene level)	# of groups (gene level)	Mean Correlation (Affy-protein level)	# of groups (Affy-protein level)	Mean Correlation (our protein level)	# of groups (protein level)	P-val of PCC(Affy-protein) < PCC(our protein)
GDS998	0.16313	4016	0.233041	2704	0.30392	1252	9.89141e-07
GDS1323	0.461017	4390	0.521402	2928	0.578312	1392	2.07524e-05
GDS1275	0.0405307	4165	0.0832794	2791	0.143521	1307	3.23357e-07
GDS1309	0.129185	3929	0.176338	2637	0.239024	1238	2.73693e-07
GDS1244	0.113497	4524	0.149434	3017	0.184928	1428	6.50478e-05
GDS1213	0.0801349	4159	0.138345	2769	0.206385	1292	2.25376e-05
GDS895	0.164123	4671	0.216269	3148	0.286697	1496	2.11429e-06
GDS1030	0.0770049	4254	0.113584	2833	0.147274	1341	0.00191467
GDS1107	-0.107028	4027	-0.0324264	2683	0.0403877	1238	0.0170324
GDS1227	-0.0137249	3970	0.0655041	2635	0.122532	1251	0.00454821
GDS1228	-0.00888402	4197	0.0536425	2793	0.108963	1300	0.000733011
GDS1277	0.0318622	4142	0.0879349	2743	0.129844	1281	0.00454237
GDS565	0.223622	4410	0.279019	2941	0.324699	1373	0.00012816
GDS813	0.415607	4865	0.479146	3238	0.515765	1538	0.00238016
GDS853	0.273986	4750	0.340194	3154	0.372811	1508	0.00903714
GDS856	0.315028	3877	0.391607	2618	0.4548	1210	0.00396736
GDS883	-0.0775176	4177	-0.0238982	2779	0.0397673	1319	0.00150864
GDS958	0.11061	4129	0.183628	2750	0.26286	1288	8.85288e-05
GDS960	0.129734	4259	0.180219	2829	0.223711	1331	0.000633094
GDS1037	0.00990275	4326	0.0453066	2874	0.0712431	1360	0.00533346
GDS1072	0.0306375	4949	0.0812431	3292	0.121856	1576	0.00191507
GDS1076	0.0395773	4066	0.0834332	2704	0.170896	1280	5.93119e-09
GDS1211	0.222992	4439	0.283871	2934	0.317777	1405	0.00747856
GDS1232	-0.0308384	3963	0.0405905	2641	0.14066	1253	1.61224e-06
GDS1276	0.0274514	3967	0.0708737	2684	0.151893	1234	1.20082e-06
GDS1285	0.322567	4124	0.389657	2735	0.435834	1294	0.000218076
GDS925	0.253979	3999	0.330361	2681	0.364738	1253	0.0210514
GDS1043	-0.000699839	4153	0.0408618	2748	0.113657	1302	1.01449e-06
GDS952	0.0317753	3864	0.122081	2594	0.200942	1205	0.000942642
GDS1265	0.0913587	4556	0.132843	3031	0.167508	1439	0.000404296
