# Supplementary material for: Transcript-level annotation of Affymetrix probesets improves the interpretation of gene expression data
Source: BMC Bioinformatics. 2007 Jun 11;8:194. doi: 10.1186/1471-2105-8-194 (PMC1913542; doi:10.1186/1471-2105-8-194)
Supplement: Additional file 3 — Pearson correlation coefficients (PCCs) calculated on dataset GDS987. Pearson correlation coefficients (PCCs) of PPI pairs and corresponding GGI pairs. Calculated for 1037 HPRD protein-protein interactions using the GEO dataset GDS987. [file 1471-2105-8-194-S3.xls]

## Sheet: sheet1
PPI	GGI_exPPI	PPI_pvt	GGI_inclPPI	abs(GGI_inclPPI) > abs(GGI_exPPI)?	abs(PPI) < abs(GGI_exPPI)?	sign(PPI) <> sign(GGI_exPPI)	abs(PPI) < abs(GGI_iclPPI)?	sign(PPI) <> sign(GGI_inclPPI)
0.4645	0.29173	0.4645	0.33492	TRUE	FALSE	FALSE	FALSE	FALSE
-0.30516	-0.054629	-0.30516	-0.10473	TRUE	FALSE	FALSE	FALSE	FALSE
0.045101	0.17705	0.045101	0.16056	FALSE	TRUE	FALSE	TRUE	FALSE
0.62783	0.63819	0.62783	0.63128	FALSE	TRUE	FALSE	TRUE	FALSE
-0.069554	-0.2337	-0.069554	-0.17899	FALSE	TRUE	FALSE	TRUE	FALSE
0.11609	0.23177	0.11609	0.21635	FALSE	TRUE	FALSE	TRUE	FALSE
0.28233	0.16823	0.28233	0.20626	TRUE	FALSE	FALSE	FALSE	FALSE
0.18696	0.046241	0.18696	0.093148	TRUE	FALSE	FALSE	FALSE	FALSE
0.087989	-0.0050145	0.087989	0.025987	TRUE	FALSE	TRUE	FALSE	FALSE
0.35051	0.0036466	0.35051	0.17708	TRUE	FALSE	FALSE	FALSE	FALSE
0.035366	-0.016774	0.035366	0.0092962	FALSE	FALSE	TRUE	FALSE	FALSE
-0.033251	0.14645	-0.033251	0.056598	FALSE	TRUE	TRUE	TRUE	TRUE
-0.22631	0.34337	-0.22631	0.058529	FALSE	TRUE	TRUE	FALSE	TRUE
0.23724	-0.34069	0.23724	-0.051722	FALSE	TRUE	TRUE	FALSE	TRUE
0.038202	-0.30181	0.038202	-0.13181	FALSE	TRUE	TRUE	TRUE	TRUE
-0.057107	-0.055955	-0.057107	-0.056416	TRUE	FALSE	FALSE	FALSE	FALSE
0.034293	0.14673	0.034293	0.10925	FALSE	TRUE	FALSE	TRUE	FALSE
0.041048	-0.0069096	0.041048	0.017069	TRUE	FALSE	TRUE	FALSE	FALSE
-0.03244	0.15721	-0.03244	0.1098	FALSE	TRUE	TRUE	TRUE	TRUE
0.40953	0.10153	0.40953	0.25553	TRUE	FALSE	FALSE	FALSE	FALSE
0.21395	0.26412	0.21395	0.23067	FALSE	TRUE	FALSE	TRUE	FALSE
0.1926	-0.17768	0.1926	-0.054255	FALSE	FALSE	TRUE	FALSE	TRUE
0.070942	0.24913	0.070942	0.16004	FALSE	TRUE	FALSE	TRUE	FALSE
-0.019301	0.086931	-0.019301	0.0072566	FALSE	TRUE	TRUE	FALSE	TRUE
0.40599	-0.14609	0.40599	0.12995	FALSE	FALSE	TRUE	FALSE	FALSE
0.038175	0.14054	0.038175	0.12007	FALSE	TRUE	FALSE	TRUE	FALSE
-0.48994	-0.36645	-0.48994	-0.4282	TRUE	FALSE	FALSE	FALSE	FALSE
0.044863	0.14546	0.044863	0.11193	FALSE	TRUE	FALSE	TRUE	FALSE
-0.3135	-0.12411	-0.3135	-0.2188	TRUE	FALSE	FALSE	FALSE	FALSE
0.17797	0.22593	0.17797	0.20195	FALSE	TRUE	FALSE	TRUE	FALSE
0.58356	0.41929	0.58356	0.50143	TRUE	FALSE	FALSE	FALSE	FALSE
0.61656	0.072421	0.61656	0.20846	TRUE	FALSE	FALSE	FALSE	FALSE
0.36671	0.3696	0.36671	0.36816	FALSE	TRUE	FALSE	TRUE	FALSE
0.088235	-0.060715	0.088235	-0.011065	FALSE	FALSE	TRUE	FALSE	TRUE
0.41793	-0.2391	0.41793	-0.020091	FALSE	FALSE	TRUE	FALSE	TRUE
-0.061757	-0.13049	-0.061757	-0.10758	FALSE	TRUE	FALSE	TRUE	FALSE
-0.0093997	-0.027187	-0.0093997	-0.018293	FALSE	TRUE	FALSE	TRUE	FALSE
-0.13543	0.0037962	-0.13543	-0.065815	TRUE	FALSE	TRUE	FALSE	FALSE
0.2766	0.23205	0.2766	0.26175	TRUE	FALSE	FALSE	FALSE	FALSE
-0.26194	0.069988	-0.26194	-0.095978	TRUE	FALSE	TRUE	FALSE	FALSE
-0.087432	0.60337	-0.087432	0.14283	FALSE	TRUE	TRUE	TRUE	TRUE
0.62313	-0.22249	0.62313	0.20032	FALSE	FALSE	TRUE	FALSE	FALSE
-0.015224	-0.22222	-0.015224	-0.15322	FALSE	TRUE	FALSE	TRUE	FALSE
-0.0893	-0.22804	-0.0893	-0.15867	FALSE	TRUE	FALSE	TRUE	FALSE
0.17422	0.32724	0.17422	0.22522	FALSE	TRUE	FALSE	TRUE	FALSE
0.66415	0.55769	0.66415	0.61092	TRUE	FALSE	FALSE	FALSE	FALSE
0.52436	0.51427	0.52436	0.51932	TRUE	FALSE	FALSE	FALSE	FALSE
-0.28969	-0.35049	-0.28969	-0.32769	FALSE	TRUE	FALSE	TRUE	FALSE
0.041589	-0.11919	0.041589	-0.038801	FALSE	TRUE	TRUE	FALSE	TRUE
0.72337	0.63375	0.72337	0.67856	TRUE	FALSE	FALSE	FALSE	FALSE
0.084467	0.14641	0.084467	0.11544	FALSE	TRUE	FALSE	TRUE	FALSE
0.50775	0.32534	0.50775	0.41655	TRUE	FALSE	FALSE	FALSE	FALSE
0.42897	0.060696	0.42897	0.15277	TRUE	FALSE	FALSE	FALSE	FALSE
-0.36287	-0.31134	-0.36287	-0.33711	TRUE	FALSE	FALSE	FALSE	FALSE
0.16221	-0.06548	0.16221	0.048366	FALSE	FALSE	TRUE	FALSE	FALSE
0.29588	0.28867	0.29588	0.29228	TRUE	FALSE	FALSE	FALSE	FALSE
-0.15172	-0.11836	-0.15172	-0.13504	TRUE	FALSE	FALSE	FALSE	FALSE
-0.084609	-0.061781	-0.084609	-0.073195	TRUE	FALSE	FALSE	FALSE	FALSE
-0.39628	0.49031	-0.39628	0.047011	FALSE	TRUE	TRUE	FALSE	TRUE
-0.27147	-0.2829	-0.27147	-0.27909	FALSE	TRUE	FALSE	TRUE	FALSE
0.69315	-0.23615	0.69315	0.2285	FALSE	FALSE	TRUE	FALSE	FALSE
0.14104	0.21013	0.14104	0.1871	FALSE	TRUE	FALSE	TRUE	FALSE
0.11106	-0.42938	0.11106	-0.24924	FALSE	TRUE	TRUE	TRUE	TRUE
0.56246	-0.00024067	0.56246	0.14043	TRUE	FALSE	TRUE	FALSE	FALSE
0.069948	0.048119	0.069948	0.059033	TRUE	FALSE	FALSE	FALSE	FALSE
0.49573	0.19405	0.49573	0.34489	TRUE	FALSE	FALSE	FALSE	FALSE
0.040118	0.14331	0.040118	0.091713	FALSE	TRUE	FALSE	TRUE	FALSE
0.078985	0.1773	0.078985	0.11176	FALSE	TRUE	FALSE	TRUE	FALSE
-0.0008649	-0.40846	-0.0008649	-0.27259	FALSE	TRUE	FALSE	TRUE	FALSE
0.43347	-0.0388	0.43347	0.27605	TRUE	FALSE	TRUE	FALSE	FALSE
-0.022195	0.24359	-0.022195	0.1107	FALSE	TRUE	TRUE	TRUE	TRUE
0.29214	-0.48939	0.29214	0.031631	FALSE	TRUE	TRUE	FALSE	FALSE
0.66654	0.13074	0.66654	0.30934	TRUE	FALSE	FALSE	FALSE	FALSE
-0.4362	-0.21728	-0.4362	-0.29025	TRUE	FALSE	FALSE	FALSE	FALSE
-0.121	0.037899	-0.121	-0.015069	FALSE	FALSE	TRUE	FALSE	FALSE
0.56061	0.21275	0.56061	0.3287	TRUE	FALSE	FALSE	FALSE	FALSE
0.2435	0.16799	0.2435	0.18687	TRUE	FALSE	FALSE	FALSE	FALSE
0.40025	0.15014	0.40025	0.2752	TRUE	FALSE	FALSE	FALSE	FALSE
0.20236	0.013784	0.20236	0.045213	TRUE	FALSE	FALSE	FALSE	FALSE
-0.11535	-0.016374	-0.11535	-0.07576	TRUE	FALSE	FALSE	FALSE	FALSE
0.17078	0.31712	0.17078	0.20737	FALSE	TRUE	FALSE	TRUE	FALSE
0.32917	0.22292	0.32917	0.24417	TRUE	FALSE	FALSE	FALSE	FALSE
0.227	0.53507	0.227	0.38104	FALSE	TRUE	FALSE	TRUE	FALSE
-0.33379	-0.14981	-0.33379	-0.19581	TRUE	FALSE	FALSE	FALSE	FALSE
-0.16292	-0.18364	-0.16292	-0.1681	FALSE	TRUE	FALSE	TRUE	FALSE
-0.19476	-0.30205	-0.19476	-0.27821	FALSE	TRUE	FALSE	TRUE	FALSE
-0.12288	0.084448	-0.12288	0.015339	FALSE	FALSE	TRUE	FALSE	TRUE
-0.020264	0.29299	-0.020264	0.084155	FALSE	TRUE	TRUE	TRUE	TRUE
-0.47073	-0.056483	-0.47073	-0.26361	TRUE	FALSE	FALSE	FALSE	FALSE
-0.071875	0.29761	-0.071875	0.17445	FALSE	TRUE	TRUE	TRUE	TRUE
0.63017	0.34953	0.63017	0.41969	TRUE	FALSE	FALSE	FALSE	FALSE
0.59418	0.097246	0.59418	0.42854	TRUE	FALSE	FALSE	FALSE	FALSE
0.55391	0.16457	0.55391	0.29435	TRUE	FALSE	FALSE	FALSE	FALSE
-0.35451	0.59023	-0.35451	0.11786	FALSE	TRUE	TRUE	FALSE	TRUE
0.68254	-0.0034795	0.68254	0.22519	TRUE	FALSE	TRUE	FALSE	FALSE
0.23917	0.16707	0.23917	0.20312	TRUE	FALSE	FALSE	FALSE	FALSE
0.04022	-0.11474	0.04022	-0.037257	FALSE	TRUE	TRUE	FALSE	TRUE
-0.49943	-0.07713	-0.49943	-0.2179	TRUE	FALSE	FALSE	FALSE	FALSE
0.14302	0.015715	0.14302	0.058149	TRUE	FALSE	FALSE	FALSE	FALSE
-0.37116	-0.18532	-0.37116	-0.24726	TRUE	FALSE	FALSE	FALSE	FALSE
-0.15369	-0.40544	-0.15369	-0.32153	FALSE	TRUE	FALSE	TRUE	FALSE
0.72014	-0.027331	0.72014	0.34641	TRUE	FALSE	TRUE	FALSE	FALSE
-0.27457	-0.12436	-0.27457	-0.19947	TRUE	FALSE	FALSE	FALSE	FALSE
0.17854	-0.13982	0.17854	-0.060226	FALSE	FALSE	TRUE	FALSE	TRUE
-0.24986	0.13394	-0.24986	-0.12193	FALSE	FALSE	TRUE	FALSE	FALSE
-0.42577	0.0061568	-0.42577	-0.2098	TRUE	FALSE	TRUE	FALSE	FALSE
-0.34343	0.44058	-0.34343	0.048573	FALSE	TRUE	TRUE	FALSE	TRUE
-0.21361	0.28014	-0.21361	-0.090171	FALSE	TRUE	TRUE	FALSE	FALSE
0.4547	-0.11055	0.4547	0.2286	TRUE	FALSE	TRUE	FALSE	FALSE
0.36789	0.093039	0.36789	0.23046	TRUE	FALSE	FALSE	FALSE	FALSE
0.42689	0.13907	0.42689	0.28298	TRUE	FALSE	FALSE	FALSE	FALSE
0.048816	0.17854	0.048816	0.11368	FALSE	TRUE	FALSE	TRUE	FALSE
-0.26724	-0.0016368	-0.26724	-0.090172	TRUE	FALSE	FALSE	FALSE	FALSE
-0.13415	-0.10439	-0.13415	-0.12671	TRUE	FALSE	FALSE	FALSE	FALSE
-0.051203	0.064782	-0.051203	0.0067891	FALSE	TRUE	TRUE	FALSE	TRUE
-0.32041	-0.1477	-0.32041	-0.23405	TRUE	FALSE	FALSE	FALSE	FALSE
0.11203	0.0069232	0.11203	0.059478	TRUE	FALSE	FALSE	FALSE	FALSE
0.11146	0.22401	0.11146	0.16773	FALSE	TRUE	FALSE	TRUE	FALSE
-0.01527	-0.043628	-0.01527	-0.034176	FALSE	TRUE	FALSE	TRUE	FALSE
-0.072113	0.17238	-0.072113	0.11126	FALSE	TRUE	TRUE	TRUE	TRUE
0.049522	0.4564	0.049522	0.25296	FALSE	TRUE	FALSE	TRUE	FALSE
0.12539	0.21059	0.12539	0.16799	FALSE	TRUE	FALSE	TRUE	FALSE
0.17409	0.06217	0.17409	0.099478	TRUE	FALSE	FALSE	FALSE	FALSE
-0.045135	-0.035308	-0.045135	-0.040222	TRUE	FALSE	FALSE	FALSE	FALSE
-0.10146	0.012782	-0.10146	-0.04434	TRUE	FALSE	TRUE	FALSE	FALSE
0.40235	0.16002	0.40235	0.18021	TRUE	FALSE	FALSE	FALSE	FALSE
0.26113	0.12468	0.26113	0.19291	TRUE	FALSE	FALSE	FALSE	FALSE
0.42305	-0.13734	0.42305	0.23625	TRUE	FALSE	TRUE	FALSE	FALSE
0.040854	-0.041814	0.040854	-0.00047965	FALSE	TRUE	TRUE	FALSE	TRUE
0.81526	-0.21727	0.81526	0.299	TRUE	FALSE	TRUE	FALSE	FALSE
0.12572	0.29654	0.12572	0.21113	FALSE	TRUE	FALSE	TRUE	FALSE
-0.30404	0.071793	-0.30404	-0.11612	TRUE	FALSE	TRUE	FALSE	FALSE
0.016986	0.068623	0.016986	0.051411	FALSE	TRUE	FALSE	TRUE	FALSE
0.75229	-0.21124	0.75229	0.43111	TRUE	FALSE	TRUE	FALSE	FALSE
0.5858	-0.20036	0.5858	-0.069332	FALSE	FALSE	TRUE	FALSE	TRUE
0.49157	-0.47646	0.49157	0.16889	FALSE	FALSE	TRUE	FALSE	FALSE
0.27278	-0.020939	0.27278	0.028014	TRUE	FALSE	TRUE	FALSE	FALSE
0.060753	0.21872	0.060753	0.11341	FALSE	TRUE	FALSE	TRUE	FALSE
0.571	-0.22269	0.571	0.30644	TRUE	FALSE	TRUE	FALSE	FALSE
-0.30625	-0.0061007	-0.30625	-0.2062	TRUE	FALSE	FALSE	FALSE	FALSE
-0.33069	0.20694	-0.33069	-0.15148	FALSE	FALSE	TRUE	FALSE	FALSE
0.4773	0.25904	0.4773	0.35605	TRUE	FALSE	FALSE	FALSE	FALSE
0.80349	0.49431	0.80349	0.54584	TRUE	FALSE	FALSE	FALSE	FALSE
-0.060315	-0.062117	-0.060315	-0.060916	FALSE	TRUE	FALSE	TRUE	FALSE
-0.36241	0.37801	-0.36241	0.0077961	FALSE	TRUE	TRUE	FALSE	TRUE
-0.55553	-0.33473	-0.55553	-0.36233	TRUE	FALSE	FALSE	FALSE	FALSE
0.29966	0.18753	0.29966	0.1922	TRUE	FALSE	FALSE	FALSE	FALSE
-0.39486	-0.14594	-0.39486	-0.15631	TRUE	FALSE	FALSE	FALSE	FALSE
-0.25853	-0.24858	-0.25853	-0.24982	TRUE	FALSE	FALSE	FALSE	FALSE
0.44323	0.0037391	0.44323	0.29674	TRUE	FALSE	FALSE	FALSE	FALSE
-0.042563	-0.068154	-0.042563	-0.055359	FALSE	TRUE	FALSE	TRUE	FALSE
0.42244	-0.4957	0.42244	-0.03663	FALSE	TRUE	TRUE	FALSE	TRUE
-0.109	-0.2839	-0.109	-0.1673	FALSE	TRUE	FALSE	TRUE	FALSE
-0.26577	0.39363	-0.26577	-0.045972	FALSE	TRUE	TRUE	FALSE	FALSE
0.67186	0.1773	0.67186	0.30094	TRUE	FALSE	FALSE	FALSE	FALSE
0.13451	0.1111	0.13451	0.11501	TRUE	FALSE	FALSE	FALSE	FALSE
0.57758	0.28316	0.57758	0.33223	TRUE	FALSE	FALSE	FALSE	FALSE
-0.35608	-0.18573	-0.35608	-0.22358	TRUE	FALSE	FALSE	FALSE	FALSE
0.17988	-0.090899	0.17988	0.04449	FALSE	FALSE	TRUE	FALSE	FALSE
0.62909	0.0088298	0.62909	0.21558	TRUE	FALSE	FALSE	FALSE	FALSE
0.013989	-0.58514	0.013989	-0.18572	FALSE	TRUE	TRUE	TRUE	TRUE
-0.17159	0.037241	-0.17159	-0.10198	TRUE	FALSE	TRUE	FALSE	FALSE
0.1215	-0.17287	0.1215	0.023376	FALSE	TRUE	TRUE	FALSE	FALSE
0.41787	0.093436	0.41787	0.14751	TRUE	FALSE	FALSE	FALSE	FALSE
-0.05491	0.365	-0.05491	0.15504	FALSE	TRUE	TRUE	TRUE	TRUE
0.13624	-0.12286	0.13624	0.0066889	FALSE	FALSE	TRUE	FALSE	FALSE
-0.32138	0.24101	-0.32138	-0.13392	FALSE	FALSE	TRUE	FALSE	FALSE
0.10197	0.5618	0.10197	0.33189	FALSE	TRUE	FALSE	TRUE	FALSE
-0.31585	-0.53905	-0.31585	-0.42745	FALSE	TRUE	FALSE	TRUE	FALSE
0.1801	-0.31468	0.1801	-0.14975	FALSE	TRUE	TRUE	FALSE	TRUE
-0.17502	-0.42184	-0.17502	-0.33957	FALSE	TRUE	FALSE	TRUE	FALSE
0.40484	0.43428	0.40484	0.42447	FALSE	TRUE	FALSE	TRUE	FALSE
-0.1089	-0.16241	-0.1089	-0.14457	FALSE	TRUE	FALSE	TRUE	FALSE
0.37236	0.037192	0.37236	0.14892	TRUE	FALSE	FALSE	FALSE	FALSE
0.1269	0.19684	0.1269	0.17352	FALSE	TRUE	FALSE	TRUE	FALSE
0.6348	0.54124	0.6348	0.57243	TRUE	FALSE	FALSE	FALSE	FALSE
0.16273	0.018836	0.16273	0.066802	TRUE	FALSE	FALSE	FALSE	FALSE
-0.24533	0.10504	-0.24533	-0.011749	FALSE	FALSE	TRUE	FALSE	FALSE
0.13699	0.12962	0.13699	0.1333	TRUE	FALSE	FALSE	FALSE	FALSE
0.21618	0.27976	0.21618	0.24797	FALSE	TRUE	FALSE	TRUE	FALSE
0.13452	0.21684	0.13452	0.1894	FALSE	TRUE	FALSE	TRUE	FALSE
0.31037	-0.38642	0.31037	0.078107	FALSE	TRUE	TRUE	FALSE	FALSE
0.38751	-0.34841	0.38751	0.019553	FALSE	FALSE	TRUE	FALSE	FALSE
0.22707	-0.0031361	0.22707	0.15033	TRUE	FALSE	TRUE	FALSE	FALSE
0.38756	-0.37249	0.38756	0.0075355	FALSE	FALSE	TRUE	FALSE	FALSE
0.4313	0.14391	0.4313	0.2876	TRUE	FALSE	FALSE	FALSE	FALSE
0.20861	-0.18839	0.20861	0.01011	FALSE	FALSE	TRUE	FALSE	FALSE
0.47067	0.46491	0.47067	0.46875	TRUE	FALSE	FALSE	FALSE	FALSE
-0.080791	0.078154	-0.080791	-0.027809	FALSE	FALSE	TRUE	FALSE	FALSE
-0.066456	-0.058848	-0.066456	-0.06075	TRUE	FALSE	FALSE	FALSE	FALSE
-0.057929	0.078472	-0.057929	0.044372	FALSE	TRUE	TRUE	FALSE	TRUE
-0.22101	0.029498	-0.22101	-0.033129	TRUE	FALSE	TRUE	FALSE	FALSE
-0.1072	-0.20097	-0.1072	-0.17752	FALSE	TRUE	FALSE	TRUE	FALSE
0.27373	0.048218	0.27373	0.076407	TRUE	FALSE	FALSE	FALSE	FALSE
-0.0053633	0.082802	-0.0053633	0.038719	FALSE	TRUE	TRUE	TRUE	TRUE
0.28666	-0.1745	0.28666	0.056077	FALSE	FALSE	TRUE	FALSE	FALSE
0.55936	0.54767	0.55936	0.55059	TRUE	FALSE	FALSE	FALSE	FALSE
-0.25717	-0.16683	-0.25717	-0.212	TRUE	FALSE	FALSE	FALSE	FALSE
0.049315	0.043354	0.049315	0.046335	TRUE	FALSE	FALSE	FALSE	FALSE
0.21556	0.27697	0.21556	0.23603	FALSE	TRUE	FALSE	TRUE	FALSE
0.62722	0.50895	0.62722	0.56808	TRUE	FALSE	FALSE	FALSE	FALSE
0.36113	0.12189	0.36113	0.24151	TRUE	FALSE	FALSE	FALSE	FALSE
0.64178	0.50756	0.64178	0.5523	TRUE	FALSE	FALSE	FALSE	FALSE
-0.56968	-0.63263	-0.56968	-0.60115	FALSE	TRUE	FALSE	TRUE	FALSE
-0.47866	-0.54359	-0.47866	-0.51112	FALSE	TRUE	FALSE	TRUE	FALSE
-0.034166	-0.17155	-0.034166	-0.10286	FALSE	TRUE	FALSE	TRUE	FALSE
-0.097619	-0.38203	-0.097619	-0.28722	FALSE	TRUE	FALSE	TRUE	FALSE
-0.36008	0.59192	-0.36008	0.11592	FALSE	TRUE	TRUE	FALSE	TRUE
-0.1909	0.50296	-0.1909	0.15603	FALSE	TRUE	TRUE	FALSE	TRUE
0.54377	0.1088	0.54377	0.32629	TRUE	FALSE	FALSE	FALSE	FALSE
-0.10452	-0.32772	-0.10452	-0.21612	FALSE	TRUE	FALSE	TRUE	FALSE
-0.13404	-0.083867	-0.13404	-0.10895	TRUE	FALSE	FALSE	FALSE	FALSE
0.12644	0.021908	0.12644	0.03933	TRUE	FALSE	FALSE	FALSE	FALSE
0.52135	0.70144	0.52135	0.61139	FALSE	TRUE	FALSE	TRUE	FALSE
-0.070397	-0.099797	-0.070397	-0.085097	FALSE	TRUE	FALSE	TRUE	FALSE
0.76177	0.74487	0.76177	0.75332	TRUE	FALSE	FALSE	FALSE	FALSE
-0.56291	0.69527	-0.56291	0.066179	FALSE	TRUE	TRUE	FALSE	TRUE
0.66691	-0.18792	0.66691	0.2395	TRUE	FALSE	TRUE	FALSE	FALSE
0.017652	0.14172	0.017652	0.079686	FALSE	TRUE	FALSE	TRUE	FALSE
0.22417	-0.32853	0.22417	-0.052183	FALSE	TRUE	TRUE	FALSE	TRUE
0.75342	-0.022446	0.75342	0.10687	TRUE	FALSE	TRUE	FALSE	FALSE
-0.17102	0.40139	-0.17102	0.11519	FALSE	TRUE	TRUE	FALSE	TRUE
0.050548	-0.094583	0.050548	-0.040159	FALSE	TRUE	TRUE	FALSE	TRUE
0.24591	0.30847	0.24591	0.27719	FALSE	TRUE	FALSE	TRUE	FALSE
-0.036501	-0.0011501	-0.036501	-0.027664	TRUE	FALSE	FALSE	FALSE	FALSE
0.021058	-0.090658	0.021058	-0.0348	FALSE	TRUE	TRUE	TRUE	TRUE
-0.45316	0.19725	-0.45316	-0.12796	FALSE	FALSE	TRUE	FALSE	FALSE
0.033554	-0.3783	0.033554	-0.10373	FALSE	TRUE	TRUE	TRUE	TRUE
0.0451	-0.60458	0.0451	-0.17146	FALSE	TRUE	TRUE	TRUE	TRUE
-0.19308	0.53467	-0.19308	0.1708	FALSE	TRUE	TRUE	FALSE	TRUE
-0.19629	0.018804	-0.19629	-0.052893	TRUE	FALSE	TRUE	FALSE	FALSE
-0.16809	0.13589	-0.16809	-0.016098	FALSE	FALSE	TRUE	FALSE	FALSE
-0.071831	-0.16293	-0.071831	-0.11738	FALSE	TRUE	FALSE	TRUE	FALSE
0.28711	0.71812	0.28711	0.50262	FALSE	TRUE	FALSE	TRUE	FALSE
-0.4096	-0.11016	-0.4096	-0.25988	TRUE	FALSE	FALSE	FALSE	FALSE
0.26542	0.35782	0.26542	0.31162	FALSE	TRUE	FALSE	TRUE	FALSE
-0.38366	-0.28866	-0.38366	-0.34566	TRUE	FALSE	FALSE	FALSE	FALSE
0.61864	0.33723	0.61864	0.47794	TRUE	FALSE	FALSE	FALSE	FALSE
-0.33518	-0.22886	-0.33518	-0.2643	TRUE	FALSE	FALSE	FALSE	FALSE
0.094175	0.042533	0.094175	0.068354	TRUE	FALSE	FALSE	FALSE	FALSE
0.0091576	-0.0064626	0.0091576	0.0013475	FALSE	FALSE	TRUE	FALSE	FALSE
-0.18985	-0.25423	-0.18985	-0.23277	FALSE	TRUE	FALSE	TRUE	FALSE
0.19704	-0.41026	0.19704	-0.0053962	FALSE	TRUE	TRUE	FALSE	TRUE
0.34159	-0.025943	0.34159	0.21908	TRUE	FALSE	TRUE	FALSE	FALSE
0.022629	-0.51628	0.022629	-0.1121	FALSE	TRUE	TRUE	TRUE	TRUE
0.070492	0.1144	0.070492	0.085129	FALSE	TRUE	FALSE	TRUE	FALSE
0.13122	0.13298	0.13122	0.13181	FALSE	TRUE	FALSE	TRUE	FALSE
0.48796	0.24768	0.48796	0.36782	TRUE	FALSE	FALSE	FALSE	FALSE
-0.22261	-0.22669	-0.22261	-0.22397	FALSE	TRUE	FALSE	TRUE	FALSE
-0.15592	0.10303	-0.15592	-0.026449	FALSE	FALSE	TRUE	FALSE	FALSE
0.28624	0.1613	0.28624	0.24459	TRUE	FALSE	FALSE	FALSE	FALSE
0.56418	0.27574	0.56418	0.46804	TRUE	FALSE	FALSE	FALSE	FALSE
0.054383	-0.095443	0.054383	-0.0055475	FALSE	TRUE	TRUE	FALSE	TRUE
0.57339	0.045265	0.57339	0.39735	TRUE	FALSE	FALSE	FALSE	FALSE
0.33239	-0.41059	0.33239	-0.039102	FALSE	TRUE	TRUE	FALSE	TRUE
0.58891	0.70697	0.58891	0.64794	FALSE	TRUE	FALSE	TRUE	FALSE
-0.22604	-0.031716	-0.22604	-0.12888	TRUE	FALSE	FALSE	FALSE	FALSE
0.32534	0.34703	0.32534	0.34161	FALSE	TRUE	FALSE	TRUE	FALSE
0.011055	0.030676	0.011055	0.027406	FALSE	TRUE	FALSE	TRUE	FALSE
-0.070638	0.0080128	-0.070638	-0.021481	TRUE	FALSE	TRUE	FALSE	FALSE
-0.68593	-0.15361	-0.68593	-0.22015	TRUE	FALSE	FALSE	FALSE	FALSE
0.086797	-0.0020461	0.086797	0.020165	TRUE	FALSE	TRUE	FALSE	FALSE
0.15845	0.14126	0.15845	0.14985	TRUE	FALSE	FALSE	FALSE	FALSE
0.23765	-0.037642	0.23765	0.054121	TRUE	FALSE	TRUE	FALSE	FALSE
0.065855	-0.064528	0.065855	-0.021067	FALSE	FALSE	TRUE	FALSE	TRUE
-0.42359	-0.13379	-0.42359	-0.30767	TRUE	FALSE	FALSE	FALSE	FALSE
-0.26242	0.1798	-0.26242	0.032391	FALSE	FALSE	TRUE	FALSE	TRUE
-0.12163	-0.043587	-0.12163	-0.095618	TRUE	FALSE	FALSE	FALSE	FALSE
0.57585	-0.2048	0.57585	0.18552	FALSE	FALSE	TRUE	FALSE	FALSE
-0.3976	-0.26622	-0.3976	-0.29907	TRUE	FALSE	FALSE	FALSE	FALSE
-0.25944	0.10552	-0.25944	-0.016132	FALSE	FALSE	TRUE	FALSE	FALSE
0.17057	0.20027	0.17057	0.18542	FALSE	TRUE	FALSE	TRUE	FALSE
-0.36019	-0.012059	-0.36019	-0.18612	TRUE	FALSE	FALSE	FALSE	FALSE
0.37248	0.51849	0.37248	0.44549	FALSE	TRUE	FALSE	TRUE	FALSE
-0.46252	-0.49517	-0.46252	-0.47884	FALSE	TRUE	FALSE	TRUE	FALSE
-0.11973	-0.10853	-0.11973	-0.11413	TRUE	FALSE	FALSE	FALSE	FALSE
0.0053954	0.043697	0.0053954	0.024546	FALSE	TRUE	FALSE	TRUE	FALSE
-0.0023165	-0.24738	-0.0023165	-0.12485	FALSE	TRUE	FALSE	TRUE	FALSE
0.1634	0.11897	0.1634	0.15229	TRUE	FALSE	FALSE	FALSE	FALSE
0.15624	-0.058431	0.15624	0.048904	FALSE	FALSE	TRUE	FALSE	FALSE
-0.41535	-0.38161	-0.41535	-0.40692	TRUE	FALSE	FALSE	FALSE	FALSE
0.19774	-0.35206	0.19774	0.060293	FALSE	TRUE	TRUE	FALSE	FALSE
0.01232	-0.46608	0.01232	-0.22688	FALSE	TRUE	TRUE	TRUE	TRUE
-0.1689	-0.1362	-0.1689	-0.1471	TRUE	FALSE	FALSE	FALSE	FALSE
0.45289	-0.0037034	0.45289	0.22459	TRUE	FALSE	TRUE	FALSE	FALSE
0.17685	0.17499	0.17685	0.17592	TRUE	FALSE	FALSE	FALSE	FALSE
0.56037	0.0075284	0.56037	0.076634	TRUE	FALSE	FALSE	FALSE	FALSE
0.49697	-0.26774	0.49697	0.11462	FALSE	FALSE	TRUE	FALSE	FALSE
0.25344	-0.072459	0.25344	0.090491	TRUE	FALSE	TRUE	FALSE	FALSE
-0.052464	-0.051756	-0.052464	-0.05211	TRUE	FALSE	FALSE	FALSE	FALSE
0.068073	0.31301	0.068073	0.19054	FALSE	TRUE	FALSE	TRUE	FALSE
0.82128	-0.23574	0.82128	0.46894	TRUE	FALSE	TRUE	FALSE	FALSE
-0.3438	0.14931	-0.3438	-0.097248	FALSE	FALSE	TRUE	FALSE	FALSE
-0.14428	0.024711	-0.14428	-0.03162	TRUE	FALSE	TRUE	FALSE	FALSE
0.3158	-0.03711	0.3158	0.13934	TRUE	FALSE	TRUE	FALSE	FALSE
0.19231	-0.047716	0.19231	0.024292	FALSE	FALSE	TRUE	FALSE	FALSE
0.39826	0.25306	0.39826	0.32566	TRUE	FALSE	FALSE	FALSE	FALSE
-0.35073	-0.13789	-0.35073	-0.24431	TRUE	FALSE	FALSE	FALSE	FALSE
-0.016703	-0.015863	-0.016703	-0.016073	TRUE	FALSE	FALSE	FALSE	FALSE
0.13174	0.23519	0.13174	0.20071	FALSE	TRUE	FALSE	TRUE	FALSE
-0.42679	-0.3387	-0.42679	-0.38275	TRUE	FALSE	FALSE	FALSE	FALSE
0.21057	0.25759	0.21057	0.22624	FALSE	TRUE	FALSE	TRUE	FALSE
-0.36434	-0.43074	-0.36434	-0.38647	FALSE	TRUE	FALSE	TRUE	FALSE
0.37234	-0.40522	0.37234	-0.016443	FALSE	TRUE	TRUE	FALSE	TRUE
0.59126	-0.035721	0.59126	0.27777	TRUE	FALSE	TRUE	FALSE	FALSE
-0.28553	-0.093985	-0.28553	-0.18976	TRUE	FALSE	FALSE	FALSE	FALSE
0.73902	-0.013333	0.73902	0.23745	TRUE	FALSE	TRUE	FALSE	FALSE
0.26682	-0.16167	0.26682	0.052578	FALSE	FALSE	TRUE	FALSE	FALSE
0.33613	0.18487	0.33613	0.25294	TRUE	FALSE	FALSE	FALSE	FALSE
-0.082352	0.012133	-0.082352	-0.011488	FALSE	FALSE	TRUE	FALSE	FALSE
0.31891	0.067563	0.31891	0.19323	TRUE	FALSE	FALSE	FALSE	FALSE
-0.021547	0.025148	-0.021547	-0.0059825	FALSE	TRUE	TRUE	FALSE	FALSE
-0.42306	-0.29403	-0.42306	-0.35854	TRUE	FALSE	FALSE	FALSE	FALSE
0.21639	0.0079909	0.21639	0.077457	TRUE	FALSE	FALSE	FALSE	FALSE
-0.24431	0.4234	-0.24431	-0.077382	FALSE	TRUE	TRUE	FALSE	FALSE
0.47232	-0.16943	0.47232	0.2584	TRUE	FALSE	TRUE	FALSE	FALSE
0.64679	-0.11657	0.64679	0.39234	TRUE	FALSE	TRUE	FALSE	FALSE
0.68439	-0.20587	0.68439	0.090884	FALSE	FALSE	TRUE	FALSE	FALSE
0.3086	0.013997	0.3086	0.1122	TRUE	FALSE	FALSE	FALSE	FALSE
0.45196	0.52924	0.45196	0.47772	FALSE	TRUE	FALSE	TRUE	FALSE
0.37445	-0.11153	0.37445	0.050459	FALSE	FALSE	TRUE	FALSE	FALSE
-0.43526	0.0086213	-0.43526	-0.21332	TRUE	FALSE	TRUE	FALSE	FALSE
-0.0032879	-0.0037224	-0.0032879	-0.0035293	FALSE	TRUE	FALSE	TRUE	FALSE
0.012962	0.25874	0.012962	0.094887	FALSE	TRUE	FALSE	TRUE	FALSE
0.3494	0.27569	0.3494	0.32483	TRUE	FALSE	FALSE	FALSE	FALSE
-0.0018161	-0.1154	-0.0018161	-0.090156	FALSE	TRUE	FALSE	TRUE	FALSE
-0.28252	-0.079131	-0.28252	-0.18083	TRUE	FALSE	FALSE	FALSE	FALSE
0.13626	0.52853	0.13626	0.3324	FALSE	TRUE	FALSE	TRUE	FALSE
0.58733	0.19957	0.58733	0.39345	TRUE	FALSE	FALSE	FALSE	FALSE
0.065939	-0.11996	0.065939	0.0039739	FALSE	TRUE	TRUE	FALSE	FALSE
-0.48189	-0.16263	-0.48189	-0.37547	TRUE	FALSE	FALSE	FALSE	FALSE
0.62108	0.1388	0.62108	0.46032	TRUE	FALSE	FALSE	FALSE	FALSE
0.16717	0.072182	0.16717	0.10384	TRUE	FALSE	FALSE	FALSE	FALSE
0.17693	-0.16181	0.17693	0.064015	FALSE	FALSE	TRUE	FALSE	FALSE
-0.54125	0.65823	-0.54125	0.058487	FALSE	TRUE	TRUE	FALSE	TRUE
0.18664	0.06979	0.18664	0.10874	TRUE	FALSE	FALSE	FALSE	FALSE
0.50554	-0.089506	0.50554	0.30719	TRUE	FALSE	TRUE	FALSE	FALSE
-0.26323	-0.18974	-0.26323	-0.23874	TRUE	FALSE	FALSE	FALSE	FALSE
0.072507	-0.33355	0.072507	-0.13052	FALSE	TRUE	TRUE	TRUE	TRUE
0.027184	0.12152	0.027184	0.074354	FALSE	TRUE	FALSE	TRUE	FALSE
-0.37461	-0.037389	-0.37461	-0.2622	TRUE	FALSE	FALSE	FALSE	FALSE
0.10691	-0.37966	0.10691	-0.014735	FALSE	TRUE	TRUE	FALSE	TRUE
-0.014043	-0.17594	-0.014043	-0.054516	FALSE	TRUE	FALSE	TRUE	FALSE
-0.15451	-0.13689	-0.15451	-0.1457	TRUE	FALSE	FALSE	FALSE	FALSE
0.076779	0.37925	0.076779	0.1524	FALSE	TRUE	FALSE	TRUE	FALSE
-0.029052	0.11884	-0.029052	0.044894	FALSE	TRUE	TRUE	TRUE	TRUE
-0.47258	-0.39341	-0.47258	-0.44619	TRUE	FALSE	FALSE	FALSE	FALSE
0.45889	-0.13494	0.45889	0.16197	TRUE	FALSE	TRUE	FALSE	FALSE
0.011447	0.1095	0.011447	0.065921	FALSE	TRUE	FALSE	TRUE	FALSE
-0.23412	-0.57551	-0.23412	-0.34792	FALSE	TRUE	FALSE	TRUE	FALSE
-0.14144	0.010173	-0.14144	-0.023518	TRUE	FALSE	TRUE	FALSE	FALSE
0.1992	0.66734	0.1992	0.35525	FALSE	TRUE	FALSE	TRUE	FALSE
-0.19952	-0.53618	-0.19952	-0.31174	FALSE	TRUE	FALSE	TRUE	FALSE
-0.10133	-0.20134	-0.10133	-0.13467	FALSE	TRUE	FALSE	TRUE	FALSE
-0.05219	0.27196	-0.05219	0.055862	FALSE	TRUE	TRUE	TRUE	TRUE
0.28644	-0.11982	0.28644	0.015601	FALSE	FALSE	TRUE	FALSE	FALSE
-0.31782	-0.38243	-0.31782	-0.36807	FALSE	TRUE	FALSE	TRUE	FALSE
0.15706	-0.27941	0.15706	0.011569	FALSE	TRUE	TRUE	FALSE	FALSE
0.12706	0.5879	0.12706	0.28068	FALSE	TRUE	FALSE	TRUE	FALSE
-0.071353	-0.35235	-0.071353	-0.21185	FALSE	TRUE	FALSE	TRUE	FALSE
0.12843	-0.074694	0.12843	0.060725	FALSE	FALSE	TRUE	FALSE	FALSE
-0.081901	0.12576	-0.081901	-0.01268	FALSE	TRUE	TRUE	FALSE	FALSE
0.27171	-0.28126	0.27171	-0.035494	FALSE	TRUE	TRUE	FALSE	TRUE
-0.063686	0.2088	-0.063686	0.027144	FALSE	TRUE	TRUE	FALSE	TRUE
-0.13685	0.095564	-0.13685	-0.059376	FALSE	FALSE	TRUE	FALSE	FALSE
0.23551	-0.21308	0.23551	-0.063552	FALSE	FALSE	TRUE	FALSE	TRUE
0.18027	-0.6214	0.18027	-0.08695	FALSE	TRUE	TRUE	FALSE	TRUE
0.52448	0.051656	0.52448	0.20926	TRUE	FALSE	FALSE	FALSE	FALSE
0.017295	0.016643	0.017295	0.016969	TRUE	FALSE	FALSE	FALSE	FALSE
-0.09493	0.016251	-0.09493	-0.03934	TRUE	FALSE	TRUE	FALSE	FALSE
-0.1259	-0.17688	-0.1259	-0.15139	FALSE	TRUE	FALSE	TRUE	FALSE
-0.13933	0.16976	-0.13933	0.015213	FALSE	TRUE	TRUE	FALSE	TRUE
0.078191	0.11352	0.078191	0.095855	FALSE	TRUE	FALSE	TRUE	FALSE
-0.0028669	0.27081	-0.0028669	0.13397	FALSE	TRUE	TRUE	TRUE	TRUE
-0.14513	0.54482	-0.14513	0.19984	FALSE	TRUE	TRUE	TRUE	TRUE
0.39428	-0.27428	0.39428	0.060001	FALSE	FALSE	TRUE	FALSE	FALSE
-0.13049	0.031082	-0.13049	-0.049703	TRUE	FALSE	TRUE	FALSE	FALSE
-0.21596	0.14378	-0.21596	0.023866	FALSE	FALSE	TRUE	FALSE	TRUE
0.57559	-0.45211	0.57559	0.061739	FALSE	FALSE	TRUE	FALSE	FALSE
-0.28467	-0.027988	-0.28467	-0.11355	TRUE	FALSE	FALSE	FALSE	FALSE
-0.2299	-0.16739	-0.2299	-0.18823	TRUE	FALSE	FALSE	FALSE	FALSE
0.13435	0.13862	0.13435	0.13577	FALSE	TRUE	FALSE	TRUE	FALSE
-0.23177	-0.25148	-0.23177	-0.24272	FALSE	TRUE	FALSE	TRUE	FALSE
0.34006	-0.23922	0.34006	0.050418	FALSE	FALSE	TRUE	FALSE	FALSE
0.49472	0.26945	0.49472	0.41963	TRUE	FALSE	FALSE	FALSE	FALSE
0.17576	0.22612	0.17576	0.21353	FALSE	TRUE	FALSE	TRUE	FALSE
-0.052588	-0.15356	-0.052588	-0.10308	FALSE	TRUE	FALSE	TRUE	FALSE
0.45168	0.4761	0.45168	0.46389	FALSE	TRUE	FALSE	TRUE	FALSE
-0.32715	-0.0086446	-0.32715	-0.11481	TRUE	FALSE	FALSE	FALSE	FALSE
-0.49128	-0.49179	-0.49128	-0.49154	FALSE	TRUE	FALSE	TRUE	FALSE
-0.17374	0.014459	-0.17374	-0.048274	TRUE	FALSE	TRUE	FALSE	FALSE
-0.29634	-0.014152	-0.29634	-0.15525	TRUE	FALSE	FALSE	FALSE	FALSE
0.65652	-0.63162	0.65652	0.01245	FALSE	FALSE	TRUE	FALSE	FALSE
0.56225	0.21906	0.56225	0.39066	TRUE	FALSE	FALSE	FALSE	FALSE
-0.52816	-0.52549	-0.52816	-0.52682	TRUE	FALSE	FALSE	FALSE	FALSE
0.39159	-0.32709	0.39159	-0.14742	FALSE	FALSE	TRUE	FALSE	TRUE
0.48244	-0.18327	0.48244	-0.016844	FALSE	FALSE	TRUE	FALSE	TRUE
-0.099238	-0.26536	-0.099238	-0.22383	FALSE	TRUE	FALSE	TRUE	FALSE
0.56924	0.11505	0.56924	0.34215	TRUE	FALSE	FALSE	FALSE	FALSE
-0.44615	-0.27329	-0.44615	-0.35972	TRUE	FALSE	FALSE	FALSE	FALSE
-0.37972	0.24148	-0.37972	-0.069116	FALSE	FALSE	TRUE	FALSE	FALSE
0.36572	0.37523	0.36572	0.37047	FALSE	TRUE	FALSE	TRUE	FALSE
0.40254	0.44725	0.40254	0.42489	FALSE	TRUE	FALSE	TRUE	FALSE
-0.075723	-0.4064	-0.075723	-0.18595	FALSE	TRUE	FALSE	TRUE	FALSE
-0.19824	-0.21057	-0.19824	-0.20441	FALSE	TRUE	FALSE	TRUE	FALSE
-0.49532	-0.4152	-0.49532	-0.45526	TRUE	FALSE	FALSE	FALSE	FALSE
0.19943	0.10518	0.19943	0.1523	TRUE	FALSE	FALSE	FALSE	FALSE
-0.28041	-0.027679	-0.28041	-0.1035	TRUE	FALSE	FALSE	FALSE	FALSE
-0.40125	-0.28784	-0.40125	-0.30674	TRUE	FALSE	FALSE	FALSE	FALSE
0.059959	0.096925	0.059959	0.078442	FALSE	TRUE	FALSE	TRUE	FALSE
-0.15153	-0.13414	-0.15153	-0.14573	TRUE	FALSE	FALSE	FALSE	FALSE
-0.10754	-0.13724	-0.10754	-0.12239	FALSE	TRUE	FALSE	TRUE	FALSE
-0.057192	-0.10257	-0.057192	-0.079879	FALSE	TRUE	FALSE	TRUE	FALSE
-0.0054897	0.061848	-0.0054897	0.028179	FALSE	TRUE	TRUE	TRUE	TRUE
-0.42582	0.32419	-0.42582	-0.050817	FALSE	FALSE	TRUE	FALSE	FALSE
0.24591	0.33369	0.24591	0.27517	FALSE	TRUE	FALSE	TRUE	FALSE
0.43099	0.207	0.43099	0.31899	TRUE	FALSE	FALSE	FALSE	FALSE
0.050844	-0.1815	0.050844	-0.0072416	FALSE	TRUE	TRUE	FALSE	TRUE
0.092107	0.057821	0.092107	0.080678	TRUE	FALSE	FALSE	FALSE	FALSE
0.21151	0.44311	0.21151	0.32731	FALSE	TRUE	FALSE	TRUE	FALSE
0.1681	-0.60939	0.1681	-0.091062	FALSE	TRUE	TRUE	FALSE	TRUE
-0.024234	0.60523	-0.024234	0.18559	FALSE	TRUE	TRUE	TRUE	TRUE
0.54176	0.037747	0.54176	0.28975	TRUE	FALSE	FALSE	FALSE	FALSE
0.19517	0.4047	0.19517	0.26501	FALSE	TRUE	FALSE	TRUE	FALSE
-0.21487	-0.04358	-0.21487	-0.14636	TRUE	FALSE	FALSE	FALSE	FALSE
-0.010777	-0.16983	-0.010777	-0.050541	FALSE	TRUE	FALSE	TRUE	FALSE
0.18503	-0.26522	0.18503	0.0049297	FALSE	TRUE	TRUE	FALSE	FALSE
-0.060157	0.29926	-0.060157	0.029697	FALSE	TRUE	TRUE	FALSE	TRUE
0.076813	0.31304	0.076813	0.15556	FALSE	TRUE	FALSE	TRUE	FALSE
-0.3779	0.19428	-0.3779	-0.18718	FALSE	FALSE	TRUE	FALSE	FALSE
0.28084	0.16376	0.28084	0.2223	TRUE	FALSE	FALSE	FALSE	FALSE
-0.16362	0.089268	-0.16362	0.03869	FALSE	FALSE	TRUE	FALSE	TRUE
0.19709	0.20011	0.19709	0.1986	FALSE	TRUE	FALSE	TRUE	FALSE
0.48011	-0.1496	0.48011	0.16526	TRUE	FALSE	TRUE	FALSE	FALSE
-0.037235	-0.45746	-0.037235	-0.24735	FALSE	TRUE	FALSE	TRUE	FALSE
0.082704	-0.01801	0.082704	0.015561	FALSE	FALSE	TRUE	FALSE	FALSE
-0.28685	-0.14175	-0.28685	-0.19011	TRUE	FALSE	FALSE	FALSE	FALSE
-0.12333	-0.19309	-0.12333	-0.15821	FALSE	TRUE	FALSE	TRUE	FALSE
-0.12306	0.083951	-0.12306	0.014947	FALSE	FALSE	TRUE	FALSE	TRUE
0.087472	-0.22733	0.087472	-0.069927	FALSE	TRUE	TRUE	FALSE	TRUE
-0.16762	0.26805	-0.16762	0.050213	FALSE	TRUE	TRUE	FALSE	TRUE
-0.12697	-0.19799	-0.12697	-0.16248	FALSE	TRUE	FALSE	TRUE	FALSE
0.20819	0.22978	0.20819	0.21898	FALSE	TRUE	FALSE	TRUE	FALSE
0.1652	-0.1495	0.1652	0.0078457	FALSE	FALSE	TRUE	FALSE	FALSE
0.088336	0.2832	0.088336	0.18577	FALSE	TRUE	FALSE	TRUE	FALSE
0.15953	0.22408	0.15953	0.1918	FALSE	TRUE	FALSE	TRUE	FALSE
0.099717	0.24009	0.099717	0.1699	FALSE	TRUE	FALSE	TRUE	FALSE
-0.016623	-0.13038	-0.016623	-0.0735	FALSE	TRUE	FALSE	TRUE	FALSE
-0.11421	0.044622	-0.11421	-0.034794	FALSE	FALSE	TRUE	FALSE	FALSE
-0.14277	-0.50595	-0.14277	-0.32436	FALSE	TRUE	FALSE	TRUE	FALSE
-0.008921	-0.45789	-0.008921	-0.23341	FALSE	TRUE	FALSE	TRUE	FALSE
0.13295	-0.10267	0.13295	0.015142	FALSE	FALSE	TRUE	FALSE	FALSE
0.18145	0.035599	0.18145	0.084216	TRUE	FALSE	FALSE	FALSE	FALSE
-0.095888	0.049631	-0.095888	0.0011244	FALSE	FALSE	TRUE	FALSE	TRUE
0.48793	-0.37844	0.48793	0.054748	FALSE	FALSE	TRUE	FALSE	FALSE
-0.45511	0.42705	-0.45511	-0.014031	FALSE	FALSE	TRUE	FALSE	FALSE
0.63413	-0.54545	0.63413	0.044341	FALSE	FALSE	TRUE	FALSE	FALSE
0.058427	-0.0087654	0.058427	0.036029	TRUE	FALSE	TRUE	FALSE	FALSE
-0.36523	-0.44117	-0.36523	-0.39054	FALSE	TRUE	FALSE	TRUE	FALSE
0.30008	-0.077261	0.30008	0.11141	TRUE	FALSE	TRUE	FALSE	FALSE
-0.26634	-0.36663	-0.26634	-0.29142	FALSE	TRUE	FALSE	TRUE	FALSE
0.43804	0.1607	0.43804	0.29937	TRUE	FALSE	FALSE	FALSE	FALSE
0.56968	-0.58126	0.56968	-0.0057933	FALSE	TRUE	TRUE	FALSE	TRUE
-0.45362	-0.27549	-0.45362	-0.33487	TRUE	FALSE	FALSE	FALSE	FALSE
-0.15445	-0.45736	-0.15445	-0.35639	FALSE	TRUE	FALSE	TRUE	FALSE
-0.24559	-0.38949	-0.24559	-0.31754	FALSE	TRUE	FALSE	TRUE	FALSE
-0.17582	-0.11993	-0.17582	-0.14788	TRUE	FALSE	FALSE	FALSE	FALSE
-0.056863	-0.11232	-0.056863	-0.093838	FALSE	TRUE	FALSE	TRUE	FALSE
0.50577	-0.16553	0.50577	0.17012	TRUE	FALSE	TRUE	FALSE	FALSE
-0.014639	-0.28217	-0.014639	-0.1484	FALSE	TRUE	FALSE	TRUE	FALSE
-0.10421	-0.072492	-0.10421	-0.082007	TRUE	FALSE	FALSE	FALSE	FALSE
0.11004	-0.18747	0.11004	-0.038714	FALSE	TRUE	TRUE	FALSE	TRUE
-0.24586	-0.097063	-0.24586	-0.17146	TRUE	FALSE	FALSE	FALSE	FALSE
-0.26721	-0.27557	-0.26721	-0.27139	FALSE	TRUE	FALSE	TRUE	FALSE
-0.24755	-0.096605	-0.24755	-0.17208	TRUE	FALSE	FALSE	FALSE	FALSE
-0.014698	0.48773	-0.014698	0.11091	FALSE	TRUE	TRUE	TRUE	TRUE
-0.0096538	0.097885	-0.0096538	0.026192	FALSE	TRUE	TRUE	TRUE	TRUE
0.11596	-0.041058	0.11596	0.03745	FALSE	FALSE	TRUE	FALSE	FALSE
0.10168	0.17071	0.10168	0.1592	FALSE	TRUE	FALSE	TRUE	FALSE
0.331	0.14716	0.331	0.23908	TRUE	FALSE	FALSE	FALSE	FALSE
0.16782	-0.43942	0.16782	0.016014	FALSE	TRUE	TRUE	FALSE	FALSE
-0.018143	-0.17567	-0.018143	-0.081153	FALSE	TRUE	FALSE	TRUE	FALSE
0.75847	0.15882	0.75847	0.45865	TRUE	FALSE	FALSE	FALSE	FALSE
0.009205	-0.062531	0.009205	-0.038619	FALSE	TRUE	TRUE	TRUE	TRUE
-0.11151	0.47339	-0.11151	0.18094	FALSE	TRUE	TRUE	TRUE	TRUE
0.34761	0.36016	0.34761	0.35389	FALSE	TRUE	FALSE	TRUE	FALSE
-0.14371	0.42063	-0.14371	-0.0026242	FALSE	TRUE	TRUE	FALSE	FALSE
0.33572	-0.048102	0.33572	0.14381	TRUE	FALSE	TRUE	FALSE	FALSE
0.080232	0.05985	0.080232	0.070041	TRUE	FALSE	FALSE	FALSE	FALSE
0.0040904	0.024491	0.0040904	0.014291	FALSE	TRUE	FALSE	TRUE	FALSE
-0.18237	0.1471	-0.18237	-0.017632	FALSE	FALSE	TRUE	FALSE	FALSE
-0.47857	0.55212	-0.47857	0.036771	FALSE	TRUE	TRUE	FALSE	TRUE
0.46728	-0.14413	0.46728	0.059675	FALSE	FALSE	TRUE	FALSE	FALSE
-0.10902	0.077351	-0.10902	-0.015834	FALSE	FALSE	TRUE	FALSE	FALSE
-0.22053	0.081833	-0.22053	0.03144	FALSE	FALSE	TRUE	FALSE	TRUE
-0.2072	0.325	-0.2072	0.058903	FALSE	TRUE	TRUE	FALSE	TRUE
-0.023657	0.097603	-0.023657	0.036973	FALSE	TRUE	TRUE	TRUE	TRUE
-0.4359	0.33659	-0.4359	-0.049652	FALSE	FALSE	TRUE	FALSE	FALSE
0.53163	-0.54683	0.53163	-0.0075984	FALSE	TRUE	TRUE	FALSE	TRUE
0.51732	-0.51459	0.51732	0.0013621	FALSE	FALSE	TRUE	FALSE	FALSE
-0.47695	0.58672	-0.47695	0.054888	FALSE	TRUE	TRUE	FALSE	TRUE
0.11479	0.16477	0.11479	0.13978	FALSE	TRUE	FALSE	TRUE	FALSE
0.53662	-0.40869	0.53662	-0.014808	FALSE	FALSE	TRUE	FALSE	TRUE
-0.41663	0.43887	-0.41663	0.011121	FALSE	TRUE	TRUE	FALSE	TRUE
0.11112	0.1487	0.11112	0.12991	FALSE	TRUE	FALSE	TRUE	FALSE
0.38627	-0.54944	0.38627	-0.081585	FALSE	TRUE	TRUE	FALSE	TRUE
-0.24095	0.26219	-0.24095	0.010624	FALSE	TRUE	TRUE	FALSE	TRUE
0.58968	-0.68482	0.58968	-0.047571	FALSE	TRUE	TRUE	FALSE	TRUE
0.13619	-0.069853	0.13619	0.033166	FALSE	FALSE	TRUE	FALSE	FALSE
-0.01356	0.0089228	-0.01356	-0.0023187	FALSE	FALSE	TRUE	FALSE	FALSE
0.46212	-0.47191	0.46212	-0.0048942	FALSE	TRUE	TRUE	FALSE	TRUE
0.37401	-0.31372	0.37401	0.030147	FALSE	FALSE	TRUE	FALSE	FALSE
0.21229	-0.32038	0.21229	-0.054046	FALSE	TRUE	TRUE	FALSE	TRUE
-0.31711	0.20686	-0.31711	-0.055121	FALSE	FALSE	TRUE	FALSE	FALSE
-0.45462	-0.28655	-0.45462	-0.3986	TRUE	FALSE	FALSE	FALSE	FALSE
0.3467	-0.2998	0.3467	0.1312	FALSE	FALSE	TRUE	FALSE	FALSE
-0.33586	0.23445	-0.33586	-0.14575	FALSE	FALSE	TRUE	FALSE	FALSE
0.57035	-0.054685	0.57035	0.22311	TRUE	FALSE	TRUE	FALSE	FALSE
0.14714	0.45008	0.14714	0.29861	FALSE	TRUE	FALSE	TRUE	FALSE
-0.53916	0.10987	-0.53916	-0.21464	TRUE	FALSE	TRUE	FALSE	FALSE
0.15139	0.071657	0.15139	0.098235	TRUE	FALSE	FALSE	FALSE	FALSE
0.2401	-0.087052	0.2401	0.13105	TRUE	FALSE	TRUE	FALSE	FALSE
-0.24122	0.086032	-0.24122	-0.13214	TRUE	FALSE	TRUE	FALSE	FALSE
0.39953	-0.24214	0.39953	-0.028247	FALSE	FALSE	TRUE	FALSE	TRUE
0.54067	0.54237	0.54067	0.54152	FALSE	TRUE	FALSE	TRUE	FALSE
0.21732	0.4545	0.21732	0.33591	FALSE	TRUE	FALSE	TRUE	FALSE
0.051469	0.30861	0.051469	0.2229	FALSE	TRUE	FALSE	TRUE	FALSE
-0.55511	-0.30865	-0.55511	-0.43188	TRUE	FALSE	FALSE	FALSE	FALSE
-0.50822	0.38376	-0.50822	-0.062227	FALSE	FALSE	TRUE	FALSE	FALSE
-0.54999	0.65452	-0.54999	0.052262	FALSE	TRUE	TRUE	FALSE	TRUE
-0.42778	-0.32024	-0.42778	-0.37401	TRUE	FALSE	FALSE	FALSE	FALSE
0.65067	0.015698	0.65067	0.26969	TRUE	FALSE	FALSE	FALSE	FALSE
0.20381	0.18381	0.20381	0.19381	TRUE	FALSE	FALSE	FALSE	FALSE
0.15339	0.31912	0.15339	0.18653	FALSE	TRUE	FALSE	TRUE	FALSE
-0.10818	-0.13263	-0.10818	-0.11307	FALSE	TRUE	FALSE	TRUE	FALSE
0.40952	0.56716	0.40952	0.44105	FALSE	TRUE	FALSE	TRUE	FALSE
0.42447	0.62515	0.42447	0.4646	FALSE	TRUE	FALSE	TRUE	FALSE
0.35236	0.17138	0.35236	0.29204	TRUE	FALSE	FALSE	FALSE	FALSE
-0.17649	-0.18928	-0.17649	-0.18076	FALSE	TRUE	FALSE	TRUE	FALSE
-0.3526	-0.30083	-0.3526	-0.31808	TRUE	FALSE	FALSE	FALSE	FALSE
0.038089	0.050531	0.038089	0.046384	FALSE	TRUE	FALSE	TRUE	FALSE
-0.49443	-0.17697	-0.49443	-0.28279	TRUE	FALSE	FALSE	FALSE	FALSE
-0.23314	-0.14225	-0.23314	-0.17255	TRUE	FALSE	FALSE	FALSE	FALSE
0.32463	0.070701	0.32463	0.15534	TRUE	FALSE	FALSE	FALSE	FALSE
-0.11758	-0.21015	-0.11758	-0.1793	FALSE	TRUE	FALSE	TRUE	FALSE
-0.23923	-0.01652	-0.23923	-0.12788	TRUE	FALSE	FALSE	FALSE	FALSE
-0.022185	0.058997	-0.022185	-0.0018893	FALSE	TRUE	TRUE	FALSE	FALSE
0.070328	0.43779	0.070328	0.25406	FALSE	TRUE	FALSE	TRUE	FALSE
0.0087769	-0.1664	0.0087769	-0.078811	FALSE	TRUE	TRUE	TRUE	TRUE
0.08024	0.044191	0.08024	0.053204	TRUE	FALSE	FALSE	FALSE	FALSE
-0.35729	0.055708	-0.35729	-0.15079	TRUE	FALSE	TRUE	FALSE	FALSE
-0.24634	0.16838	-0.24634	0.099259	FALSE	FALSE	TRUE	FALSE	TRUE
0.45674	0.33335	0.45674	0.39504	TRUE	FALSE	FALSE	FALSE	FALSE
-0.22001	0.0095096	-0.22001	-0.036394	TRUE	FALSE	TRUE	FALSE	FALSE
-0.20435	-0.10933	-0.20435	-0.15684	TRUE	FALSE	FALSE	FALSE	FALSE
-0.13947	0.19795	-0.13947	-0.055112	FALSE	TRUE	TRUE	FALSE	FALSE
0.1166	-0.21566	0.1166	-0.049529	FALSE	TRUE	TRUE	FALSE	TRUE
-0.23917	0.2901	-0.23917	0.025464	FALSE	TRUE	TRUE	FALSE	TRUE
0.18957	-0.58768	0.18957	-0.19906	FALSE	TRUE	TRUE	TRUE	TRUE
0.13954	-0.46451	0.13954	-0.16248	FALSE	TRUE	TRUE	TRUE	TRUE
-0.2637	-0.34531	-0.2637	-0.2909	FALSE	TRUE	FALSE	TRUE	FALSE
-0.098164	-0.061116	-0.098164	-0.06729	TRUE	FALSE	FALSE	FALSE	FALSE
0.1749	0.52712	0.1749	0.29231	FALSE	TRUE	FALSE	TRUE	FALSE
-0.26449	-0.48827	-0.26449	-0.33908	FALSE	TRUE	FALSE	TRUE	FALSE
0.22568	0.22621	0.22568	0.22581	FALSE	TRUE	FALSE	TRUE	FALSE
0.13889	-0.053336	0.13889	0.010741	FALSE	FALSE	TRUE	FALSE	FALSE
-0.037056	0.28827	-0.037056	0.12561	FALSE	TRUE	TRUE	TRUE	TRUE
-0.35739	-0.23272	-0.35739	-0.26389	TRUE	FALSE	FALSE	FALSE	FALSE
0.66675	0.39414	0.66675	0.48501	TRUE	FALSE	FALSE	FALSE	FALSE
0.57981	0.40466	0.57981	0.52142	TRUE	FALSE	FALSE	FALSE	FALSE
0.15316	0.1056	0.15316	0.1373	TRUE	FALSE	FALSE	FALSE	FALSE
0.58495	0.38027	0.58495	0.40301	TRUE	FALSE	FALSE	FALSE	FALSE
0.55989	0.10592	0.55989	0.25724	TRUE	FALSE	FALSE	FALSE	FALSE
-0.30865	0.048569	-0.30865	-0.21935	TRUE	FALSE	TRUE	FALSE	FALSE
-0.03945	0.36154	-0.03945	0.060797	FALSE	TRUE	TRUE	TRUE	TRUE
0.39105	0.29441	0.39105	0.34273	TRUE	FALSE	FALSE	FALSE	FALSE
0.06489	-0.073486	0.06489	-0.027361	FALSE	TRUE	TRUE	FALSE	TRUE
0.57266	-0.016066	0.57266	0.2783	TRUE	FALSE	TRUE	FALSE	FALSE
-0.17738	0.0096671	-0.17738	-0.083857	TRUE	FALSE	TRUE	FALSE	FALSE
0.49305	-0.11777	0.49305	0.1537	TRUE	FALSE	TRUE	FALSE	FALSE
0.63632	0.42279	0.63632	0.56514	TRUE	FALSE	FALSE	FALSE	FALSE
-0.08116	0.47011	-0.08116	0.056659	FALSE	TRUE	TRUE	FALSE	TRUE
0.047934	0.1985	0.047934	0.085576	FALSE	TRUE	FALSE	TRUE	FALSE
0.071169	0.046244	0.071169	0.052475	TRUE	FALSE	FALSE	FALSE	FALSE
-0.51373	-0.37528	-0.51373	-0.40989	TRUE	FALSE	FALSE	FALSE	FALSE
-0.23364	-0.31971	-0.23364	-0.29819	FALSE	TRUE	FALSE	TRUE	FALSE
-0.68578	-0.58905	-0.68578	-0.61323	TRUE	FALSE	FALSE	FALSE	FALSE
0.20792	0.22012	0.20792	0.21199	FALSE	TRUE	FALSE	TRUE	FALSE
-0.085233	-0.030625	-0.085233	-0.048828	TRUE	FALSE	FALSE	FALSE	FALSE
-0.38719	-0.34462	-0.38719	-0.35881	TRUE	FALSE	FALSE	FALSE	FALSE
0.10826	0.037328	0.10826	0.079888	TRUE	FALSE	FALSE	FALSE	FALSE
-0.0068013	-0.039732	-0.0068013	-0.017778	FALSE	TRUE	FALSE	TRUE	FALSE
0.032612	-0.13817	0.032612	-0.024314	FALSE	TRUE	TRUE	FALSE	TRUE
-0.12317	-0.099964	-0.12317	-0.11544	TRUE	FALSE	FALSE	FALSE	FALSE
0.065046	0.22348	0.065046	0.10465	FALSE	TRUE	FALSE	TRUE	FALSE
0.25925	0.24786	0.25925	0.24976	TRUE	FALSE	FALSE	FALSE	FALSE
-0.26645	0.25624	-0.26645	0.16913	FALSE	FALSE	TRUE	FALSE	TRUE
-0.67345	-0.07349	-0.67345	-0.27348	TRUE	FALSE	FALSE	FALSE	FALSE
0.41121	0.38004	0.41121	0.39563	TRUE	FALSE	FALSE	FALSE	FALSE
0.59583	0.18596	0.59583	0.3909	TRUE	FALSE	FALSE	FALSE	FALSE
0.22676	-0.15723	0.22676	-0.029233	FALSE	FALSE	TRUE	FALSE	TRUE
0.49439	0.56902	0.49439	0.54414	FALSE	TRUE	FALSE	TRUE	FALSE
-0.00095132	-0.012056	-0.00095132	-0.0065037	FALSE	TRUE	FALSE	TRUE	FALSE
0.16747	0.10971	0.16747	0.13859	TRUE	FALSE	FALSE	FALSE	FALSE
0.29916	0.30964	0.29916	0.3044	FALSE	TRUE	FALSE	TRUE	FALSE
0.77387	0.4857	0.77387	0.62978	TRUE	FALSE	FALSE	FALSE	FALSE
-0.0096253	-0.40004	-0.0096253	-0.20483	FALSE	TRUE	FALSE	TRUE	FALSE
0.19326	0.23155	0.19326	0.22198	FALSE	TRUE	FALSE	TRUE	FALSE
-0.24581	0.03923	-0.24581	-0.10329	TRUE	FALSE	TRUE	FALSE	FALSE
-0.27668	0.10379	-0.27668	0.040381	FALSE	FALSE	TRUE	FALSE	TRUE
0.20633	-0.42868	0.20633	-0.11117	FALSE	TRUE	TRUE	FALSE	TRUE
0.13164	0.52084	0.13164	0.32624	FALSE	TRUE	FALSE	TRUE	FALSE
0.63815	0.16011	0.63815	0.39913	TRUE	FALSE	FALSE	FALSE	FALSE
0.38432	0.1171	0.38432	0.25071	TRUE	FALSE	FALSE	FALSE	FALSE
0.023003	-0.042513	0.023003	-0.0032032	FALSE	TRUE	TRUE	FALSE	TRUE
-0.063004	0.082066	-0.063004	0.0095308	FALSE	TRUE	TRUE	FALSE	TRUE
-0.61309	0.62702	-0.61309	0.0069634	FALSE	TRUE	TRUE	FALSE	TRUE
-0.19691	0.10349	-0.19691	-0.046708	FALSE	FALSE	TRUE	FALSE	FALSE
-0.12544	0.035659	-0.12544	-0.01804	FALSE	FALSE	TRUE	FALSE	FALSE
0.35569	0.30359	0.35569	0.33833	TRUE	FALSE	FALSE	FALSE	FALSE
0.3168	0.29013	0.3168	0.30791	TRUE	FALSE	FALSE	FALSE	FALSE
-0.30778	0.276	-0.30778	-0.16183	FALSE	FALSE	TRUE	FALSE	FALSE
-0.3208	-0.068027	-0.3208	-0.19441	TRUE	FALSE	FALSE	FALSE	FALSE
-0.0076633	0.25755	-0.0076633	0.16915	FALSE	TRUE	TRUE	TRUE	TRUE
-0.15912	-0.48378	-0.15912	-0.32145	FALSE	TRUE	FALSE	TRUE	FALSE
-0.071383	0.38772	-0.071383	0.15817	FALSE	TRUE	TRUE	TRUE	TRUE
0.16626	-0.045747	0.16626	0.060255	TRUE	FALSE	TRUE	FALSE	FALSE
-0.21051	-0.31255	-0.21051	-0.24452	FALSE	TRUE	FALSE	TRUE	FALSE
-0.11658	0.0076849	-0.11658	-0.054446	TRUE	FALSE	TRUE	FALSE	FALSE
0.056767	0.026257	0.056767	0.041512	TRUE	FALSE	FALSE	FALSE	FALSE
0.0088608	-0.21637	0.0088608	-0.10376	FALSE	TRUE	TRUE	TRUE	TRUE
0.033396	0.22795	0.033396	0.082033	FALSE	TRUE	FALSE	TRUE	FALSE
-0.44554	-0.35369	-0.44554	-0.39962	TRUE	FALSE	FALSE	FALSE	FALSE
-0.52291	-0.46951	-0.52291	-0.49621	TRUE	FALSE	FALSE	FALSE	FALSE
-0.071479	-0.14013	-0.071479	-0.094362	FALSE	TRUE	FALSE	TRUE	FALSE
0.50976	-0.70149	0.50976	0.10601	FALSE	TRUE	TRUE	FALSE	FALSE
-0.267	-0.035142	-0.267	-0.15107	TRUE	FALSE	FALSE	FALSE	FALSE
0.52487	0.13025	0.52487	0.32756	TRUE	FALSE	FALSE	FALSE	FALSE
0.31538	-0.1323	0.31538	0.091541	FALSE	FALSE	TRUE	FALSE	FALSE
-0.36509	0.41911	-0.36509	-0.10369	FALSE	TRUE	TRUE	FALSE	FALSE
-0.18125	-0.071653	-0.18125	-0.15385	TRUE	FALSE	FALSE	FALSE	FALSE
0.28651	-0.22127	0.28651	0.032622	FALSE	FALSE	TRUE	FALSE	FALSE
0.15893	-0.11318	0.15893	-0.022475	FALSE	FALSE	TRUE	FALSE	TRUE
-0.070365	-0.22769	-0.070365	-0.12281	FALSE	TRUE	FALSE	TRUE	FALSE
0.20722	-0.15856	0.20722	0.024333	FALSE	FALSE	TRUE	FALSE	FALSE
0.036771	-0.073866	0.036771	-0.036987	FALSE	TRUE	TRUE	TRUE	TRUE
-0.18331	0.50765	-0.18331	0.047008	FALSE	TRUE	TRUE	FALSE	TRUE
0.71499	-0.458	0.71499	0.1285	FALSE	FALSE	TRUE	FALSE	FALSE
0.79995	0.81592	0.79995	0.80793	FALSE	TRUE	FALSE	TRUE	FALSE
-0.10811	-0.064796	-0.10811	-0.079235	TRUE	FALSE	FALSE	FALSE	FALSE
0.28907	0.036188	0.28907	0.16263	TRUE	FALSE	FALSE	FALSE	FALSE
0.40334	-0.17466	0.40334	0.018004	FALSE	FALSE	TRUE	FALSE	FALSE
-0.15935	-0.20728	-0.15935	-0.17533	FALSE	TRUE	FALSE	TRUE	FALSE
0.4768	0.25401	0.4768	0.40254	TRUE	FALSE	FALSE	FALSE	FALSE
0.09538	0.23207	0.09538	0.14094	FALSE	TRUE	FALSE	TRUE	FALSE
0.40883	-0.31071	0.40883	0.049061	FALSE	FALSE	TRUE	FALSE	FALSE
0.41237	0.083226	0.41237	0.30266	TRUE	FALSE	FALSE	FALSE	FALSE
0.38141	0.58626	0.38141	0.4497	FALSE	TRUE	FALSE	TRUE	FALSE
-0.39048	-0.28806	-0.39048	-0.35634	TRUE	FALSE	FALSE	FALSE	FALSE
-0.43195	-0.040458	-0.43195	-0.23621	TRUE	FALSE	FALSE	FALSE	FALSE
0.47402	0.24143	0.47402	0.35772	TRUE	FALSE	FALSE	FALSE	FALSE
-0.13858	-0.29064	-0.13858	-0.18927	FALSE	TRUE	FALSE	TRUE	FALSE
0.40376	0.31399	0.40376	0.37384	TRUE	FALSE	FALSE	FALSE	FALSE
0.052683	0.30428	0.052683	0.17848	FALSE	TRUE	FALSE	TRUE	FALSE
-0.030171	0.052161	-0.030171	0.024717	FALSE	TRUE	TRUE	FALSE	TRUE
0.29269	0.37359	0.29269	0.33314	FALSE	TRUE	FALSE	TRUE	FALSE
-0.15301	0.32639	-0.15301	0.13463	FALSE	TRUE	TRUE	FALSE	TRUE
-0.22446	-0.036556	-0.22446	-0.13051	TRUE	FALSE	FALSE	FALSE	FALSE
0.39785	-0.14407	0.39785	0.12689	FALSE	FALSE	TRUE	FALSE	FALSE
0.59308	0.55963	0.59308	0.57635	TRUE	FALSE	FALSE	FALSE	FALSE
0.10261	-0.015842	0.10261	0.043382	TRUE	FALSE	TRUE	FALSE	FALSE
0.6055	0.29509	0.6055	0.45029	TRUE	FALSE	FALSE	FALSE	FALSE
0.52878	0.72031	0.52878	0.59262	FALSE	TRUE	FALSE	TRUE	FALSE
0.76305	0.223	0.76305	0.49302	TRUE	FALSE	FALSE	FALSE	FALSE
0.42277	-0.069864	0.42277	0.17645	TRUE	FALSE	TRUE	FALSE	FALSE
-0.36195	-0.22042	-0.36195	-0.2676	TRUE	FALSE	FALSE	FALSE	FALSE
0.3246	-0.062688	0.3246	0.13096	TRUE	FALSE	TRUE	FALSE	FALSE
0.24074	0.033995	0.24074	0.13737	TRUE	FALSE	FALSE	FALSE	FALSE
0.44886	-0.15055	0.44886	0.14915	FALSE	FALSE	TRUE	FALSE	FALSE
0.58108	0.58843	0.58108	0.58475	FALSE	TRUE	FALSE	TRUE	FALSE
-0.46625	-0.32241	-0.46625	-0.37036	TRUE	FALSE	FALSE	FALSE	FALSE
0.22568	0.22605	0.22568	0.22596	FALSE	TRUE	FALSE	TRUE	FALSE
0.34915	-0.14204	0.34915	0.18542	TRUE	FALSE	TRUE	FALSE	FALSE
0.45434	0.17779	0.45434	0.26998	TRUE	FALSE	FALSE	FALSE	FALSE
-0.28469	0.067858	-0.28469	0.0090998	FALSE	FALSE	TRUE	FALSE	TRUE
0.045606	0.50934	0.045606	0.27747	FALSE	TRUE	FALSE	TRUE	FALSE
-0.17422	-0.27609	-0.17422	-0.22516	FALSE	TRUE	FALSE	TRUE	FALSE
-0.035384	-0.27296	-0.035384	-0.19377	FALSE	TRUE	FALSE	TRUE	FALSE
0.21007	0.17536	0.21007	0.18693	TRUE	FALSE	FALSE	FALSE	FALSE
-0.086318	-0.11234	-0.086318	-0.09933	FALSE	TRUE	FALSE	TRUE	FALSE
0.31757	-0.099596	0.31757	0.0046944	FALSE	FALSE	TRUE	FALSE	FALSE
-0.34829	0.42562	-0.34829	-0.038721	FALSE	TRUE	TRUE	FALSE	FALSE
0.071379	-0.072407	0.071379	-0.00051402	FALSE	TRUE	TRUE	FALSE	TRUE
0.090954	0.29867	0.090954	0.19481	FALSE	TRUE	FALSE	TRUE	FALSE
-0.03755	-0.12787	-0.03755	-0.08271	FALSE	TRUE	FALSE	TRUE	FALSE
-0.13116	0.043477	-0.13116	-0.087504	TRUE	FALSE	TRUE	FALSE	FALSE
0.081687	0.068657	0.081687	0.071915	TRUE	FALSE	FALSE	FALSE	FALSE
0.11971	-0.18285	0.11971	-0.03157	FALSE	TRUE	TRUE	FALSE	TRUE
0.55911	-0.0026815	0.55911	0.27822	TRUE	FALSE	TRUE	FALSE	FALSE
0.2289	0.48478	0.2289	0.3142	FALSE	TRUE	FALSE	TRUE	FALSE
0.33162	0.46862	0.33162	0.37729	FALSE	TRUE	FALSE	TRUE	FALSE
0.14446	0.4729	0.14446	0.25394	FALSE	TRUE	FALSE	TRUE	FALSE
0.35381	-0.52149	0.35381	-0.083838	FALSE	TRUE	TRUE	FALSE	TRUE
-0.2261	-0.13659	-0.2261	-0.18135	TRUE	FALSE	FALSE	FALSE	FALSE
-0.26474	-0.032946	-0.26474	-0.14884	TRUE	FALSE	FALSE	FALSE	FALSE
0.030523	-0.18944	0.030523	-0.17478	FALSE	TRUE	TRUE	TRUE	TRUE
0.020325	0.33144	0.020325	0.17588	FALSE	TRUE	FALSE	TRUE	FALSE
0.58324	0.47809	0.58324	0.53066	TRUE	FALSE	FALSE	FALSE	FALSE
0.26017	0.51368	0.26017	0.34467	FALSE	TRUE	FALSE	TRUE	FALSE
-0.47899	-0.33601	-0.47899	-0.43133	TRUE	FALSE	FALSE	FALSE	FALSE
0.71687	-0.21184	0.71687	0.097729	FALSE	FALSE	TRUE	FALSE	FALSE
0.45123	-0.016488	0.45123	0.29532	TRUE	FALSE	TRUE	FALSE	FALSE
-0.071323	-0.067501	-0.071323	-0.069412	TRUE	FALSE	FALSE	FALSE	FALSE
0.082778	-0.15802	0.082778	-0.037621	FALSE	TRUE	TRUE	FALSE	TRUE
-0.10339	-0.55272	-0.10339	-0.40294	FALSE	TRUE	FALSE	TRUE	FALSE
-0.42211	0.43103	-0.42211	0.0044633	FALSE	TRUE	TRUE	FALSE	TRUE
0.23569	0.21963	0.23569	0.22927	TRUE	FALSE	FALSE	FALSE	FALSE
-0.23839	-0.58211	-0.23839	-0.41025	FALSE	TRUE	FALSE	TRUE	FALSE
0.55687	0.26647	0.55687	0.41167	TRUE	FALSE	FALSE	FALSE	FALSE
0.23178	0.13074	0.23178	0.18126	TRUE	FALSE	FALSE	FALSE	FALSE
-0.18572	-0.18849	-0.18572	-0.18803	FALSE	TRUE	FALSE	TRUE	FALSE
-0.38417	-0.37713	-0.38417	-0.38065	TRUE	FALSE	FALSE	FALSE	FALSE
0.71016	0.075045	0.71016	0.28675	TRUE	FALSE	FALSE	FALSE	FALSE
-0.35376	-0.070665	-0.35376	-0.10212	TRUE	FALSE	FALSE	FALSE	FALSE
-0.045728	0.069535	-0.045728	0.031114	FALSE	TRUE	TRUE	FALSE	TRUE
-0.16925	-0.14631	-0.16925	-0.15013	TRUE	FALSE	FALSE	FALSE	FALSE
-0.38704	0.24319	-0.38704	-0.071925	FALSE	FALSE	TRUE	FALSE	FALSE
-0.19845	0.11482	-0.19845	-0.094025	FALSE	FALSE	TRUE	FALSE	FALSE
-0.37023	-0.07316	-0.37023	-0.17218	TRUE	FALSE	FALSE	FALSE	FALSE
-0.24287	0.076686	-0.24287	-0.051135	FALSE	FALSE	TRUE	FALSE	FALSE
0.5759	-0.16332	0.5759	0.083086	FALSE	FALSE	TRUE	FALSE	FALSE
-0.27269	-0.099447	-0.27269	-0.21494	TRUE	FALSE	FALSE	FALSE	FALSE
0.41498	-0.24797	0.41498	0.1056	FALSE	FALSE	TRUE	FALSE	FALSE
-0.55128	0.068648	-0.55128	-0.24131	TRUE	FALSE	TRUE	FALSE	FALSE
-0.38252	0.12089	-0.38252	-0.13081	TRUE	FALSE	TRUE	FALSE	FALSE
-0.3495	-0.019102	-0.3495	-0.1843	TRUE	FALSE	FALSE	FALSE	FALSE
-0.19798	-0.012583	-0.19798	-0.10528	TRUE	FALSE	FALSE	FALSE	FALSE
0.16279	0.45903	0.16279	0.36029	FALSE	TRUE	FALSE	TRUE	FALSE
0.37677	-0.16158	0.37677	0.10759	FALSE	FALSE	TRUE	FALSE	FALSE
0.14601	0.36558	0.14601	0.2192	FALSE	TRUE	FALSE	TRUE	FALSE
-0.6276	0.083091	-0.6276	-0.15381	TRUE	FALSE	TRUE	FALSE	FALSE
-0.22826	-0.19708	-0.22826	-0.21267	TRUE	FALSE	FALSE	FALSE	FALSE
0.014701	0.086651	0.014701	0.032688	FALSE	TRUE	FALSE	TRUE	FALSE
0.53284	0.52647	0.53284	0.53125	TRUE	FALSE	FALSE	FALSE	FALSE
0.60372	0.39469	0.60372	0.47308	TRUE	FALSE	FALSE	FALSE	FALSE
-0.38139	-0.49975	-0.38139	-0.41098	FALSE	TRUE	FALSE	TRUE	FALSE
0.085363	0.17881	0.085363	0.10873	FALSE	TRUE	FALSE	TRUE	FALSE
-0.051155	-0.14872	-0.051155	-0.075547	FALSE	TRUE	FALSE	TRUE	FALSE
0.18498	0.11024	0.18498	0.14761	TRUE	FALSE	FALSE	FALSE	FALSE
0.11792	-0.04065	0.11792	0.065065	TRUE	FALSE	TRUE	FALSE	FALSE
0.18516	-0.096626	0.18516	0.044269	FALSE	FALSE	TRUE	FALSE	FALSE
0.044204	0.050414	0.044204	0.049379	FALSE	TRUE	FALSE	TRUE	FALSE
0.50845	0.24493	0.50845	0.37669	TRUE	FALSE	FALSE	FALSE	FALSE
0.13634	-0.035797	0.13634	0.07896	TRUE	FALSE	TRUE	FALSE	FALSE
-0.0049012	0.15254	-0.0049012	0.073817	FALSE	TRUE	TRUE	TRUE	TRUE
0.1171	-0.34242	0.1171	-0.036072	FALSE	TRUE	TRUE	FALSE	TRUE
0.036065	-0.5169	0.036065	-0.14826	FALSE	TRUE	TRUE	TRUE	TRUE
0.37869	0.11076	0.37869	0.17774	TRUE	FALSE	FALSE	FALSE	FALSE
0.40456	-0.083885	0.40456	-0.0024782	FALSE	FALSE	TRUE	FALSE	TRUE
0.70478	-0.3463	0.70478	0.35442	TRUE	FALSE	TRUE	FALSE	FALSE
-0.26784	-0.086277	-0.26784	-0.1589	TRUE	FALSE	FALSE	FALSE	FALSE
-0.40497	0.15651	-0.40497	-0.030649	FALSE	FALSE	TRUE	FALSE	FALSE
-0.11273	-0.24956	-0.11273	-0.17259	FALSE	TRUE	FALSE	TRUE	FALSE
0.063571	-0.44085	0.063571	-0.062534	FALSE	TRUE	TRUE	FALSE	TRUE
0.0012862	-0.041957	0.0012862	-0.020336	FALSE	TRUE	TRUE	TRUE	TRUE
0.33838	-0.13408	0.33838	0.10215	FALSE	FALSE	TRUE	FALSE	FALSE
-0.551	0.26456	-0.551	-0.14322	FALSE	FALSE	TRUE	FALSE	FALSE
-0.26778	-0.32646	-0.26778	-0.28734	FALSE	TRUE	FALSE	TRUE	FALSE
0.45828	0.46522	0.45828	0.46059	FALSE	TRUE	FALSE	TRUE	FALSE
0.29488	0.26786	0.29488	0.28587	TRUE	FALSE	FALSE	FALSE	FALSE
0.0018253	0.17784	0.0018253	0.089832	FALSE	TRUE	FALSE	TRUE	FALSE
0.41389	0.14806	0.41389	0.28097	TRUE	FALSE	FALSE	FALSE	FALSE
-0.42275	-0.23291	-0.42275	-0.29619	TRUE	FALSE	FALSE	FALSE	FALSE
-0.24135	-0.4509	-0.24135	-0.3112	FALSE	TRUE	FALSE	TRUE	FALSE
0.43763	0.23693	0.43763	0.2871	TRUE	FALSE	FALSE	FALSE	FALSE
-0.091905	-0.1115	-0.091905	-0.1066	FALSE	TRUE	FALSE	TRUE	FALSE
-0.19796	0.17096	-0.19796	0.14022	FALSE	FALSE	TRUE	FALSE	TRUE
0.59391	-0.09625	0.59391	-0.0099796	FALSE	FALSE	TRUE	FALSE	TRUE
0.48749	0.20408	0.48749	0.25722	TRUE	FALSE	FALSE	FALSE	FALSE
-0.4122	-0.29878	-0.4122	-0.32714	TRUE	FALSE	FALSE	FALSE	FALSE
-0.59072	-0.43128	-0.59072	-0.47114	TRUE	FALSE	FALSE	FALSE	FALSE
-0.33311	-0.095878	-0.33311	-0.21449	TRUE	FALSE	FALSE	FALSE	FALSE
-0.34974	-0.22085	-0.34974	-0.28529	TRUE	FALSE	FALSE	FALSE	FALSE
-0.029037	0.18126	-0.029037	0.023537	FALSE	TRUE	TRUE	FALSE	TRUE
0.69584	-0.44561	0.69584	-0.21732	FALSE	FALSE	TRUE	FALSE	TRUE
-0.36926	0.35077	-0.36926	-0.12925	FALSE	FALSE	TRUE	FALSE	FALSE
-0.027933	-0.19905	-0.027933	-0.084973	FALSE	TRUE	FALSE	TRUE	FALSE
0.055623	-0.056396	0.055623	-0.00038646	FALSE	TRUE	TRUE	FALSE	TRUE
0.31629	-0.22521	0.31629	0.045542	FALSE	FALSE	TRUE	FALSE	FALSE
-0.18737	0.012536	-0.18737	-0.087419	TRUE	FALSE	TRUE	FALSE	FALSE
0.026497	0.1166	0.026497	0.086564	FALSE	TRUE	FALSE	TRUE	FALSE
-0.19826	-0.066116	-0.19826	-0.11016	TRUE	FALSE	FALSE	FALSE	FALSE
0.10802	0.16651	0.10802	0.14701	FALSE	TRUE	FALSE	TRUE	FALSE
0.12817	0.17694	0.12817	0.16068	FALSE	TRUE	FALSE	TRUE	FALSE
0.028962	-0.14287	0.028962	-0.085593	FALSE	TRUE	TRUE	TRUE	TRUE
0.5264	-0.35479	0.5264	0.085803	FALSE	FALSE	TRUE	FALSE	FALSE
0.37922	0.24537	0.37922	0.3346	TRUE	FALSE	FALSE	FALSE	FALSE
-0.07267	0.33648	-0.07267	0.063713	FALSE	TRUE	TRUE	FALSE	TRUE
0.23126	0.092638	0.23126	0.16195	TRUE	FALSE	FALSE	FALSE	FALSE
0.024078	0.017699	0.024078	0.020888	TRUE	FALSE	FALSE	FALSE	FALSE
-0.047401	-0.19127	-0.047401	-0.095357	FALSE	TRUE	FALSE	TRUE	FALSE
0.72113	0.40578	0.72113	0.47586	TRUE	FALSE	FALSE	FALSE	FALSE
0.46668	0.34851	0.46668	0.3879	TRUE	FALSE	FALSE	FALSE	FALSE
-0.54064	0.14189	-0.54064	-0.19937	TRUE	FALSE	TRUE	FALSE	FALSE
-0.58692	0.17704	-0.58692	-0.20494	TRUE	FALSE	TRUE	FALSE	FALSE
-0.055292	0.034112	-0.055292	-0.01059	FALSE	FALSE	TRUE	FALSE	FALSE
-0.13184	0.14477	-0.13184	0.006462	FALSE	TRUE	TRUE	FALSE	TRUE
0.046685	-0.090365	0.046685	-0.02184	FALSE	TRUE	TRUE	FALSE	TRUE
-0.064113	0.34176	-0.064113	0.13882	FALSE	TRUE	TRUE	TRUE	TRUE
0.26934	-0.054333	0.26934	0.053557	FALSE	FALSE	TRUE	FALSE	FALSE
0.35454	0.44458	0.35454	0.39956	FALSE	TRUE	FALSE	TRUE	FALSE
-0.11869	-0.11494	-0.11869	-0.11682	TRUE	FALSE	FALSE	FALSE	FALSE
0.61211	0.49641	0.61211	0.53498	TRUE	FALSE	FALSE	FALSE	FALSE
0.052273	-0.10662	0.052273	-0.00069003	FALSE	TRUE	TRUE	FALSE	TRUE
0.12387	0.21499	0.12387	0.15424	FALSE	TRUE	FALSE	TRUE	FALSE
0.13674	0.0066874	0.13674	0.064487	TRUE	FALSE	FALSE	FALSE	FALSE
0.31487	-0.12388	0.31487	0.022368	FALSE	FALSE	TRUE	FALSE	FALSE
0.038401	-0.11705	0.038401	-0.013415	FALSE	TRUE	TRUE	FALSE	TRUE
-0.44739	-0.44124	-0.44739	-0.44432	TRUE	FALSE	FALSE	FALSE	FALSE
-0.098959	-0.035589	-0.098959	-0.067274	TRUE	FALSE	FALSE	FALSE	FALSE
-0.015125	-0.11508	-0.015125	-0.055108	FALSE	TRUE	FALSE	TRUE	FALSE
0.29174	-0.19228	0.29174	0.04973	FALSE	FALSE	TRUE	FALSE	FALSE
0.35649	0.22095	0.35649	0.28872	TRUE	FALSE	FALSE	FALSE	FALSE
0.11216	0.23505	0.11216	0.17361	FALSE	TRUE	FALSE	TRUE	FALSE
-0.24905	0.20105	-0.24905	-0.024001	FALSE	FALSE	TRUE	FALSE	FALSE
0.034238	0.16889	0.034238	0.10157	FALSE	TRUE	FALSE	TRUE	FALSE
0.073441	0.055629	0.073441	0.062308	TRUE	FALSE	FALSE	FALSE	FALSE
-0.083527	-0.26695	-0.083527	-0.12938	FALSE	TRUE	FALSE	TRUE	FALSE
-0.20896	-0.66304	-0.20896	-0.436	FALSE	TRUE	FALSE	TRUE	FALSE
0.25782	0.0076416	0.25782	0.17443	TRUE	FALSE	FALSE	FALSE	FALSE
0.0013391	0.078508	0.0013391	0.027062	FALSE	TRUE	FALSE	TRUE	FALSE
-0.10606	0.4692	-0.10606	0.037759	FALSE	TRUE	TRUE	FALSE	TRUE
-0.35657	-0.077851	-0.35657	-0.21721	TRUE	FALSE	FALSE	FALSE	FALSE
-0.14449	-0.028852	-0.14449	-0.098233	TRUE	FALSE	FALSE	FALSE	FALSE
-0.63612	-0.18965	-0.63612	-0.41288	TRUE	FALSE	FALSE	FALSE	FALSE
-0.13092	0.052277	-0.13092	-0.0026821	FALSE	FALSE	TRUE	FALSE	FALSE
0.44667	-0.4848	0.44667	0.13618	FALSE	TRUE	TRUE	FALSE	FALSE
0.39133	-0.2119	0.39133	0.089715	FALSE	FALSE	TRUE	FALSE	FALSE
-0.3363	-0.37198	-0.3363	-0.35414	FALSE	TRUE	FALSE	TRUE	FALSE
-0.18496	-0.2687	-0.18496	-0.21287	FALSE	TRUE	FALSE	TRUE	FALSE
0.21062	0.11956	0.21062	0.14991	TRUE	FALSE	FALSE	FALSE	FALSE
0.15451	-0.080887	0.15451	-0.0024221	FALSE	FALSE	TRUE	FALSE	TRUE
0.40146	0.070997	0.40146	0.23623	TRUE	FALSE	FALSE	FALSE	FALSE
-0.17186	0.091272	-0.17186	-0.084149	FALSE	FALSE	TRUE	FALSE	FALSE
0.43064	-0.0044643	0.43064	0.21309	TRUE	FALSE	TRUE	FALSE	FALSE
0.27168	-0.49436	0.27168	0.11847	FALSE	TRUE	TRUE	FALSE	FALSE
-0.32443	0.22999	-0.32443	-0.21355	FALSE	FALSE	TRUE	FALSE	FALSE
0.14984	-0.070931	0.14984	0.035041	FALSE	FALSE	TRUE	FALSE	FALSE
-0.039403	0.26645	-0.039403	0.021767	FALSE	TRUE	TRUE	FALSE	TRUE
-0.26401	0.12812	-0.26401	-0.18559	TRUE	FALSE	TRUE	FALSE	FALSE
-0.047489	0.024281	-0.047489	-0.033135	TRUE	FALSE	TRUE	FALSE	FALSE
-0.29434	0.47048	-0.29434	-0.14137	FALSE	TRUE	TRUE	FALSE	FALSE
-0.0035966	-0.11976	-0.0035966	-0.026829	FALSE	TRUE	FALSE	TRUE	FALSE
-0.18578	0.474	-0.18578	-0.053827	FALSE	TRUE	TRUE	FALSE	FALSE
0.1832	-0.22218	0.1832	0.10213	FALSE	TRUE	TRUE	FALSE	FALSE
0.12754	-0.0087808	0.12754	0.073014	TRUE	FALSE	TRUE	FALSE	FALSE
0.017561	-0.2288	0.017561	-0.16311	FALSE	TRUE	TRUE	TRUE	TRUE
-0.046711	-0.21322	-0.046711	-0.14662	FALSE	TRUE	FALSE	TRUE	FALSE
-0.054668	-0.16345	-0.054668	-0.13444	FALSE	TRUE	FALSE	TRUE	FALSE
0.10602	-0.28431	0.10602	-0.02409	FALSE	TRUE	TRUE	FALSE	TRUE
-0.24631	0.037013	-0.24631	-0.033818	FALSE	FALSE	TRUE	FALSE	FALSE
0.054283	-0.31924	0.054283	-0.19473	FALSE	TRUE	TRUE	TRUE	TRUE
-0.42441	0.1423	-0.42441	-0.046601	FALSE	FALSE	TRUE	FALSE	FALSE
0.31051	-0.29516	0.31051	-0.093271	FALSE	FALSE	TRUE	FALSE	TRUE
-0.24031	-0.18946	-0.24031	-0.20641	TRUE	FALSE	FALSE	FALSE	FALSE
-0.022536	-0.25753	-0.022536	-0.1792	FALSE	TRUE	FALSE	TRUE	FALSE
-0.16899	0.060911	-0.16899	0.035367	FALSE	FALSE	TRUE	FALSE	TRUE
-0.25947	0.47287	-0.25947	0.22876	FALSE	TRUE	TRUE	FALSE	TRUE
-0.24579	0.015603	-0.24579	-0.071527	TRUE	FALSE	TRUE	FALSE	FALSE
0.33136	0.35423	0.33136	0.34661	FALSE	TRUE	FALSE	TRUE	FALSE
-0.43112	-0.021881	-0.43112	-0.1583	TRUE	FALSE	FALSE	FALSE	FALSE
0.1686	-0.091095	0.1686	-0.004529	FALSE	FALSE	TRUE	FALSE	TRUE
0.19317	0.39914	0.19317	0.36481	FALSE	TRUE	FALSE	TRUE	FALSE
-0.56912	-0.30189	-0.56912	-0.39097	TRUE	FALSE	FALSE	FALSE	FALSE
-0.29594	-0.11908	-0.29594	-0.17804	TRUE	FALSE	FALSE	FALSE	FALSE
0.43095	0.44079	0.43095	0.43423	FALSE	TRUE	FALSE	TRUE	FALSE
-0.052549	0.05144	-0.052549	0.025443	FALSE	FALSE	TRUE	FALSE	TRUE
0.32982	-0.30646	0.32982	0.011678	FALSE	FALSE	TRUE	FALSE	FALSE
0.29243	-0.16852	0.29243	0.0043337	FALSE	FALSE	TRUE	FALSE	FALSE
0.26486	0.1471	0.26486	0.20598	TRUE	FALSE	FALSE	FALSE	FALSE
0.24305	0.42026	0.24305	0.33166	FALSE	TRUE	FALSE	TRUE	FALSE
-0.40107	-0.34252	-0.40107	-0.37179	TRUE	FALSE	FALSE	FALSE	FALSE
0.27033	0.56013	0.27033	0.41523	FALSE	TRUE	FALSE	TRUE	FALSE
0.096091	0.4611	0.096091	0.2786	FALSE	TRUE	FALSE	TRUE	FALSE
-0.26125	0.11444	-0.26125	-0.073402	FALSE	FALSE	TRUE	FALSE	FALSE
-0.081826	0.11776	-0.081826	0.051234	FALSE	TRUE	TRUE	FALSE	TRUE
0.17704	0.11365	0.17704	0.14535	TRUE	FALSE	FALSE	FALSE	FALSE
0.6171	0.47044	0.6171	0.54377	TRUE	FALSE	FALSE	FALSE	FALSE
0.46476	0.49875	0.46476	0.47609	FALSE	TRUE	FALSE	TRUE	FALSE
0.43615	-0.4982	0.43615	0.24928	FALSE	TRUE	TRUE	FALSE	FALSE
0.24122	0.1836	0.24122	0.21818	TRUE	FALSE	FALSE	FALSE	FALSE
-0.59125	0.11878	-0.59125	-0.058725	FALSE	FALSE	TRUE	FALSE	FALSE
0.11812	0.29349	0.11812	0.20581	FALSE	TRUE	FALSE	TRUE	FALSE
-0.0097523	0.039563	-0.0097523	0.014905	FALSE	TRUE	TRUE	TRUE	TRUE
0.034576	-0.018147	0.034576	0.0082143	FALSE	FALSE	TRUE	FALSE	FALSE
0.10954	0.067175	0.10954	0.088356	TRUE	FALSE	FALSE	FALSE	FALSE
-0.44547	0.14433	-0.44547	-0.052269	FALSE	FALSE	TRUE	FALSE	FALSE
-0.0025745	0.3095	-0.0025745	0.075444	FALSE	TRUE	TRUE	TRUE	TRUE
0.15698	-0.10769	0.15698	-0.019471	FALSE	FALSE	TRUE	FALSE	TRUE
0.00082056	-0.11135	0.00082056	-0.073957	FALSE	TRUE	TRUE	TRUE	TRUE
0.037855	0.075093	0.037855	0.068886	FALSE	TRUE	FALSE	TRUE	FALSE
-0.33045	0.012772	-0.33045	-0.073034	TRUE	FALSE	TRUE	FALSE	FALSE
0.44311	0.56238	0.44311	0.48287	FALSE	TRUE	FALSE	TRUE	FALSE
0.32939	-0.30778	0.32939	0.117	FALSE	FALSE	TRUE	FALSE	FALSE
0.42378	0.44656	0.42378	0.43517	FALSE	TRUE	FALSE	TRUE	FALSE
0.10196	0.10181	0.10196	0.10186	TRUE	FALSE	FALSE	FALSE	FALSE
-0.52202	-0.39922	-0.52202	-0.48109	TRUE	FALSE	FALSE	FALSE	FALSE
-0.076506	0.27126	-0.076506	0.039417	FALSE	TRUE	TRUE	FALSE	TRUE
-0.32297	-0.13856	-0.32297	-0.2615	TRUE	FALSE	FALSE	FALSE	FALSE
0.19748	0.11998	0.19748	0.15873	TRUE	FALSE	FALSE	FALSE	FALSE
0.21656	-0.40031	0.21656	-0.091873	FALSE	TRUE	TRUE	FALSE	TRUE
0.012027	-0.042689	0.012027	-0.0062115	FALSE	TRUE	TRUE	FALSE	TRUE
-0.36889	0.074985	-0.36889	-0.14695	TRUE	FALSE	TRUE	FALSE	FALSE
0.30484	-0.18261	0.30484	0.061117	FALSE	FALSE	TRUE	FALSE	FALSE
0.26113	0.052887	0.26113	0.15701	TRUE	FALSE	FALSE	FALSE	FALSE
0.55984	-0.17636	0.55984	0.007692	FALSE	FALSE	TRUE	FALSE	FALSE
-0.40302	-0.36177	-0.40302	-0.37552	TRUE	FALSE	FALSE	FALSE	FALSE
0.2703	0.72748	0.2703	0.42269	FALSE	TRUE	FALSE	TRUE	FALSE
-0.35411	0.32809	-0.35411	-0.013009	FALSE	FALSE	TRUE	FALSE	FALSE
0.32901	-0.086864	0.32901	0.017104	FALSE	FALSE	TRUE	FALSE	FALSE
0.39279	0.20554	0.39279	0.29916	TRUE	FALSE	FALSE	FALSE	FALSE
0.080863	0.24442	0.080863	0.11357	FALSE	TRUE	FALSE	TRUE	FALSE
0.3505	0.093513	0.3505	0.13634	TRUE	FALSE	FALSE	FALSE	FALSE
0.33886	0.36643	0.33886	0.34575	FALSE	TRUE	FALSE	TRUE	FALSE
-0.19478	0.22288	-0.19478	0.15327	FALSE	TRUE	TRUE	FALSE	TRUE
-0.17469	0.11651	-0.17469	0.0073119	FALSE	FALSE	TRUE	FALSE	TRUE
-0.17219	-0.14003	-0.17219	-0.15075	TRUE	FALSE	FALSE	FALSE	FALSE
0.56834	0.51673	0.56834	0.54253	TRUE	FALSE	FALSE	FALSE	FALSE
0.52209	0.12901	0.52209	0.32555	TRUE	FALSE	FALSE	FALSE	FALSE
-0.23063	0.03579	-0.23063	-0.09742	TRUE	FALSE	TRUE	FALSE	FALSE
-0.049906	0.13717	-0.049906	0.10599	FALSE	TRUE	TRUE	TRUE	TRUE
0.058459	-0.18905	0.058459	-0.065297	FALSE	TRUE	TRUE	TRUE	TRUE
-0.4129	0.063538	-0.4129	-0.17468	TRUE	FALSE	TRUE	FALSE	FALSE
-0.027493	0.021558	-0.027493	-0.0029676	FALSE	FALSE	TRUE	FALSE	FALSE
0.0761	-0.072147	0.0761	-0.047439	FALSE	FALSE	TRUE	FALSE	TRUE
0.24861	-0.066522	0.24861	0.091045	TRUE	FALSE	TRUE	FALSE	FALSE
0.204	-0.044901	0.204	0.079549	TRUE	FALSE	TRUE	FALSE	FALSE
-0.29841	0.21532	-0.29841	-0.041549	FALSE	FALSE	TRUE	FALSE	FALSE
0.44731	0.38568	0.44731	0.42677	TRUE	FALSE	FALSE	FALSE	FALSE
-0.044597	0.20475	-0.044597	0.03852	FALSE	TRUE	TRUE	FALSE	TRUE
0.52292	0.37111	0.52292	0.39641	TRUE	FALSE	FALSE	FALSE	FALSE
-0.14566	0.042459	-0.14566	-0.10804	TRUE	FALSE	TRUE	FALSE	FALSE
-0.37254	-0.42379	-0.37254	-0.39816	FALSE	TRUE	FALSE	TRUE	FALSE
0.0099837	-0.30832	0.0099837	-0.14917	FALSE	TRUE	TRUE	TRUE	TRUE
-0.33781	0.04598	-0.33781	-0.049967	TRUE	FALSE	TRUE	FALSE	FALSE
-0.38501	-0.34644	-0.38501	-0.35608	TRUE	FALSE	FALSE	FALSE	FALSE
-0.19416	-0.35549	-0.19416	-0.30171	FALSE	TRUE	FALSE	TRUE	FALSE
0.1514	0.03681	0.1514	0.075007	TRUE	FALSE	FALSE	FALSE	FALSE
-0.35101	-0.31208	-0.35101	-0.32505	TRUE	FALSE	FALSE	FALSE	FALSE
-0.037423	0.25579	-0.037423	0.035881	FALSE	TRUE	TRUE	FALSE	TRUE
0.20999	0.52296	0.20999	0.36648	FALSE	TRUE	FALSE	TRUE	FALSE
-0.10251	0.14577	-0.10251	0.063011	FALSE	TRUE	TRUE	FALSE	TRUE
-0.29512	0.40671	-0.29512	0.055795	FALSE	TRUE	TRUE	FALSE	TRUE
0.52942	-0.5215	0.52942	0.00396	FALSE	FALSE	TRUE	FALSE	FALSE
-0.047401	0.16555	-0.047401	0.0058363	FALSE	TRUE	TRUE	FALSE	TRUE
0.049029	0.079421	0.049029	0.064225	FALSE	TRUE	FALSE	TRUE	FALSE
-0.031017	-0.011485	-0.031017	-0.019298	TRUE	FALSE	FALSE	FALSE	FALSE
0.26216	-0.14259	0.26216	-0.0076736	FALSE	FALSE	TRUE	FALSE	TRUE
0.11309	0.0119	0.11309	0.062493	TRUE	FALSE	FALSE	FALSE	FALSE
-0.19578	0.65885	-0.19578	0.017881	FALSE	TRUE	TRUE	FALSE	TRUE
0.036205	-0.11295	0.036205	-0.013511	FALSE	TRUE	TRUE	FALSE	TRUE
-0.17876	0.21044	-0.17876	-0.049027	FALSE	TRUE	TRUE	FALSE	FALSE
0.31333	0.12836	0.31333	0.22085	TRUE	FALSE	FALSE	FALSE	FALSE
-0.44939	-0.36612	-0.44939	-0.40776	TRUE	FALSE	FALSE	FALSE	FALSE
0.10805	0.20336	0.10805	0.17159	FALSE	TRUE	FALSE	TRUE	FALSE
-0.077499	-0.083172	-0.077499	-0.07939	FALSE	TRUE	FALSE	TRUE	FALSE
-0.47011	-0.098809	-0.47011	-0.28446	TRUE	FALSE	FALSE	FALSE	FALSE
-0.16976	-0.18038	-0.16976	-0.17507	FALSE	TRUE	FALSE	TRUE	FALSE
-0.060063	-0.042805	-0.060063	-0.055748	TRUE	FALSE	FALSE	FALSE	FALSE
0.16377	-0.65006	0.16377	-0.10751	FALSE	TRUE	TRUE	FALSE	TRUE
-0.12679	0.27869	-0.12679	-0.025422	FALSE	TRUE	TRUE	FALSE	FALSE
-0.059058	0.1988	-0.059058	0.0054055	FALSE	TRUE	TRUE	FALSE	TRUE
0.079893	0.076434	0.079893	0.077731	TRUE	FALSE	FALSE	FALSE	FALSE
-0.17976	0.40095	-0.17976	-0.034579	FALSE	TRUE	TRUE	FALSE	FALSE
-0.075978	0.2039	-0.075978	-0.0060095	FALSE	TRUE	TRUE	FALSE	FALSE
0.10799	-0.34483	0.10799	-0.0052148	FALSE	TRUE	TRUE	FALSE	TRUE
-0.10228	0.17094	-0.10228	-0.033971	FALSE	TRUE	TRUE	FALSE	FALSE
0.04212	-0.0042193	0.04212	0.01895	TRUE	FALSE	TRUE	FALSE	FALSE
-0.24111	0.35416	-0.24111	-0.092293	FALSE	TRUE	TRUE	FALSE	FALSE
-0.022382	-0.35831	-0.022382	-0.10636	FALSE	TRUE	FALSE	TRUE	FALSE
0.015158	0.19052	0.015158	0.058997	FALSE	TRUE	FALSE	TRUE	FALSE
0.024001	0.121	0.024001	0.048252	FALSE	TRUE	FALSE	TRUE	FALSE
-0.16938	0.44224	-0.16938	-0.016477	FALSE	TRUE	TRUE	FALSE	FALSE
-0.057232	0.18308	-0.057232	0.0028455	FALSE	TRUE	TRUE	FALSE	TRUE
0.039517	-0.092978	0.039517	-0.026731	FALSE	TRUE	TRUE	FALSE	TRUE
0.016757	-0.11032	0.016757	-0.062666	FALSE	TRUE	TRUE	TRUE	TRUE
-0.075504	-0.19538	-0.075504	-0.10547	FALSE	TRUE	FALSE	TRUE	FALSE
-0.091924	-0.065336	-0.091924	-0.083061	TRUE	FALSE	FALSE	FALSE	FALSE
0.29966	-0.030175	0.29966	0.18971	TRUE	FALSE	TRUE	FALSE	FALSE
0.1862	-0.029826	0.1862	0.11419	TRUE	FALSE	TRUE	FALSE	FALSE
0.062712	0.12521	0.062712	0.093959	FALSE	TRUE	FALSE	TRUE	FALSE
0.23819	0.033547	0.23819	0.13587	TRUE	FALSE	FALSE	FALSE	FALSE
-0.23736	0.02615	-0.23736	-0.1056	TRUE	FALSE	TRUE	FALSE	FALSE
0.48279	0.37337	0.48279	0.42808	TRUE	FALSE	FALSE	FALSE	FALSE
0.16038	0.16554	0.16038	0.16296	FALSE	TRUE	FALSE	TRUE	FALSE
-0.052116	-0.36797	-0.052116	-0.21005	FALSE	TRUE	FALSE	TRUE	FALSE
0.59526	0.54912	0.59526	0.57219	TRUE	FALSE	FALSE	FALSE	FALSE
-0.12704	-0.37523	-0.12704	-0.31318	FALSE	TRUE	FALSE	TRUE	FALSE
0.19396	-0.066877	0.19396	-0.040793	FALSE	FALSE	TRUE	FALSE	TRUE
-0.22128	-0.062356	-0.22128	-0.14182	TRUE	FALSE	FALSE	FALSE	FALSE
0.35486	0.39447	0.35486	0.37466	FALSE	TRUE	FALSE	TRUE	FALSE
-0.19495	-0.033335	-0.19495	-0.11414	TRUE	FALSE	FALSE	FALSE	FALSE
0.27397	0.33277	0.27397	0.31807	FALSE	TRUE	FALSE	TRUE	FALSE
0.17094	0.015774	0.17094	0.026119	TRUE	FALSE	FALSE	FALSE	FALSE
-0.28929	0.33232	-0.28929	0.021515	FALSE	TRUE	TRUE	FALSE	TRUE
0.16204	-0.0045044	0.16204	0.026722	TRUE	FALSE	TRUE	FALSE	FALSE
0.49977	0.12361	0.49977	0.21765	TRUE	FALSE	FALSE	FALSE	FALSE
0.063558	0.3376	0.063558	0.20058	FALSE	TRUE	FALSE	TRUE	FALSE
-0.28138	0.051837	-0.28138	-0.11477	TRUE	FALSE	TRUE	FALSE	FALSE
-0.3126	-0.016477	-0.3126	-0.16454	TRUE	FALSE	FALSE	FALSE	FALSE
0.18114	-0.30557	0.18114	-0.062217	FALSE	TRUE	TRUE	FALSE	TRUE
-0.16504	-0.16979	-0.16504	-0.16821	FALSE	TRUE	FALSE	TRUE	FALSE
0.42444	0.48551	0.42444	0.4397	FALSE	TRUE	FALSE	TRUE	FALSE
-0.41677	-0.078241	-0.41677	-0.30393	TRUE	FALSE	FALSE	FALSE	FALSE
0.53879	0.21694	0.53879	0.27058	TRUE	FALSE	FALSE	FALSE	FALSE
0.60669	0.65198	0.60669	0.62179	FALSE	TRUE	FALSE	TRUE	FALSE
-0.20903	0.54596	-0.20903	0.16847	FALSE	TRUE	TRUE	FALSE	TRUE
-0.51463	0.11253	-0.51463	-0.20105	TRUE	FALSE	TRUE	FALSE	FALSE
-0.60338	0.58888	-0.60338	-0.0072507	FALSE	FALSE	TRUE	FALSE	FALSE
-0.34464	-0.21801	-0.34464	-0.28133	TRUE	FALSE	FALSE	FALSE	FALSE
0.4027	0.070363	0.4027	0.29192	TRUE	FALSE	FALSE	FALSE	FALSE
-0.10975	0.37582	-0.10975	0.13304	FALSE	TRUE	TRUE	TRUE	TRUE
0.00068295	0.059022	0.00068295	0.029852	FALSE	TRUE	FALSE	TRUE	FALSE
-0.1603	-0.039166	-0.1603	-0.099735	TRUE	FALSE	FALSE	FALSE	FALSE
-0.46748	-0.50509	-0.46748	-0.48628	FALSE	TRUE	FALSE	TRUE	FALSE
0.335	-0.27712	0.335	0.13096	FALSE	FALSE	TRUE	FALSE	FALSE
-0.47025	0.12462	-0.47025	-0.27196	TRUE	FALSE	TRUE	FALSE	FALSE
0.5327	0.57177	0.5327	0.55224	FALSE	TRUE	FALSE	TRUE	FALSE
0.24661	0.11205	0.24661	0.15691	TRUE	FALSE	FALSE	FALSE	FALSE
0.53541	0.55455	0.53541	0.54498	FALSE	TRUE	FALSE	TRUE	FALSE
-0.15336	-0.19446	-0.15336	-0.18419	FALSE	TRUE	FALSE	TRUE	FALSE
0.3048	0.18586	0.3048	0.20965	TRUE	FALSE	FALSE	FALSE	FALSE
0.0072945	-0.067915	0.0072945	-0.049113	FALSE	TRUE	TRUE	TRUE	TRUE
-0.15025	-0.02622	-0.15025	-0.088237	TRUE	FALSE	FALSE	FALSE	FALSE
0.53294	-0.49805	0.53294	0.017444	FALSE	FALSE	TRUE	FALSE	FALSE
0.62565	0.17224	0.62565	0.47451	TRUE	FALSE	FALSE	FALSE	FALSE
0.57035	-0.0090185	0.57035	0.37722	TRUE	FALSE	TRUE	FALSE	FALSE

## Sheet: Sheet2
0.4645	0.29173	0.33492	TRUE
-0.30516	-0.054629	-0.10473	TRUE
0.28233	0.16823	0.20626	TRUE
0.18696	0.046241	0.093148	TRUE
0.087989	-0.0050145	0.025987	TRUE
0.35051	0.0036466	0.17708	TRUE
-0.057107	-0.055955	-0.056416	TRUE
0.041048	-0.0069096	0.017069	TRUE
0.40953	0.10153	0.25553	TRUE
-0.48994	-0.36645	-0.4282	TRUE
-0.3135	-0.12411	-0.2188	TRUE
0.58356	0.41929	0.50143	TRUE
0.61656	0.072421	0.20846	TRUE
-0.13543	0.0037962	-0.065815	TRUE
0.2766	0.23205	0.26175	TRUE
-0.26194	0.069988	-0.095978	TRUE
0.66415	0.55769	0.61092	TRUE
0.52436	0.51427	0.51932	TRUE
0.72337	0.63375	0.67856	TRUE
0.50775	0.32534	0.41655	TRUE
0.42897	0.060696	0.15277	TRUE
-0.36287	-0.31134	-0.33711	TRUE
0.29588	0.28867	0.29228	TRUE
-0.15172	-0.11836	-0.13504	TRUE
-0.084609	-0.061781	-0.073195	TRUE
0.56246	-0.00024067	0.14043	TRUE
0.069948	0.048119	0.059033	TRUE
0.49573	0.19405	0.34489	TRUE
0.43347	-0.0388	0.27605	TRUE
0.66654	0.13074	0.30934	TRUE
-0.4362	-0.21728	-0.29025	TRUE
0.56061	0.21275	0.3287	TRUE
0.2435	0.16799	0.18687	TRUE
0.40025	0.15014	0.2752	TRUE
0.20236	0.013784	0.045213	TRUE
-0.11535	-0.016374	-0.07576	TRUE
0.32917	0.22292	0.24417	TRUE
-0.33379	-0.14981	-0.19581	TRUE
-0.47073	-0.056483	-0.26361	TRUE
0.63017	0.34953	0.41969	TRUE
0.59418	0.097246	0.42854	TRUE
0.55391	0.16457	0.29435	TRUE
0.68254	-0.0034795	0.22519	TRUE
0.23917	0.16707	0.20312	TRUE
-0.49943	-0.07713	-0.2179	TRUE
0.14302	0.015715	0.058149	TRUE
-0.37116	-0.18532	-0.24726	TRUE
0.72014	-0.027331	0.34641	TRUE
-0.27457	-0.12436	-0.19947	TRUE
-0.42577	0.0061568	-0.2098	TRUE
0.4547	-0.11055	0.2286	TRUE
0.36789	0.093039	0.23046	TRUE
0.42689	0.13907	0.28298	TRUE
-0.26724	-0.0016368	-0.090172	TRUE
-0.13415	-0.10439	-0.12671	TRUE
-0.32041	-0.1477	-0.23405	TRUE
0.11203	0.0069232	0.059478	TRUE
0.17409	0.06217	0.099478	TRUE
-0.045135	-0.035308	-0.040222	TRUE
-0.10146	0.012782	-0.04434	TRUE
0.40235	0.16002	0.18021	TRUE
0.26113	0.12468	0.19291	TRUE
0.42305	-0.13734	0.23625	TRUE
0.81526	-0.21727	0.299	TRUE
-0.30404	0.071793	-0.11612	TRUE
0.75229	-0.21124	0.43111	TRUE
0.27278	-0.020939	0.028014	TRUE
0.571	-0.22269	0.30644	TRUE
-0.30625	-0.0061007	-0.2062	TRUE
0.4773	0.25904	0.35605	TRUE
0.80349	0.49431	0.54584	TRUE
-0.55553	-0.33473	-0.36233	TRUE
0.29966	0.18753	0.1922	TRUE
-0.39486	-0.14594	-0.15631	TRUE
-0.25853	-0.24858	-0.24982	TRUE
0.44323	0.0037391	0.29674	TRUE
0.67186	0.1773	0.30094	TRUE
0.13451	0.1111	0.11501	TRUE
0.57758	0.28316	0.33223	TRUE
-0.35608	-0.18573	-0.22358	TRUE
0.62909	0.0088298	0.21558	TRUE
-0.17159	0.037241	-0.10198	TRUE
0.41787	0.093436	0.14751	TRUE
0.37236	0.037192	0.14892	TRUE
0.6348	0.54124	0.57243	TRUE
0.16273	0.018836	0.066802	TRUE
0.13699	0.12962	0.1333	TRUE
0.22707	-0.0031361	0.15033	TRUE
0.4313	0.14391	0.2876	TRUE
0.47067	0.46491	0.46875	TRUE
-0.066456	-0.058848	-0.06075	TRUE
-0.22101	0.029498	-0.033129	TRUE
0.27373	0.048218	0.076407	TRUE
0.55936	0.54767	0.55059	TRUE
-0.25717	-0.16683	-0.212	TRUE
0.049315	0.043354	0.046335	TRUE
0.62722	0.50895	0.56808	TRUE
0.36113	0.12189	0.24151	TRUE
0.64178	0.50756	0.5523	TRUE
0.54377	0.1088	0.32629	TRUE
-0.13404	-0.083867	-0.10895	TRUE
0.12644	0.021908	0.03933	TRUE
0.76177	0.74487	0.75332	TRUE
0.66691	-0.18792	0.2395	TRUE
0.75342	-0.022446	0.10687	TRUE
-0.036501	-0.0011501	-0.027664	TRUE
-0.19629	0.018804	-0.052893	TRUE
-0.4096	-0.11016	-0.25988	TRUE
-0.38366	-0.28866	-0.34566	TRUE
0.61864	0.33723	0.47794	TRUE
-0.33518	-0.22886	-0.2643	TRUE
0.094175	0.042533	0.068354	TRUE
0.34159	-0.025943	0.21908	TRUE
0.48796	0.24768	0.36782	TRUE
0.28624	0.1613	0.24459	TRUE
0.56418	0.27574	0.46804	TRUE
0.57339	0.045265	0.39735	TRUE
-0.22604	-0.031716	-0.12888	TRUE
-0.070638	0.0080128	-0.021481	TRUE
-0.68593	-0.15361	-0.22015	TRUE
0.086797	-0.0020461	0.020165	TRUE
0.15845	0.14126	0.14985	TRUE
0.23765	-0.037642	0.054121	TRUE
-0.42359	-0.13379	-0.30767	TRUE
-0.12163	-0.043587	-0.095618	TRUE
-0.3976	-0.26622	-0.29907	TRUE
-0.36019	-0.012059	-0.18612	TRUE
-0.11973	-0.10853	-0.11413	TRUE
0.1634	0.11897	0.15229	TRUE
-0.41535	-0.38161	-0.40692	TRUE
-0.1689	-0.1362	-0.1471	TRUE
0.45289	-0.0037034	0.22459	TRUE
0.17685	0.17499	0.17592	TRUE
0.56037	0.0075284	0.076634	TRUE
0.25344	-0.072459	0.090491	TRUE
-0.052464	-0.051756	-0.05211	TRUE
0.82128	-0.23574	0.46894	TRUE
-0.14428	0.024711	-0.03162	TRUE
0.3158	-0.03711	0.13934	TRUE
0.39826	0.25306	0.32566	TRUE
-0.35073	-0.13789	-0.24431	TRUE
-0.016703	-0.015863	-0.016073	TRUE
-0.42679	-0.3387	-0.38275	TRUE
0.59126	-0.035721	0.27777	TRUE
-0.28553	-0.093985	-0.18976	TRUE
0.73902	-0.013333	0.23745	TRUE
0.33613	0.18487	0.25294	TRUE
0.31891	0.067563	0.19323	TRUE
-0.42306	-0.29403	-0.35854	TRUE
0.21639	0.0079909	0.077457	TRUE
0.47232	-0.16943	0.2584	TRUE
0.64679	-0.11657	0.39234	TRUE
0.3086	0.013997	0.1122	TRUE
-0.43526	0.0086213	-0.21332	TRUE
0.3494	0.27569	0.32483	TRUE
-0.28252	-0.079131	-0.18083	TRUE
0.58733	0.19957	0.39345	TRUE
-0.48189	-0.16263	-0.37547	TRUE
0.62108	0.1388	0.46032	TRUE
0.16717	0.072182	0.10384	TRUE
0.18664	0.06979	0.10874	TRUE
0.50554	-0.089506	0.30719	TRUE
-0.26323	-0.18974	-0.23874	TRUE
-0.37461	-0.037389	-0.2622	TRUE
-0.15451	-0.13689	-0.1457	TRUE
-0.47258	-0.39341	-0.44619	TRUE
0.45889	-0.13494	0.16197	TRUE
-0.14144	0.010173	-0.023518	TRUE
0.52448	0.051656	0.20926	TRUE
0.017295	0.016643	0.016969	TRUE
-0.09493	0.016251	-0.03934	TRUE
-0.13049	0.031082	-0.049703	TRUE
-0.28467	-0.027988	-0.11355	TRUE
-0.2299	-0.16739	-0.18823	TRUE
0.49472	0.26945	0.41963	TRUE
-0.32715	-0.0086446	-0.11481	TRUE
-0.17374	0.014459	-0.048274	TRUE
-0.29634	-0.014152	-0.15525	TRUE
0.56225	0.21906	0.39066	TRUE
-0.52816	-0.52549	-0.52682	TRUE
0.56924	0.11505	0.34215	TRUE
-0.44615	-0.27329	-0.35972	TRUE
-0.49532	-0.4152	-0.45526	TRUE
0.19943	0.10518	0.1523	TRUE
-0.28041	-0.027679	-0.1035	TRUE
-0.40125	-0.28784	-0.30674	TRUE
-0.15153	-0.13414	-0.14573	TRUE
0.43099	0.207	0.31899	TRUE
0.092107	0.057821	0.080678	TRUE
0.54176	0.037747	0.28975	TRUE
-0.21487	-0.04358	-0.14636	TRUE
0.28084	0.16376	0.2223	TRUE
0.48011	-0.1496	0.16526	TRUE
-0.28685	-0.14175	-0.19011	TRUE
0.18145	0.035599	0.084216	TRUE
0.058427	-0.0087654	0.036029	TRUE
0.30008	-0.077261	0.11141	TRUE
0.43804	0.1607	0.29937	TRUE
-0.45362	-0.27549	-0.33487	TRUE
-0.17582	-0.11993	-0.14788	TRUE
0.50577	-0.16553	0.17012	TRUE
-0.10421	-0.072492	-0.082007	TRUE
-0.24586	-0.097063	-0.17146	TRUE
-0.24755	-0.096605	-0.17208	TRUE
0.331	0.14716	0.23908	TRUE
0.75847	0.15882	0.45865	TRUE
0.33572	-0.048102	0.14381	TRUE
0.080232	0.05985	0.070041	TRUE
-0.45462	-0.28655	-0.3986	TRUE
0.57035	-0.054685	0.22311	TRUE
-0.53916	0.10987	-0.21464	TRUE
0.15139	0.071657	0.098235	TRUE
0.2401	-0.087052	0.13105	TRUE
-0.24122	0.086032	-0.13214	TRUE
-0.55511	-0.30865	-0.43188	TRUE
-0.42778	-0.32024	-0.37401	TRUE
0.65067	0.015698	0.26969	TRUE
0.20381	0.18381	0.19381	TRUE
0.35236	0.17138	0.29204	TRUE
-0.3526	-0.30083	-0.31808	TRUE
-0.49443	-0.17697	-0.28279	TRUE
-0.23314	-0.14225	-0.17255	TRUE
0.32463	0.070701	0.15534	TRUE
-0.23923	-0.01652	-0.12788	TRUE
0.08024	0.044191	0.053204	TRUE
-0.35729	0.055708	-0.15079	TRUE
0.45674	0.33335	0.39504	TRUE
-0.22001	0.0095096	-0.036394	TRUE
-0.20435	-0.10933	-0.15684	TRUE
-0.098164	-0.061116	-0.06729	TRUE
-0.35739	-0.23272	-0.26389	TRUE
0.66675	0.39414	0.48501	TRUE
0.57981	0.40466	0.52142	TRUE
0.15316	0.1056	0.1373	TRUE
0.58495	0.38027	0.40301	TRUE
0.55989	0.10592	0.25724	TRUE
-0.30865	0.048569	-0.21935	TRUE
0.39105	0.29441	0.34273	TRUE
0.57266	-0.016066	0.2783	TRUE
-0.17738	0.0096671	-0.083857	TRUE
0.49305	-0.11777	0.1537	TRUE
0.63632	0.42279	0.56514	TRUE
0.071169	0.046244	0.052475	TRUE
-0.51373	-0.37528	-0.40989	TRUE
-0.68578	-0.58905	-0.61323	TRUE
-0.085233	-0.030625	-0.048828	TRUE
-0.38719	-0.34462	-0.35881	TRUE
0.10826	0.037328	0.079888	TRUE
-0.12317	-0.099964	-0.11544	TRUE
0.25925	0.24786	0.24976	TRUE
-0.67345	-0.07349	-0.27348	TRUE
0.41121	0.38004	0.39563	TRUE
0.59583	0.18596	0.3909	TRUE
0.16747	0.10971	0.13859	TRUE
0.77387	0.4857	0.62978	TRUE
-0.24581	0.03923	-0.10329	TRUE
0.63815	0.16011	0.39913	TRUE
0.38432	0.1171	0.25071	TRUE
0.35569	0.30359	0.33833	TRUE
0.3168	0.29013	0.30791	TRUE
-0.3208	-0.068027	-0.19441	TRUE
0.16626	-0.045747	0.060255	TRUE
-0.11658	0.0076849	-0.054446	TRUE
0.056767	0.026257	0.041512	TRUE
-0.44554	-0.35369	-0.39962	TRUE
-0.52291	-0.46951	-0.49621	TRUE
-0.267	-0.035142	-0.15107	TRUE
0.52487	0.13025	0.32756	TRUE
-0.18125	-0.071653	-0.15385	TRUE
-0.10811	-0.064796	-0.079235	TRUE
0.28907	0.036188	0.16263	TRUE
0.4768	0.25401	0.40254	TRUE
0.41237	0.083226	0.30266	TRUE
-0.39048	-0.28806	-0.35634	TRUE
-0.43195	-0.040458	-0.23621	TRUE
0.47402	0.24143	0.35772	TRUE
0.40376	0.31399	0.37384	TRUE
-0.22446	-0.036556	-0.13051	TRUE
0.59308	0.55963	0.57635	TRUE
0.10261	-0.015842	0.043382	TRUE
0.6055	0.29509	0.45029	TRUE
0.76305	0.223	0.49302	TRUE
0.42277	-0.069864	0.17645	TRUE
-0.36195	-0.22042	-0.2676	TRUE
0.3246	-0.062688	0.13096	TRUE
0.24074	0.033995	0.13737	TRUE
-0.46625	-0.32241	-0.37036	TRUE
0.34915	-0.14204	0.18542	TRUE
0.45434	0.17779	0.26998	TRUE
0.21007	0.17536	0.18693	TRUE
-0.13116	0.043477	-0.087504	TRUE
0.081687	0.068657	0.071915	TRUE
0.55911	-0.0026815	0.27822	TRUE
-0.2261	-0.13659	-0.18135	TRUE
-0.26474	-0.032946	-0.14884	TRUE
0.58324	0.47809	0.53066	TRUE
-0.47899	-0.33601	-0.43133	TRUE
0.45123	-0.016488	0.29532	TRUE
-0.071323	-0.067501	-0.069412	TRUE
0.23569	0.21963	0.22927	TRUE
0.55687	0.26647	0.41167	TRUE
0.23178	0.13074	0.18126	TRUE
-0.38417	-0.37713	-0.38065	TRUE
0.71016	0.075045	0.28675	TRUE
-0.35376	-0.070665	-0.10212	TRUE
-0.16925	-0.14631	-0.15013	TRUE
-0.37023	-0.07316	-0.17218	TRUE
-0.27269	-0.099447	-0.21494	TRUE
-0.55128	0.068648	-0.24131	TRUE
-0.38252	0.12089	-0.13081	TRUE
-0.3495	-0.019102	-0.1843	TRUE
-0.19798	-0.012583	-0.10528	TRUE
-0.6276	0.083091	-0.15381	TRUE
-0.22826	-0.19708	-0.21267	TRUE
0.53284	0.52647	0.53125	TRUE
0.60372	0.39469	0.47308	TRUE
0.18498	0.11024	0.14761	TRUE
0.11792	-0.04065	0.065065	TRUE
0.50845	0.24493	0.37669	TRUE
0.13634	-0.035797	0.07896	TRUE
0.37869	0.11076	0.17774	TRUE
0.70478	-0.3463	0.35442	TRUE
-0.26784	-0.086277	-0.1589	TRUE
0.29488	0.26786	0.28587	TRUE
0.41389	0.14806	0.28097	TRUE
-0.42275	-0.23291	-0.29619	TRUE
0.43763	0.23693	0.2871	TRUE
0.48749	0.20408	0.25722	TRUE
-0.4122	-0.29878	-0.32714	TRUE
-0.59072	-0.43128	-0.47114	TRUE
-0.33311	-0.095878	-0.21449	TRUE
-0.34974	-0.22085	-0.28529	TRUE
-0.18737	0.012536	-0.087419	TRUE
-0.19826	-0.066116	-0.11016	TRUE
0.37922	0.24537	0.3346	TRUE
0.23126	0.092638	0.16195	TRUE
0.024078	0.017699	0.020888	TRUE
0.72113	0.40578	0.47586	TRUE
0.46668	0.34851	0.3879	TRUE
-0.54064	0.14189	-0.19937	TRUE
-0.58692	0.17704	-0.20494	TRUE
-0.11869	-0.11494	-0.11682	TRUE
0.61211	0.49641	0.53498	TRUE
0.13674	0.0066874	0.064487	TRUE
-0.44739	-0.44124	-0.44432	TRUE
-0.098959	-0.035589	-0.067274	TRUE
0.35649	0.22095	0.28872	TRUE
0.073441	0.055629	0.062308	TRUE
0.25782	0.0076416	0.17443	TRUE
-0.35657	-0.077851	-0.21721	TRUE
-0.14449	-0.028852	-0.098233	TRUE
-0.63612	-0.18965	-0.41288	TRUE
0.21062	0.11956	0.14991	TRUE
0.40146	0.070997	0.23623	TRUE
0.43064	-0.0044643	0.21309	TRUE
-0.26401	0.12812	-0.18559	TRUE
-0.047489	0.024281	-0.033135	TRUE
0.12754	-0.0087808	0.073014	TRUE
-0.24031	-0.18946	-0.20641	TRUE
-0.24579	0.015603	-0.071527	TRUE
-0.43112	-0.021881	-0.1583	TRUE
-0.56912	-0.30189	-0.39097	TRUE
-0.29594	-0.11908	-0.17804	TRUE
0.26486	0.1471	0.20598	TRUE
-0.40107	-0.34252	-0.37179	TRUE
0.17704	0.11365	0.14535	TRUE
0.6171	0.47044	0.54377	TRUE
0.24122	0.1836	0.21818	TRUE
0.10954	0.067175	0.088356	TRUE
-0.33045	0.012772	-0.073034	TRUE
0.10196	0.10181	0.10186	TRUE
-0.52202	-0.39922	-0.48109	TRUE
-0.32297	-0.13856	-0.2615	TRUE
0.19748	0.11998	0.15873	TRUE
-0.36889	0.074985	-0.14695	TRUE
0.26113	0.052887	0.15701	TRUE
-0.40302	-0.36177	-0.37552	TRUE
0.39279	0.20554	0.29916	TRUE
0.3505	0.093513	0.13634	TRUE
-0.17219	-0.14003	-0.15075	TRUE
0.56834	0.51673	0.54253	TRUE
0.52209	0.12901	0.32555	TRUE
-0.23063	0.03579	-0.09742	TRUE
-0.4129	0.063538	-0.17468	TRUE
0.24861	-0.066522	0.091045	TRUE
0.204	-0.044901	0.079549	TRUE
0.44731	0.38568	0.42677	TRUE
0.52292	0.37111	0.39641	TRUE
-0.14566	0.042459	-0.10804	TRUE
-0.33781	0.04598	-0.049967	TRUE
-0.38501	-0.34644	-0.35608	TRUE
0.1514	0.03681	0.075007	TRUE
-0.35101	-0.31208	-0.32505	TRUE
-0.031017	-0.011485	-0.019298	TRUE
0.11309	0.0119	0.062493	TRUE
0.31333	0.12836	0.22085	TRUE
-0.44939	-0.36612	-0.40776	TRUE
-0.47011	-0.098809	-0.28446	TRUE
-0.060063	-0.042805	-0.055748	TRUE
0.079893	0.076434	0.077731	TRUE
0.04212	-0.0042193	0.01895	TRUE
-0.091924	-0.065336	-0.083061	TRUE
0.29966	-0.030175	0.18971	TRUE
0.1862	-0.029826	0.11419	TRUE
0.23819	0.033547	0.13587	TRUE
-0.23736	0.02615	-0.1056	TRUE
0.48279	0.37337	0.42808	TRUE
0.59526	0.54912	0.57219	TRUE
-0.22128	-0.062356	-0.14182	TRUE
-0.19495	-0.033335	-0.11414	TRUE
0.17094	0.015774	0.026119	TRUE
0.16204	-0.0045044	0.026722	TRUE
0.49977	0.12361	0.21765	TRUE
-0.28138	0.051837	-0.11477	TRUE
-0.3126	-0.016477	-0.16454	TRUE
-0.41677	-0.078241	-0.30393	TRUE
0.53879	0.21694	0.27058	TRUE
-0.51463	0.11253	-0.20105	TRUE
-0.34464	-0.21801	-0.28133	TRUE
0.4027	0.070363	0.29192	TRUE
-0.1603	-0.039166	-0.099735	TRUE
-0.47025	0.12462	-0.27196	TRUE
0.24661	0.11205	0.15691	TRUE
0.3048	0.18586	0.20965	TRUE
-0.15025	-0.02622	-0.088237	TRUE
0.62565	0.17224	0.47451	TRUE
0.57035	-0.0090185	0.37722	TRUE

## Sheet: Sheet3
PPI	GGI_exPPI	GGI_withPPI	abs(GGI_withPPI) > abs(GGI_exPPI)?	abs(PPI) < abs(GGI_exPPI)?
0.045101	0.17705	0.16056	FALSE	TRUE
0.62783	0.63819	0.63128	FALSE	TRUE
-0.069554	-0.2337	-0.17899	FALSE	TRUE
0.11609	0.23177	0.21635	FALSE	TRUE
0.035366	-0.016774	0.0092962	FALSE	FALSE
-0.033251	0.14645	0.056598	FALSE	TRUE
-0.22631	0.34337	0.058529	FALSE	TRUE
0.23724	-0.34069	-0.051722	FALSE	TRUE
0.038202	-0.30181	-0.13181	FALSE	TRUE
0.034293	0.14673	0.10925	FALSE	TRUE
-0.03244	0.15721	0.1098	FALSE	TRUE
0.21395	0.26412	0.23067	FALSE	TRUE
0.1926	-0.17768	-0.054255	FALSE	FALSE
0.070942	0.24913	0.16004	FALSE	TRUE
-0.019301	0.086931	0.0072566	FALSE	TRUE
0.40599	-0.14609	0.12995	FALSE	FALSE
0.038175	0.14054	0.12007	FALSE	TRUE
0.044863	0.14546	0.11193	FALSE	TRUE
0.17797	0.22593	0.20195	FALSE	TRUE
0.36671	0.3696	0.36816	FALSE	TRUE
0.088235	-0.060715	-0.011065	FALSE	FALSE
0.41793	-0.2391	-0.020091	FALSE	FALSE
-0.061757	-0.13049	-0.10758	FALSE	TRUE
-0.0093997	-0.027187	-0.018293	FALSE	TRUE
-0.087432	0.60337	0.14283	FALSE	TRUE
0.62313	-0.22249	0.20032	FALSE	FALSE
-0.015224	-0.22222	-0.15322	FALSE	TRUE
-0.0893	-0.22804	-0.15867	FALSE	TRUE
0.17422	0.32724	0.22522	FALSE	TRUE
-0.28969	-0.35049	-0.32769	FALSE	TRUE
0.041589	-0.11919	-0.038801	FALSE	TRUE
0.084467	0.14641	0.11544	FALSE	TRUE
0.16221	-0.06548	0.048366	FALSE	FALSE
-0.39628	0.49031	0.047011	FALSE	TRUE
-0.27147	-0.2829	-0.27909	FALSE	TRUE
0.69315	-0.23615	0.2285	FALSE	FALSE
0.14104	0.21013	0.1871	FALSE	TRUE
0.11106	-0.42938	-0.24924	FALSE	TRUE
0.040118	0.14331	0.091713	FALSE	TRUE
0.078985	0.1773	0.11176	FALSE	TRUE
-0.0008649	-0.40846	-0.27259	FALSE	TRUE
-0.022195	0.24359	0.1107	FALSE	TRUE
0.29214	-0.48939	0.031631	FALSE	TRUE
-0.121	0.037899	-0.015069	FALSE	FALSE
0.17078	0.31712	0.20737	FALSE	TRUE
0.227	0.53507	0.38104	FALSE	TRUE
-0.16292	-0.18364	-0.1681	FALSE	TRUE
-0.19476	-0.30205	-0.27821	FALSE	TRUE
-0.12288	0.084448	0.015339	FALSE	FALSE
-0.020264	0.29299	0.084155	FALSE	TRUE
-0.071875	0.29761	0.17445	FALSE	TRUE
-0.35451	0.59023	0.11786	FALSE	TRUE
0.04022	-0.11474	-0.037257	FALSE	TRUE
-0.15369	-0.40544	-0.32153	FALSE	TRUE
0.17854	-0.13982	-0.060226	FALSE	FALSE
-0.24986	0.13394	-0.12193	FALSE	FALSE
-0.34343	0.44058	0.048573	FALSE	TRUE
-0.21361	0.28014	-0.090171	FALSE	TRUE
0.048816	0.17854	0.11368	FALSE	TRUE
-0.051203	0.064782	0.0067891	FALSE	TRUE
0.11146	0.22401	0.16773	FALSE	TRUE
-0.01527	-0.043628	-0.034176	FALSE	TRUE
-0.072113	0.17238	0.11126	FALSE	TRUE
0.049522	0.4564	0.25296	FALSE	TRUE
0.12539	0.21059	0.16799	FALSE	TRUE
0.040854	-0.041814	-0.00047965	FALSE	TRUE
0.12572	0.29654	0.21113	FALSE	TRUE
0.016986	0.068623	0.051411	FALSE	TRUE
0.5858	-0.20036	-0.069332	FALSE	FALSE
0.49157	-0.47646	0.16889	FALSE	FALSE
0.060753	0.21872	0.11341	FALSE	TRUE
-0.33069	0.20694	-0.15148	FALSE	FALSE
-0.060315	-0.062117	-0.060916	FALSE	TRUE
-0.36241	0.37801	0.0077961	FALSE	TRUE
-0.042563	-0.068154	-0.055359	FALSE	TRUE
0.42244	-0.4957	-0.03663	FALSE	TRUE
-0.109	-0.2839	-0.1673	FALSE	TRUE
-0.26577	0.39363	-0.045972	FALSE	TRUE
0.17988	-0.090899	0.04449	FALSE	FALSE
0.013989	-0.58514	-0.18572	FALSE	TRUE
0.1215	-0.17287	0.023376	FALSE	TRUE
-0.05491	0.365	0.15504	FALSE	TRUE
0.13624	-0.12286	0.0066889	FALSE	FALSE
-0.32138	0.24101	-0.13392	FALSE	FALSE
0.10197	0.5618	0.33189	FALSE	TRUE
-0.31585	-0.53905	-0.42745	FALSE	TRUE
0.1801	-0.31468	-0.14975	FALSE	TRUE
-0.17502	-0.42184	-0.33957	FALSE	TRUE
0.40484	0.43428	0.42447	FALSE	TRUE
-0.1089	-0.16241	-0.14457	FALSE	TRUE
0.1269	0.19684	0.17352	FALSE	TRUE
-0.24533	0.10504	-0.011749	FALSE	FALSE
0.21618	0.27976	0.24797	FALSE	TRUE
0.13452	0.21684	0.1894	FALSE	TRUE
0.31037	-0.38642	0.078107	FALSE	TRUE
0.38751	-0.34841	0.019553	FALSE	FALSE
0.38756	-0.37249	0.0075355	FALSE	FALSE
0.20861	-0.18839	0.01011	FALSE	FALSE
-0.080791	0.078154	-0.027809	FALSE	FALSE
-0.057929	0.078472	0.044372	FALSE	TRUE
-0.1072	-0.20097	-0.17752	FALSE	TRUE
-0.0053633	0.082802	0.038719	FALSE	TRUE
0.28666	-0.1745	0.056077	FALSE	FALSE
0.21556	0.27697	0.23603	FALSE	TRUE
-0.56968	-0.63263	-0.60115	FALSE	TRUE
-0.47866	-0.54359	-0.51112	FALSE	TRUE
-0.034166	-0.17155	-0.10286	FALSE	TRUE
-0.097619	-0.38203	-0.28722	FALSE	TRUE
-0.36008	0.59192	0.11592	FALSE	TRUE
-0.1909	0.50296	0.15603	FALSE	TRUE
-0.10452	-0.32772	-0.21612	FALSE	TRUE
0.52135	0.70144	0.61139	FALSE	TRUE
-0.070397	-0.099797	-0.085097	FALSE	TRUE
-0.56291	0.69527	0.066179	FALSE	TRUE
0.017652	0.14172	0.079686	FALSE	TRUE
0.22417	-0.32853	-0.052183	FALSE	TRUE
-0.17102	0.40139	0.11519	FALSE	TRUE
0.050548	-0.094583	-0.040159	FALSE	TRUE
0.24591	0.30847	0.27719	FALSE	TRUE
0.021058	-0.090658	-0.0348	FALSE	TRUE
-0.45316	0.19725	-0.12796	FALSE	FALSE
0.033554	-0.3783	-0.10373	FALSE	TRUE
0.0451	-0.60458	-0.17146	FALSE	TRUE
-0.19308	0.53467	0.1708	FALSE	TRUE
-0.16809	0.13589	-0.016098	FALSE	FALSE
-0.071831	-0.16293	-0.11738	FALSE	TRUE
0.28711	0.71812	0.50262	FALSE	TRUE
0.26542	0.35782	0.31162	FALSE	TRUE
0.0091576	-0.0064626	0.0013475	FALSE	FALSE
-0.18985	-0.25423	-0.23277	FALSE	TRUE
0.19704	-0.41026	-0.0053962	FALSE	TRUE
0.022629	-0.51628	-0.1121	FALSE	TRUE
0.070492	0.1144	0.085129	FALSE	TRUE
0.13122	0.13298	0.13181	FALSE	TRUE
-0.22261	-0.22669	-0.22397	FALSE	TRUE
-0.15592	0.10303	-0.026449	FALSE	FALSE
0.054383	-0.095443	-0.0055475	FALSE	TRUE
0.33239	-0.41059	-0.039102	FALSE	TRUE
0.58891	0.70697	0.64794	FALSE	TRUE
0.32534	0.34703	0.34161	FALSE	TRUE
0.011055	0.030676	0.027406	FALSE	TRUE
0.065855	-0.064528	-0.021067	FALSE	FALSE
-0.26242	0.1798	0.032391	FALSE	FALSE
0.57585	-0.2048	0.18552	FALSE	FALSE
-0.25944	0.10552	-0.016132	FALSE	FALSE
0.17057	0.20027	0.18542	FALSE	TRUE
0.37248	0.51849	0.44549	FALSE	TRUE
-0.46252	-0.49517	-0.47884	FALSE	TRUE
0.0053954	0.043697	0.024546	FALSE	TRUE
-0.0023165	-0.24738	-0.12485	FALSE	TRUE
0.15624	-0.058431	0.048904	FALSE	FALSE
0.19774	-0.35206	0.060293	FALSE	TRUE
0.01232	-0.46608	-0.22688	FALSE	TRUE
0.49697	-0.26774	0.11462	FALSE	FALSE
0.068073	0.31301	0.19054	FALSE	TRUE
-0.3438	0.14931	-0.097248	FALSE	FALSE
0.19231	-0.047716	0.024292	FALSE	FALSE
0.13174	0.23519	0.20071	FALSE	TRUE
0.21057	0.25759	0.22624	FALSE	TRUE
-0.36434	-0.43074	-0.38647	FALSE	TRUE
0.37234	-0.40522	-0.016443	FALSE	TRUE
0.26682	-0.16167	0.052578	FALSE	FALSE
-0.082352	0.012133	-0.011488	FALSE	FALSE
-0.021547	0.025148	-0.0059825	FALSE	TRUE
-0.24431	0.4234	-0.077382	FALSE	TRUE
0.68439	-0.20587	0.090884	FALSE	FALSE
0.45196	0.52924	0.47772	FALSE	TRUE
0.37445	-0.11153	0.050459	FALSE	FALSE
-0.0032879	-0.0037224	-0.0035293	FALSE	TRUE
0.012962	0.25874	0.094887	FALSE	TRUE
-0.0018161	-0.1154	-0.090156	FALSE	TRUE
0.13626	0.52853	0.3324	FALSE	TRUE
0.065939	-0.11996	0.0039739	FALSE	TRUE
0.17693	-0.16181	0.064015	FALSE	FALSE
-0.54125	0.65823	0.058487	FALSE	TRUE
0.072507	-0.33355	-0.13052	FALSE	TRUE
0.027184	0.12152	0.074354	FALSE	TRUE
0.10691	-0.37966	-0.014735	FALSE	TRUE
-0.014043	-0.17594	-0.054516	FALSE	TRUE
0.076779	0.37925	0.1524	FALSE	TRUE
-0.029052	0.11884	0.044894	FALSE	TRUE
0.011447	0.1095	0.065921	FALSE	TRUE
-0.23412	-0.57551	-0.34792	FALSE	TRUE
0.1992	0.66734	0.35525	FALSE	TRUE
-0.19952	-0.53618	-0.31174	FALSE	TRUE
-0.10133	-0.20134	-0.13467	FALSE	TRUE
-0.05219	0.27196	0.055862	FALSE	TRUE
0.28644	-0.11982	0.015601	FALSE	FALSE
-0.31782	-0.38243	-0.36807	FALSE	TRUE
0.15706	-0.27941	0.011569	FALSE	TRUE
0.12706	0.5879	0.28068	FALSE	TRUE
-0.071353	-0.35235	-0.21185	FALSE	TRUE
0.12843	-0.074694	0.060725	FALSE	FALSE
-0.081901	0.12576	-0.01268	FALSE	TRUE
0.27171	-0.28126	-0.035494	FALSE	TRUE
-0.063686	0.2088	0.027144	FALSE	TRUE
-0.13685	0.095564	-0.059376	FALSE	FALSE
0.23551	-0.21308	-0.063552	FALSE	FALSE
0.18027	-0.6214	-0.08695	FALSE	TRUE
-0.1259	-0.17688	-0.15139	FALSE	TRUE
-0.13933	0.16976	0.015213	FALSE	TRUE
0.078191	0.11352	0.095855	FALSE	TRUE
-0.0028669	0.27081	0.13397	FALSE	TRUE
-0.14513	0.54482	0.19984	FALSE	TRUE
0.39428	-0.27428	0.060001	FALSE	FALSE
-0.21596	0.14378	0.023866	FALSE	FALSE
0.57559	-0.45211	0.061739	FALSE	FALSE
0.13435	0.13862	0.13577	FALSE	TRUE
-0.23177	-0.25148	-0.24272	FALSE	TRUE
0.34006	-0.23922	0.050418	FALSE	FALSE
0.17576	0.22612	0.21353	FALSE	TRUE
-0.052588	-0.15356	-0.10308	FALSE	TRUE
0.45168	0.4761	0.46389	FALSE	TRUE
-0.49128	-0.49179	-0.49154	FALSE	TRUE
0.65652	-0.63162	0.01245	FALSE	FALSE
0.39159	-0.32709	-0.14742	FALSE	FALSE
0.48244	-0.18327	-0.016844	FALSE	FALSE
-0.099238	-0.26536	-0.22383	FALSE	TRUE
-0.37972	0.24148	-0.069116	FALSE	FALSE
0.36572	0.37523	0.37047	FALSE	TRUE
0.40254	0.44725	0.42489	FALSE	TRUE
-0.075723	-0.4064	-0.18595	FALSE	TRUE
-0.19824	-0.21057	-0.20441	FALSE	TRUE
0.059959	0.096925	0.078442	FALSE	TRUE
-0.10754	-0.13724	-0.12239	FALSE	TRUE
-0.057192	-0.10257	-0.079879	FALSE	TRUE
-0.0054897	0.061848	0.028179	FALSE	TRUE
-0.42582	0.32419	-0.050817	FALSE	FALSE
0.24591	0.33369	0.27517	FALSE	TRUE
0.050844	-0.1815	-0.0072416	FALSE	TRUE
0.21151	0.44311	0.32731	FALSE	TRUE
0.1681	-0.60939	-0.091062	FALSE	TRUE
-0.024234	0.60523	0.18559	FALSE	TRUE
0.19517	0.4047	0.26501	FALSE	TRUE
-0.010777	-0.16983	-0.050541	FALSE	TRUE
0.18503	-0.26522	0.0049297	FALSE	TRUE
-0.060157	0.29926	0.029697	FALSE	TRUE
0.076813	0.31304	0.15556	FALSE	TRUE
-0.3779	0.19428	-0.18718	FALSE	FALSE
-0.16362	0.089268	0.03869	FALSE	FALSE
0.19709	0.20011	0.1986	FALSE	TRUE
-0.037235	-0.45746	-0.24735	FALSE	TRUE
0.082704	-0.01801	0.015561	FALSE	FALSE
-0.12333	-0.19309	-0.15821	FALSE	TRUE
-0.12306	0.083951	0.014947	FALSE	FALSE
0.087472	-0.22733	-0.069927	FALSE	TRUE
-0.16762	0.26805	0.050213	FALSE	TRUE
-0.12697	-0.19799	-0.16248	FALSE	TRUE
0.20819	0.22978	0.21898	FALSE	TRUE
0.1652	-0.1495	0.0078457	FALSE	FALSE
0.088336	0.2832	0.18577	FALSE	TRUE
0.15953	0.22408	0.1918	FALSE	TRUE
0.099717	0.24009	0.1699	FALSE	TRUE
-0.016623	-0.13038	-0.0735	FALSE	TRUE
-0.11421	0.044622	-0.034794	FALSE	FALSE
-0.14277	-0.50595	-0.32436	FALSE	TRUE
-0.008921	-0.45789	-0.23341	FALSE	TRUE
0.13295	-0.10267	0.015142	FALSE	FALSE
-0.095888	0.049631	0.0011244	FALSE	FALSE
0.48793	-0.37844	0.054748	FALSE	FALSE
-0.45511	0.42705	-0.014031	FALSE	FALSE
0.63413	-0.54545	0.044341	FALSE	FALSE
-0.36523	-0.44117	-0.39054	FALSE	TRUE
-0.26634	-0.36663	-0.29142	FALSE	TRUE
0.56968	-0.58126	-0.0057933	FALSE	TRUE
-0.15445	-0.45736	-0.35639	FALSE	TRUE
-0.24559	-0.38949	-0.31754	FALSE	TRUE
-0.056863	-0.11232	-0.093838	FALSE	TRUE
-0.014639	-0.28217	-0.1484	FALSE	TRUE
0.11004	-0.18747	-0.038714	FALSE	TRUE
-0.26721	-0.27557	-0.27139	FALSE	TRUE
-0.014698	0.48773	0.11091	FALSE	TRUE
-0.0096538	0.097885	0.026192	FALSE	TRUE
0.11596	-0.041058	0.03745	FALSE	FALSE
0.10168	0.17071	0.1592	FALSE	TRUE
0.16782	-0.43942	0.016014	FALSE	TRUE
-0.018143	-0.17567	-0.081153	FALSE	TRUE
0.009205	-0.062531	-0.038619	FALSE	TRUE
-0.11151	0.47339	0.18094	FALSE	TRUE
0.34761	0.36016	0.35389	FALSE	TRUE
-0.14371	0.42063	-0.0026242	FALSE	TRUE
0.0040904	0.024491	0.014291	FALSE	TRUE
-0.18237	0.1471	-0.017632	FALSE	FALSE
-0.47857	0.55212	0.036771	FALSE	TRUE
0.46728	-0.14413	0.059675	FALSE	FALSE
-0.10902	0.077351	-0.015834	FALSE	FALSE
-0.22053	0.081833	0.03144	FALSE	FALSE
-0.2072	0.325	0.058903	FALSE	TRUE
-0.023657	0.097603	0.036973	FALSE	TRUE
-0.4359	0.33659	-0.049652	FALSE	FALSE
0.53163	-0.54683	-0.0075984	FALSE	TRUE
0.51732	-0.51459	0.0013621	FALSE	FALSE
-0.47695	0.58672	0.054888	FALSE	TRUE
0.11479	0.16477	0.13978	FALSE	TRUE
0.53662	-0.40869	-0.014808	FALSE	FALSE
-0.41663	0.43887	0.011121	FALSE	TRUE
0.11112	0.1487	0.12991	FALSE	TRUE
0.38627	-0.54944	-0.081585	FALSE	TRUE
-0.24095	0.26219	0.010624	FALSE	TRUE
0.58968	-0.68482	-0.047571	FALSE	TRUE
0.13619	-0.069853	0.033166	FALSE	FALSE
-0.01356	0.0089228	-0.0023187	FALSE	FALSE
0.46212	-0.47191	-0.0048942	FALSE	TRUE
0.37401	-0.31372	0.030147	FALSE	FALSE
0.21229	-0.32038	-0.054046	FALSE	TRUE
-0.31711	0.20686	-0.055121	FALSE	FALSE
0.3467	-0.2998	0.1312	FALSE	FALSE
-0.33586	0.23445	-0.14575	FALSE	FALSE
0.14714	0.45008	0.29861	FALSE	TRUE
0.39953	-0.24214	-0.028247	FALSE	FALSE
0.54067	0.54237	0.54152	FALSE	TRUE
0.21732	0.4545	0.33591	FALSE	TRUE
0.051469	0.30861	0.2229	FALSE	TRUE
-0.50822	0.38376	-0.062227	FALSE	FALSE
-0.54999	0.65452	0.052262	FALSE	TRUE
0.15339	0.31912	0.18653	FALSE	TRUE
-0.10818	-0.13263	-0.11307	FALSE	TRUE
0.40952	0.56716	0.44105	FALSE	TRUE
0.42447	0.62515	0.4646	FALSE	TRUE
-0.17649	-0.18928	-0.18076	FALSE	TRUE
0.038089	0.050531	0.046384	FALSE	TRUE
-0.11758	-0.21015	-0.1793	FALSE	TRUE
-0.022185	0.058997	-0.0018893	FALSE	TRUE
0.070328	0.43779	0.25406	FALSE	TRUE
0.0087769	-0.1664	-0.078811	FALSE	TRUE
-0.24634	0.16838	0.099259	FALSE	FALSE
-0.13947	0.19795	-0.055112	FALSE	TRUE
0.1166	-0.21566	-0.049529	FALSE	TRUE
-0.23917	0.2901	0.025464	FALSE	TRUE
0.18957	-0.58768	-0.19906	FALSE	TRUE
0.13954	-0.46451	-0.16248	FALSE	TRUE
-0.2637	-0.34531	-0.2909	FALSE	TRUE
0.1749	0.52712	0.29231	FALSE	TRUE
-0.26449	-0.48827	-0.33908	FALSE	TRUE
0.22568	0.22621	0.22581	FALSE	TRUE
0.13889	-0.053336	0.010741	FALSE	FALSE
-0.037056	0.28827	0.12561	FALSE	TRUE
-0.03945	0.36154	0.060797	FALSE	TRUE
0.06489	-0.073486	-0.027361	FALSE	TRUE
-0.08116	0.47011	0.056659	FALSE	TRUE
0.047934	0.1985	0.085576	FALSE	TRUE
-0.23364	-0.31971	-0.29819	FALSE	TRUE
0.20792	0.22012	0.21199	FALSE	TRUE
-0.0068013	-0.039732	-0.017778	FALSE	TRUE
0.032612	-0.13817	-0.024314	FALSE	TRUE
0.065046	0.22348	0.10465	FALSE	TRUE
-0.26645	0.25624	0.16913	FALSE	FALSE
0.22676	-0.15723	-0.029233	FALSE	FALSE
0.49439	0.56902	0.54414	FALSE	TRUE
-0.00095132	-0.012056	-0.0065037	FALSE	TRUE
0.29916	0.30964	0.3044	FALSE	TRUE
-0.0096253	-0.40004	-0.20483	FALSE	TRUE
0.19326	0.23155	0.22198	FALSE	TRUE
-0.27668	0.10379	0.040381	FALSE	FALSE
0.20633	-0.42868	-0.11117	FALSE	TRUE
0.13164	0.52084	0.32624	FALSE	TRUE
0.023003	-0.042513	-0.0032032	FALSE	TRUE
-0.063004	0.082066	0.0095308	FALSE	TRUE
-0.61309	0.62702	0.0069634	FALSE	TRUE
-0.19691	0.10349	-0.046708	FALSE	FALSE
-0.12544	0.035659	-0.01804	FALSE	FALSE
-0.30778	0.276	-0.16183	FALSE	FALSE
-0.0076633	0.25755	0.16915	FALSE	TRUE
-0.15912	-0.48378	-0.32145	FALSE	TRUE
-0.071383	0.38772	0.15817	FALSE	TRUE
-0.21051	-0.31255	-0.24452	FALSE	TRUE
0.0088608	-0.21637	-0.10376	FALSE	TRUE
0.033396	0.22795	0.082033	FALSE	TRUE
-0.071479	-0.14013	-0.094362	FALSE	TRUE
0.50976	-0.70149	0.10601	FALSE	TRUE
0.31538	-0.1323	0.091541	FALSE	FALSE
-0.36509	0.41911	-0.10369	FALSE	TRUE
0.28651	-0.22127	0.032622	FALSE	FALSE
0.15893	-0.11318	-0.022475	FALSE	FALSE
-0.070365	-0.22769	-0.12281	FALSE	TRUE
0.20722	-0.15856	0.024333	FALSE	FALSE
0.036771	-0.073866	-0.036987	FALSE	TRUE
-0.18331	0.50765	0.047008	FALSE	TRUE
0.71499	-0.458	0.1285	FALSE	FALSE
0.79995	0.81592	0.80793	FALSE	TRUE
0.40334	-0.17466	0.018004	FALSE	FALSE
-0.15935	-0.20728	-0.17533	FALSE	TRUE
0.09538	0.23207	0.14094	FALSE	TRUE
0.40883	-0.31071	0.049061	FALSE	FALSE
0.38141	0.58626	0.4497	FALSE	TRUE
-0.13858	-0.29064	-0.18927	FALSE	TRUE
0.052683	0.30428	0.17848	FALSE	TRUE
-0.030171	0.052161	0.024717	FALSE	TRUE
0.29269	0.37359	0.33314	FALSE	TRUE
-0.15301	0.32639	0.13463	FALSE	TRUE
0.39785	-0.14407	0.12689	FALSE	FALSE
0.52878	0.72031	0.59262	FALSE	TRUE
0.44886	-0.15055	0.14915	FALSE	FALSE
0.58108	0.58843	0.58475	FALSE	TRUE
0.22568	0.22605	0.22596	FALSE	TRUE
-0.28469	0.067858	0.0090998	FALSE	FALSE
0.045606	0.50934	0.27747	FALSE	TRUE
-0.17422	-0.27609	-0.22516	FALSE	TRUE
-0.035384	-0.27296	-0.19377	FALSE	TRUE
-0.086318	-0.11234	-0.09933	FALSE	TRUE
0.31757	-0.099596	0.0046944	FALSE	FALSE
-0.34829	0.42562	-0.038721	FALSE	TRUE
0.071379	-0.072407	-0.00051402	FALSE	TRUE
0.090954	0.29867	0.19481	FALSE	TRUE
-0.03755	-0.12787	-0.08271	FALSE	TRUE
0.11971	-0.18285	-0.03157	FALSE	TRUE
0.2289	0.48478	0.3142	FALSE	TRUE
0.33162	0.46862	0.37729	FALSE	TRUE
0.14446	0.4729	0.25394	FALSE	TRUE
0.35381	-0.52149	-0.083838	FALSE	TRUE
0.030523	-0.18944	-0.17478	FALSE	TRUE
0.020325	0.33144	0.17588	FALSE	TRUE
0.26017	0.51368	0.34467	FALSE	TRUE
0.71687	-0.21184	0.097729	FALSE	FALSE
0.082778	-0.15802	-0.037621	FALSE	TRUE
-0.10339	-0.55272	-0.40294	FALSE	TRUE
-0.42211	0.43103	0.0044633	FALSE	TRUE
-0.23839	-0.58211	-0.41025	FALSE	TRUE
-0.18572	-0.18849	-0.18803	FALSE	TRUE
-0.045728	0.069535	0.031114	FALSE	TRUE
-0.38704	0.24319	-0.071925	FALSE	FALSE
-0.19845	0.11482	-0.094025	FALSE	FALSE
-0.24287	0.076686	-0.051135	FALSE	FALSE
0.5759	-0.16332	0.083086	FALSE	FALSE
0.41498	-0.24797	0.1056	FALSE	FALSE
0.16279	0.45903	0.36029	FALSE	TRUE
0.37677	-0.16158	0.10759	FALSE	FALSE
0.14601	0.36558	0.2192	FALSE	TRUE
0.014701	0.086651	0.032688	FALSE	TRUE
-0.38139	-0.49975	-0.41098	FALSE	TRUE
0.085363	0.17881	0.10873	FALSE	TRUE
-0.051155	-0.14872	-0.075547	FALSE	TRUE
0.18516	-0.096626	0.044269	FALSE	FALSE
0.044204	0.050414	0.049379	FALSE	TRUE
-0.0049012	0.15254	0.073817	FALSE	TRUE
0.1171	-0.34242	-0.036072	FALSE	TRUE
0.036065	-0.5169	-0.14826	FALSE	TRUE
0.40456	-0.083885	-0.0024782	FALSE	FALSE
-0.40497	0.15651	-0.030649	FALSE	FALSE
-0.11273	-0.24956	-0.17259	FALSE	TRUE
0.063571	-0.44085	-0.062534	FALSE	TRUE
0.0012862	-0.041957	-0.020336	FALSE	TRUE
0.33838	-0.13408	0.10215	FALSE	FALSE
-0.551	0.26456	-0.14322	FALSE	FALSE
-0.26778	-0.32646	-0.28734	FALSE	TRUE
0.45828	0.46522	0.46059	FALSE	TRUE
0.0018253	0.17784	0.089832	FALSE	TRUE
-0.24135	-0.4509	-0.3112	FALSE	TRUE
-0.091905	-0.1115	-0.1066	FALSE	TRUE
-0.19796	0.17096	0.14022	FALSE	FALSE
0.59391	-0.09625	-0.0099796	FALSE	FALSE
-0.029037	0.18126	0.023537	FALSE	TRUE
0.69584	-0.44561	-0.21732	FALSE	FALSE
-0.36926	0.35077	-0.12925	FALSE	FALSE
-0.027933	-0.19905	-0.084973	FALSE	TRUE
0.055623	-0.056396	-0.00038646	FALSE	TRUE
0.31629	-0.22521	0.045542	FALSE	FALSE
0.026497	0.1166	0.086564	FALSE	TRUE
0.10802	0.16651	0.14701	FALSE	TRUE
0.12817	0.17694	0.16068	FALSE	TRUE
0.028962	-0.14287	-0.085593	FALSE	TRUE
0.5264	-0.35479	0.085803	FALSE	FALSE
-0.07267	0.33648	0.063713	FALSE	TRUE
-0.047401	-0.19127	-0.095357	FALSE	TRUE
-0.055292	0.034112	-0.01059	FALSE	FALSE
-0.13184	0.14477	0.006462	FALSE	TRUE
0.046685	-0.090365	-0.02184	FALSE	TRUE
-0.064113	0.34176	0.13882	FALSE	TRUE
0.26934	-0.054333	0.053557	FALSE	FALSE
0.35454	0.44458	0.39956	FALSE	TRUE
0.052273	-0.10662	-0.00069003	FALSE	TRUE
0.12387	0.21499	0.15424	FALSE	TRUE
0.31487	-0.12388	0.022368	FALSE	FALSE
0.038401	-0.11705	-0.013415	FALSE	TRUE
-0.015125	-0.11508	-0.055108	FALSE	TRUE
0.29174	-0.19228	0.04973	FALSE	FALSE
0.11216	0.23505	0.17361	FALSE	TRUE
-0.24905	0.20105	-0.024001	FALSE	FALSE
0.034238	0.16889	0.10157	FALSE	TRUE
-0.083527	-0.26695	-0.12938	FALSE	TRUE
-0.20896	-0.66304	-0.436	FALSE	TRUE
0.0013391	0.078508	0.027062	FALSE	TRUE
-0.10606	0.4692	0.037759	FALSE	TRUE
-0.13092	0.052277	-0.0026821	FALSE	FALSE
0.44667	-0.4848	0.13618	FALSE	TRUE
0.39133	-0.2119	0.089715	FALSE	FALSE
-0.3363	-0.37198	-0.35414	FALSE	TRUE
-0.18496	-0.2687	-0.21287	FALSE	TRUE
0.15451	-0.080887	-0.0024221	FALSE	FALSE
-0.17186	0.091272	-0.084149	FALSE	FALSE
0.27168	-0.49436	0.11847	FALSE	TRUE
-0.32443	0.22999	-0.21355	FALSE	FALSE
0.14984	-0.070931	0.035041	FALSE	FALSE
-0.039403	0.26645	0.021767	FALSE	TRUE
-0.29434	0.47048	-0.14137	FALSE	TRUE
-0.0035966	-0.11976	-0.026829	FALSE	TRUE
-0.18578	0.474	-0.053827	FALSE	TRUE
0.1832	-0.22218	0.10213	FALSE	TRUE
0.017561	-0.2288	-0.16311	FALSE	TRUE
-0.046711	-0.21322	-0.14662	FALSE	TRUE
-0.054668	-0.16345	-0.13444	FALSE	TRUE
0.10602	-0.28431	-0.02409	FALSE	TRUE
-0.24631	0.037013	-0.033818	FALSE	FALSE
0.054283	-0.31924	-0.19473	FALSE	TRUE
-0.42441	0.1423	-0.046601	FALSE	FALSE
0.31051	-0.29516	-0.093271	FALSE	FALSE
-0.022536	-0.25753	-0.1792	FALSE	TRUE
-0.16899	0.060911	0.035367	FALSE	FALSE
-0.25947	0.47287	0.22876	FALSE	TRUE
0.33136	0.35423	0.34661	FALSE	TRUE
0.1686	-0.091095	-0.004529	FALSE	FALSE
0.19317	0.39914	0.36481	FALSE	TRUE
0.43095	0.44079	0.43423	FALSE	TRUE
-0.052549	0.05144	0.025443	FALSE	FALSE
0.32982	-0.30646	0.011678	FALSE	FALSE
0.29243	-0.16852	0.0043337	FALSE	FALSE
0.24305	0.42026	0.33166	FALSE	TRUE
0.27033	0.56013	0.41523	FALSE	TRUE
0.096091	0.4611	0.2786	FALSE	TRUE
-0.26125	0.11444	-0.073402	FALSE	FALSE
-0.081826	0.11776	0.051234	FALSE	TRUE
0.46476	0.49875	0.47609	FALSE	TRUE
0.43615	-0.4982	0.24928	FALSE	TRUE
-0.59125	0.11878	-0.058725	FALSE	FALSE
0.11812	0.29349	0.20581	FALSE	TRUE
-0.0097523	0.039563	0.014905	FALSE	TRUE
0.034576	-0.018147	0.0082143	FALSE	FALSE
-0.44547	0.14433	-0.052269	FALSE	FALSE
-0.0025745	0.3095	0.075444	FALSE	TRUE
0.15698	-0.10769	-0.019471	FALSE	FALSE
0.00082056	-0.11135	-0.073957	FALSE	TRUE
0.037855	0.075093	0.068886	FALSE	TRUE
0.44311	0.56238	0.48287	FALSE	TRUE
0.32939	-0.30778	0.117	FALSE	FALSE
0.42378	0.44656	0.43517	FALSE	TRUE
-0.076506	0.27126	0.039417	FALSE	TRUE
0.21656	-0.40031	-0.091873	FALSE	TRUE
0.012027	-0.042689	-0.0062115	FALSE	TRUE
0.30484	-0.18261	0.061117	FALSE	FALSE
0.55984	-0.17636	0.007692	FALSE	FALSE
0.2703	0.72748	0.42269	FALSE	TRUE
-0.35411	0.32809	-0.013009	FALSE	FALSE
0.32901	-0.086864	0.017104	FALSE	FALSE
0.080863	0.24442	0.11357	FALSE	TRUE
0.33886	0.36643	0.34575	FALSE	TRUE
-0.19478	0.22288	0.15327	FALSE	TRUE
-0.17469	0.11651	0.0073119	FALSE	FALSE
-0.049906	0.13717	0.10599	FALSE	TRUE
0.058459	-0.18905	-0.065297	FALSE	TRUE
-0.027493	0.021558	-0.0029676	FALSE	FALSE
0.0761	-0.072147	-0.047439	FALSE	FALSE
-0.29841	0.21532	-0.041549	FALSE	FALSE
-0.044597	0.20475	0.03852	FALSE	TRUE
-0.37254	-0.42379	-0.39816	FALSE	TRUE
0.0099837	-0.30832	-0.14917	FALSE	TRUE
-0.19416	-0.35549	-0.30171	FALSE	TRUE
-0.037423	0.25579	0.035881	FALSE	TRUE
0.20999	0.52296	0.36648	FALSE	TRUE
-0.10251	0.14577	0.063011	FALSE	TRUE
-0.29512	0.40671	0.055795	FALSE	TRUE
0.52942	-0.5215	0.00396	FALSE	FALSE
-0.047401	0.16555	0.0058363	FALSE	TRUE
0.049029	0.079421	0.064225	FALSE	TRUE
0.26216	-0.14259	-0.0076736	FALSE	FALSE
-0.19578	0.65885	0.017881	FALSE	TRUE
0.036205	-0.11295	-0.013511	FALSE	TRUE
-0.17876	0.21044	-0.049027	FALSE	TRUE
0.10805	0.20336	0.17159	FALSE	TRUE
-0.077499	-0.083172	-0.07939	FALSE	TRUE
-0.16976	-0.18038	-0.17507	FALSE	TRUE
0.16377	-0.65006	-0.10751	FALSE	TRUE
-0.12679	0.27869	-0.025422	FALSE	TRUE
-0.059058	0.1988	0.0054055	FALSE	TRUE
-0.17976	0.40095	-0.034579	FALSE	TRUE
-0.075978	0.2039	-0.0060095	FALSE	TRUE
0.10799	-0.34483	-0.0052148	FALSE	TRUE
-0.10228	0.17094	-0.033971	FALSE	TRUE
-0.24111	0.35416	-0.092293	FALSE	TRUE
-0.022382	-0.35831	-0.10636	FALSE	TRUE
0.015158	0.19052	0.058997	FALSE	TRUE
0.024001	0.121	0.048252	FALSE	TRUE
-0.16938	0.44224	-0.016477	FALSE	TRUE
-0.057232	0.18308	0.0028455	FALSE	TRUE
0.039517	-0.092978	-0.026731	FALSE	TRUE
0.016757	-0.11032	-0.062666	FALSE	TRUE
-0.075504	-0.19538	-0.10547	FALSE	TRUE
0.062712	0.12521	0.093959	FALSE	TRUE
0.16038	0.16554	0.16296	FALSE	TRUE
-0.052116	-0.36797	-0.21005	FALSE	TRUE
-0.12704	-0.37523	-0.31318	FALSE	TRUE
0.19396	-0.066877	-0.040793	FALSE	FALSE
0.35486	0.39447	0.37466	FALSE	TRUE
0.27397	0.33277	0.31807	FALSE	TRUE
-0.28929	0.33232	0.021515	FALSE	TRUE
0.063558	0.3376	0.20058	FALSE	TRUE
0.18114	-0.30557	-0.062217	FALSE	TRUE
-0.16504	-0.16979	-0.16821	FALSE	TRUE
0.42444	0.48551	0.4397	FALSE	TRUE
0.60669	0.65198	0.62179	FALSE	TRUE
-0.20903	0.54596	0.16847	FALSE	TRUE
-0.60338	0.58888	-0.0072507	FALSE	FALSE
-0.10975	0.37582	0.13304	FALSE	TRUE
0.00068295	0.059022	0.029852	FALSE	TRUE
-0.46748	-0.50509	-0.48628	FALSE	TRUE
0.335	-0.27712	0.13096	FALSE	FALSE
0.5327	0.57177	0.55224	FALSE	TRUE
0.53541	0.55455	0.54498	FALSE	TRUE
-0.15336	-0.19446	-0.18419	FALSE	TRUE
0.0072945	-0.067915	-0.049113	FALSE	TRUE
0.53294	-0.49805	0.017444	FALSE	FALSE
