# Supplementary material for: Transcript-level annotation of Affymetrix probesets improves the interpretation of gene expression data
Source: BMC Bioinformatics. 2007 Jun 11;8:194. doi: 10.1186/1471-2105-8-194 (PMC1913542; doi:10.1186/1471-2105-8-194)
Supplement: Additional file 4 — Expression correlation of PPI and GGI pairs from HPRD. PPI and GGI Pearson correlation coefficients for 1037 HPRD PPIs. [file 1471-2105-8-194-S4.xls]

## Sheet: PCC_ppi
IPI1	IPI2	Gene1	Gene2	GDS1023	GDS1036	GDS1062	GDS1064	GDS1067	GDS1096	GDS1209	GDS1220	GDS1257	GDS1259	GDS1282	GDS1321	GDS1331	GDS266	GDS268	GDS395	GDS558	GDS564	GDS596	GDS690	GDS715	GDS737	GDS760	GDS810	GDS914	GDS946	GDS987	GDS999
IPI00000044	IPI00015902	5155	5159	-0.507911	0.112005	-0.0597321	0.0590319	0.06723	-0.205011	-0.0744369	-0.297747	-0.234951	-0.0686355	-0.224203	0.337111	0.167387	0.242763	0.165904	-0.600452	-0.177828	0.0286125	0.135949	0.202771	0.617738	0.00923498	0.159865	0.118942	-0.185186	-0.18018	0.4645	-0.139881
IPI00000044	IPI00296099	5155	7057	-0.106095	-0.0353655	0.0464852	0.124439	0.158576	-0.161252	-0.262159	0.0303487	-0.0519565	0.0868884	-0.0140406	0.113161	-0.00828416	-0.0507379	0.0953558	-0.179541	0.0343158	-0.0827353	0.0408006	0.499194	0.232415	0.255479	0.227816	-0.102478	0.00450278	0.11266	-0.305157	0.227901
IPI00000044	IPI00297646	5155	1277	-0.186691	0.164374	-0.11543	-0.100356	0.112542	-0.0650633	-0.0762381	-0.20169	-0.130408	-0.0225965	-0.249152	0.163169	0.142789	-0.0165838	0.0886893	-0.508488	-0.21227	-0.0509954	0.0970369	0.553959	0.398988	-0.0434338	-0.238024	0.0207867	-0.0615659	0.0255996	0.045101	-0.0204331
IPI00000049	IPI00298362	8743	4982	0.00389956	0.357831	-0.318511	0.00116915	-0.224342	0.209918	0.2733	0.216707	-0.218501	-0.222375	0.24211	-0.128488	-0.26245	0.0743289	-0.0654784	0.312947	0.0278246	-0.0399794	-0.00721164	-0.746569	-0.00545552	0.219521	0.57829	0.00767711	0.0152541	0.183904	0.627828	-0.231159
IPI00000070	IPI00014219	3949	9784	-0.0623005	0.0860342	0.00653178	0.0142026	-0.256098	0.0885409	0.187005	-3.08039e-05	0.137983	-0.225026	-0.0734725	0.0941064	-0.134729	-0.0622482	-0.138547	0.268432	-0.190219	-0.226314	0.0493138	0.252531	0.343491	-0.220103	0.0590014	0.0779031	0.0879735	0.201273	-0.0695537	0.219056
IPI00000070	IPI00021842	3949	348	0.116305	-0.0265673	0.0199666	-0.0641137	0.277203	0.137966	0.194548	-0.24456	0.0725877	-0.217444	-0.336322	-0.0598789	0.24729	0.0333168	-0.225722	-0.00634475	-0.0934859	0.281632	0.00497763	-0.233819	0.038098	-0.0793543	0.212406	0.0144478	0.23561	0.0506695	0.116092	0.247088
IPI00000070	IPI00022229	3949	338	0.0862934	-0.0841037	-0.213837	0.212162	-0.179337	0.218396	0.0837105	-0.0153553	-0.0571551	0.495651	0.124877	0.0450898	-0.0641368	0.200916	-0.242491	-0.304622	-0.0895194	0.241152	0.0683225	-0.227456	-0.0665265	0.136355	0.150747	-0.184928	-0.182234	0.0980972	0.282331	0.104591
IPI00000070	IPI00022446	3949	5196	-0.0694717	0.0545063	-0.16116	0.123569	0.466961	0.00200865	-0.0221213	0.174616	0.132344	0.162201	0.194602	-0.0306104	0.168397	0.0666434	-0.138517	0.227608	0.272045	0.441851	-0.0684433	-0.0245757	0.00426315	0.176907	0.293624	0.0940433	0.22673	0.157678	0.186963	0.068128
IPI00000070	IPI00026848	3949	4043	0.152394	0.104656	-0.0561702	0.374357	0.176981	-0.130538	0.0472325	0.0193743	0.220112	-0.278343	0.0576208	-0.10169	-0.105825	-0.0736174	0.0423682	-0.370696	-0.234308	-0.169309	-0.0234191	0.507884	-0.0048677	-0.177542	0.0226442	-0.0800856	-0.0211325	-0.498104	0.0879887	0.248527
IPI00000075	IPI00000151	7040	3694	0.0519035	-0.33389	-0.0160837	0.112381	0.164345	0.168457	0.0943528	0.00559203	0.0148065	-0.0987516	0.00750035	0.170068	0.19564	-0.0675443	0.18698	-0.0736743	-0.350956	-0.159715	-0.221883	-0.359147	-0.131036	-0.350085	-0.0931747	0.0154455	0.293427	-0.307593	0.350507	-0.202123
IPI00000075	IPI00014572	7040	6678	-0.0916972	-0.348564	0.0891618	-0.093948	-0.166717	-0.00682974	0.115226	0.279333	-0.0143803	0.168406	0.528806	-0.0341064	-0.0471763	-0.0891519	0.346219	0.0625513	0.099333	0.44805	-0.290269	-0.476378	-0.00207236	-0.155801	0.0801807	0.13081	0.191576	0.310771	0.0353662	0.210746
IPI00000075	IPI00025069	7040	650	-0.05789	-0.0935473	0.396085	0.0827069	-0.0690188	0.289139	-0.0141426	-0.260902	0.111124	-0.392278	0.0586946	-0.289598	0.0615664	-0.0248182	0.0330359	-0.200557	-0.0709453	0.117686	-0.0607964	0.420337	-0.104473	0.0422025	-0.0110884	-0.217688	0.285306	0.209473	-0.0332512	-0.0394167
IPI00000075	IPI00025073	7040	651	-0.284065	-0.0700826	0.036986	-0.232436	0.168416	0.115448	-0.138298	-0.016977	-0.0295334	-0.155502	-0.0499048	0.41309	-0.0834312	0.148363	-0.0451789	-0.415323	-0.0182469	-0.358398	-0.275551	-0.0140726	0.168558	-0.182378	-0.110954	-0.252242	-0.0866528	-0.360772	-0.226309	-0.195048
IPI00000075	IPI00027780	7040	4313	-0.353338	-0.167646	0.0428297	-0.34109	-0.0726048	0.13043	0.310189	0.286214	0.147018	0.30124	0.271712	0.104534	0.0428306	-0.263381	0.474648	0.198302	0.359833	0.473077	-0.0820732	-0.27161	-0.597292	0.182175	-0.117884	0.398968	0.263436	-0.348983	0.237244	0.0460055
IPI00000075	IPI00292130	7040	1805	0.024946	-0.279596	-0.101997	-0.121105	0.10186	-0.0221118	0.171895	-0.0666344	-0.0273785	0.29742	0.120166	-0.00755032	-0.0119134	-0.0986137	0.15306	-0.330459	0.295913	0.104407	-0.0889556	-0.626989	-0.203622	-0.193515	-0.0976833	0.16652	0.0409979	-0.0668007	0.0382025	0.152602
IPI00000075	IPI00296099	7040	7057	0.0818303	0.0356067	0.261553	0.131778	0.169551	0.0899348	-0.00339325	-0.0950564	-0.153034	0.336316	0.278149	0.215169	0.0442814	-0.14899	0.129885	0.0616311	0.141973	0.189118	0.125492	-0.46974	0.0188244	-0.0204937	-0.167148	0.00800393	-0.149236	0.0774698	-0.0571071	0.178158
IPI00000106	IPI00008965	6775	3725	0.00981538	0.0612628	-0.136679	0.0609357	0.0216056	-0.388724	-0.0916448	-0.394861	-0.172545	-0.162841	0.26224	-0.21186	-0.458151	0.272365	-0.359344	-0.215297	-0.382594	0.251639	-0.198076	0.115607	0.231214	-0.202997	-0.361772	-0.0754207	-0.033853	0.100089	0.0342931	0.0883603
IPI00000106	IPI00023339	6775	1387	0.326979	0.152227	-0.171013	0.36021	0.282433	-0.294363	-0.17717	-0.389677	0.029845	-0.243582	0.148381	-0.0169923	0.273674	0.530087	-0.114342	-0.385707	-0.246308	-0.0824911	0.0128974	-0.651219	0.220661	-0.0326501	-0.0922484	-0.30019	0.0365469	0.0217575	0.0410483	-0.279507
IPI00000171	IPI00009889	81628	6303	0.190362	-0.292254	0.0398971	0.137836	0.0488878	-0.355917	-0.190584	-0.170291	0.0596456	-0.291061	-0.118548	0.238946	0.117947	-0.218625	-0.356565	-0.168979	0.0562201	-0.495161	-0.113643	0.353436	0.205117	0.15571	-0.14704	-0.0414372	-0.310868	0.0148931	-0.0324401	0.151147
IPI00000171	IPI00220567	81628	10588	0.14219	0.0352509	0.199142	-0.089155	0.0277674	-0.279003	0.0209029	0.154042	0.296422	0.208177	0.208408	-0.129689	-0.112262	-0.0865192	-0.0790812	-0.02818	0.053128	0.0493528	0.149217	0.615527	0.392921	0.195409	-0.0436804	-0.150531	0.0493657	-0.378581	0.409531	0.306876
IPI00000190	IPI00009803	975	3676	-0.159806	-0.259349	0.278539	0.345846	-0.125343	-0.241714	-0.0395355	0.214476	0.348286	0.322144	-0.156178	0.0224932	-0.148894	-0.239297	-0.265005	-0.107789	-0.0792812	-0.032229	-0.30486	-0.259823	-0.0495806	-0.351188	-0.184912	-0.213666	-0.0901618	-0.0404052	0.213954	-0.0605098
IPI00000685	IPI00026689	1022	983	-0.126026	-0.0772378	0.531792	0.162661	0.174316	0.136835	0.331675	0.48873	-0.510896	-0.254872	0.657566	0.182381	-0.1117	0.207694	-0.00547334	0.443603	-0.112254	-0.184115	0.388093	0.923638	0.135982	0.157947	0.0743686	-0.0977466	-0.276097	0.428803	0.192603	0.0111858
IPI00000691	IPI00007364	9076	1365	0.0460743	0.547453	0.28999	0.113994	-0.174908	0.247856	0.0961342	-0.00870909	-0.300151	0.180094	-0.397593	-0.276556	-0.12096	0.254533	0.455658	0.128077	0.547097	-0.164484	0.135619	-0.549078	0.441111	0.107569	0.429654	-0.247609	0.319183	-0.471422	0.0709422	0.0558599
IPI00000691	IPI00218398	9076	4323	-0.0130615	0.47726	-0.303351	-0.137801	0.0159769	0.172044	-0.276657	0.0244198	0.223538	0.0958041	0.389191	0.11005	0.311829	0.0807897	0.223079	-0.26382	0.159698	-0.0427871	0.205571	0.145839	0.27624	-0.0339974	0.287547	-0.0152156	0.0186281	-0.123683	-0.0193014	0.226307
IPI00000885	IPI00302829	2444	5925	-0.00261836	0.332205	0.110454	-0.0392369	0.0364984	0.238759	0.0278592	-0.184591	0.0165059	0.0320724	-0.0824371	0.216034	0.357509	-0.0142004	0.0625734	-0.268339	0.0354711	-0.101549	-0.212417	0.343016	-0.132556	0.0416479	0.115669	0.269275	0.00268334	-0.100226	0.405988	-0.31741
IPI00001141	IPI00025277	29928	10016	0.336991	0.384882	0.197142	0.15015	-0.145675	0.273732	0.0103639	0.455891	0.0520933	-0.0349575	0.130883	-0.0711993	0.245751	-0.125994	-0.028504	0.180436	0.278735	0.0075474	0.309553	0.565822	0.1064	-0.0510452	-0.0527029	0.0637132	-0.0600492	0.0124506	0.038175	0.364556
IPI00001508	IPI00011140	3630	4856	0.20046	-0.0749574	-0.34496	-0.0539454	-0.281308	-0.164412	-0.0254112	-0.198307	0.146452	0.458238	-0.475118	0.157001	-0.0671496	0.131514	0.0025918	0.110531	-0.0658732	-0.00332734	0.0957632	-0.149586	0.29137	0.0521096	0.204673	-0.28746	0.0104724	-0.363161	-0.489945	0.0104688
IPI00001568	IPI00027281	51382	6517	-0.211971	0.175961	0.0483419	0.083191	-0.169815	0.0313047	-0.0779696	-0.0975164	-0.0328448	0.0303566	-0.243752	0.422316	-0.0766935	-0.214093	0.287579	-0.0175044	0.168719	-0.286344	-0.102552	-0.317244	0.0352451	0.255025	0.190387	-0.0611579	-0.332688	-0.196302	0.0448629	0.0970115
IPI00001639	IPI00027281	3837	6517	-0.312094	0.274522	0.479836	-0.163661	-0.100092	0.0642971	-0.270925	0.02423	-0.047883	-0.172125	0.000609632	-0.219414	-0.330529	-0.292162	0.0247099	-0.199309	-0.0356901	-0.107415	-0.212217	-0.536075	-0.181904	-0.160291	-0.08632	-0.105377	0.161935	-0.00417927	-0.313497	-0.122793
IPI00001639	IPI00029236	3837	3488	-0.224921	-0.021528	-0.0893151	-0.126573	-0.187727	0.0761579	0.133607	-0.0150977	-0.12423	-0.210567	0.0215354	-0.12032	-0.100113	0.0437644	0.0250366	0.059295	-0.040823	0.032256	-0.36735	-0.643422	-0.247172	0.0416095	0.0171879	0.0604782	0.0114236	0.04998	0.177967	-0.139034
IPI00001639	IPI00221325	3837	5903	0.0736313	-0.335499	0.173603	0.0493583	0.237855	0.510591	0.602053	0.209994	0.0541767	0.0827755	0.11194	0.152789	0.162481	0.149486	-0.0178386	0.255432	0.513812	-0.00416154	0.343421	0.660488	0.362464	-0.0283334	0.0716904	0.159854	0.23727	0.202074	0.583564	0.400992
IPI00001639	IPI00412264	3837	5764	-0.472634	-0.377404	0.0750558	-0.053428	0.0962803	-0.0495754	-0.0294749	-0.0780166	-0.159551	-0.106977	0.1202	-0.200028	-0.0937299	-0.304447	-0.130684	0.476316	0.21086	0.0477471	-0.565045	-0.505699	-0.421083	-0.0390994	-0.173026	0.201317	-0.189647	-0.0519423	0.616558	-0.389849
IPI00001639	IPI00550239	3837	3005	0.605151	0.347215	0.396435	0.0271472	-0.0832319	-0.068418	0.0906537	0.0133597	0.335876	-0.158802	-0.00511011	-0.204991	-0.0519688	0.3262	0.209902	-0.0503837	0.351517	0.0299089	-0.0806222	0.478501	-0.56184	0.201607	-0.0254606	0.0607941	0.151012	0.0950976	0.366711	0.548061
IPI00001661	IPI00026689	1104	983	-0.285718	0.0671547	0.51581	0.372918	0.460798	0.541331	0.520238	0.324441	0.537462	0.304991	0.403878	0.353048	-0.07686	0.222452	0.0729586	0.52187	-0.0384931	-0.102865	0.443938	0.48027	0.682161	-0.0790662	0.0337368	0.114917	-0.106187	0.360961	0.0882354	-0.054265
IPI00001922	IPI00296446	6768	2150	0.342127	0.0276666	0.149849	-0.0884702	0.164689	0.658443	0.294832	0.0781603	0.0122767	0.407473	0.104897	0.692603	0.0346451	0.0617975	0.230512	-0.0888275	0.060004	-0.320411	0.120902	-0.466124	0.15788	0.0419745	-0.0549589	-0.18005	-0.106673	-0.0251794	0.417926	0.0915518
IPI00002185	IPI00305551	3356	2767	0.0621853	-0.104942	-0.0992245	-0.260584	-0.0446726	-0.0936101	0.0972291	0.0750493	-0.226869	0.1816	-0.180803	-0.021708	0.0673867	0.13465	-0.279545	-0.311215	-0.29343	0.0273313	0.294857	-0.169149	0.206145	-0.169579	-0.0634246	0.0706708	0.0869334	-0.197475	-0.0617568	0.0471815
IPI00002441	IPI00412264	6382	5764	0.0389283	-0.290295	-0.346879	0.00304267	-0.319093	-0.567903	0.222401	-0.167716	0.00373698	0.193271	0.110878	0.353621	0.0658711	0.0550493	0.0777637	0.394919	0.0459536	0.0271481	0.0261747	-0.284256	0.188243	0.00987273	-0.081031	-0.217247	0.0324401	-0.112845	-0.0093997	0.0576771
IPI00002508	IPI00023339	3175	1387	-0.025196	-0.199011	-0.144232	-0.028015	0.340051	0.110982	-0.00692968	0.0322221	0.0154104	0.0252598	-0.0354787	0.0123533	-0.264864	-0.455675	0.215662	-0.424906	-0.26104	0.152967	-0.0610769	-0.601608	-0.0497051	0.241224	-0.0640442	0.0409064	-0.376533	-0.0161138	-0.135427	-0.152619
IPI00002508	IPI00031773	3175	3170	-0.0892145	-0.253355	0.159295	0.139063	0.203685	0.160905	0.203559	0.0652514	0.360914	0.0635307	0.162098	0.131487	0.302637	0.279719	-0.0792811	0.447176	0.315416	0.234228	0.0862292	-0.0916206	0.592199	-0.255179	0.119809	0.0106464	-0.0696993	0.0739248	0.276603	-0.0644492
IPI00002618	IPI00291373	225	215	0.118144	-0.350631	0.05795	-0.00249542	-0.151527	0.437989	0.0342723	0.0618637	-0.0117658	-0.424335	0.0339165	-0.0496072	-0.157556	-0.36414	-0.144324	-0.104667	-0.151511	-0.0834229	0.153862	0.0934258	-0.240075	-0.143552	0.184537	0.32869	0.425714	0.201313	-0.261944	-0.0635703
IPI00002802	IPI00292130	4015	1805	0.0868006	0.0173273	0.266876	-0.00443278	0.100737	0.188517	0.401004	-0.135019	-0.0367205	0.111452	0.351197	0.0477943	0.0429696	0.0221793	0.195766	-0.376454	0.215942	-0.00985964	0.198847	-0.287648	0.584333	-0.0341297	0.141292	-0.0423301	-0.0859976	0.0436321	-0.087432	-0.0306967
IPI00002848	IPI00302829	6617	5925	0.02425	-0.338584	0.595596	0.0520571	0.206156	0.0989372	0.462347	0.00449064	0.202556	0.0756608	0.215132	0.409787	0.131285	0.067593	0.0223878	0.250567	0.503862	0.177712	0.101529	0.0995663	-0.0606672	0.0367825	-0.42056	-0.112026	0.360052	-0.0643731	0.623132	0.393886
IPI00002850	IPI00305559	3131	1628	-0.0628239	0.105029	-0.0331333	0.0222229	-0.00832854	0.419902	0.31245	0.27401	0.2737	0.391699	-0.0510488	0.232919	0.124802	-0.120944	0.498678	0.381081	-0.0284727	0.531587	0.195466	0.22352	-0.0665784	-0.0153567	0.208378	0.341208	-0.471636	0.238788	-0.015224	0.0920112
IPI00002851	IPI00299150	1473	1520	-0.102763	-0.201106	-0.228542	0.44506	0.108847	-0.115737	-0.0754823	-0.141449	0.0838448	0.0855151	0.0666375	-0.0477029	-0.0181827	0.336556	0.0277814	0.16163	-0.190819	-0.469091	-0.197277	-0.0998826	-0.106553	-0.344415	0.142532	0.14902	-0.0370634	-0.512197	-0.0893004	-0.0333888
IPI00002939	IPI00292686	4487	4488	-0.0573681	0.0303691	0.403614	-0.0556415	0.056362	0.328607	0.442364	0.171175	0.128981	0.237491	0.590989	0.348242	-0.182173	0.119606	-0.0976481	0.297923	-0.218981	-0.107089	0.0400669	0.0136283	0.458103	0.237939	-0.0556155	0.169259	-0.177806	0.246909	0.174217	-0.26507
IPI00002993	IPI00002806	6880	6883	0.121223	0.120193	0.107543	0.417969	0.105579	-0.0515802	0.505854	0.455451	0.125906	0.192556	-0.037933	-0.0647135	0.266384	0.30496	-0.00287373	0.460108	0.173909	-0.104813	0.497129	-0.690635	0.254973	0.142054	0.254219	-0.227879	0.486415	-0.0306693	0.664148	0.711417
IPI00002993	IPI00006442	6880	8161	0.454666	0.203691	0.266612	0.417671	0.321099	0.456793	0.40771	0.489627	0.0853349	-0.0710468	-0.0763097	0.140159	0.239462	0.199712	0.038322	-0.260962	0.259134	0.358889	0.510404	0.0149918	0.566996	-0.114543	0.423268	0.196178	0.297889	-0.0164982	0.524365	0.386413
IPI00002993	IPI00007957	6880	10629	-0.424879	0.20896	0.200232	0.0636075	0.158912	-0.075547	-0.0738242	0.165579	-0.0350868	-0.389144	-0.116377	-0.151648	-0.0915169	-0.144021	0.00152821	-0.0259755	0.0289253	-0.0523248	-0.110927	-0.185575	-0.0854281	0.108337	0.314749	0.203982	-0.182755	-0.0345787	-0.289691	-0.0640057
IPI00002993	IPI00018110	6880	6882	0.457594	0.157578	0.391436	0.273772	0.462356	0.361058	0.450231	0.145775	-0.0481783	0.121421	0.434477	-0.225035	0.52628	0.120245	0.156396	0.305265	0.094994	-0.0305986	0.463564	0.598873	0.442069	0.305795	0.689352	-0.0736068	0.324487	0.0600361	0.0415891	0.663394
IPI00002993	IPI00022055	6880	8850	0.487125	0.480825	-0.256945	-0.0972232	-0.00256284	0.109743	0.0446942	0.0541663	-0.150573	-0.23453	0.481331	0.375518	0.543126	0.579728	-0.0995308	-0.0231591	0.39002	-0.455122	0.0828793	-0.247634	-0.277456	-0.0313332	0.193651	0.0628955	0.760945	0.277823	0.723373	0.685232
IPI00002993	IPI00030364	6880	6881	0.0800024	0.167501	0.193187	0.497869	0.314797	0.407962	-0.266148	0.363071	0.502383	0.580201	0.286261	-0.30399	-0.203314	0.0751387	-0.0988934	-0.240726	0.354498	-0.431813	0.393756	-0.685618	0.200393	0.327522	-0.0026467	-0.18335	0.0758097	-0.0427977	0.084467	0.23799
IPI00002993	IPI00289773	6880	1051	0.253276	0.580259	0.25709	0.198674	0.0598133	-0.349989	-0.249211	0.160218	0.264914	0.163774	0.451226	-0.190447	0.313675	-0.14251	0.209388	0.342599	0.00618066	0.148216	-0.123156	0.950937	-0.315729	0.492932	-0.0295801	-0.116289	-0.186278	-0.121289	0.507752	0.222293
IPI00002993	IPI00300371	6880	23450	0.624818	0.664681	0.371745	-0.144802	0.00805313	-0.152623	-0.051436	0.599599	0.417592	0.689235	0.16287	-0.410914	0.0957988	-0.25698	0.262859	0.378514	0.267344	0.015292	0.324069	0.442604	0.750659	0.0454957	-0.571749	0.305901	0.279736	0.0784665	0.428975	0.565331
IPI00003096	IPI00011285	3552	823	0.371883	-0.476699	0.458857	-0.286685	-0.504322	-0.46614	-0.0126206	-0.161549	-0.0453873	-0.498407	-0.511822	0.702386	-0.221057	-0.228603	-0.478842	-0.323559	-0.334591	-0.275767	-0.0503473	-0.0903279	-0.179145	-0.0595232	-0.240324	0.0418262	-0.102299	-0.23451	-0.36287	-0.264832
IPI00003101	IPI00027510	3559	3560	-0.253555	-0.338291	0.215105	-0.0140358	-0.212841	0.238079	0.0230865	0.118186	-0.0186026	0.091482	0.135803	0.292395	-0.282531	-0.157223	-0.0753643	0.328533	-0.00316384	0.0915586	0.0890667	-0.263466	0.257193	0.192685	0.0445795	0.00661564	0.0198439	-0.122066	0.162212	0.384183
IPI00003309	IPI00023975	5437	5440	0.17962	0.382349	0.591766	0.510958	0.579943	-0.0285531	-0.192034	0.334239	0.567145	0.326569	0.484209	-0.236745	0.199878	0.0748883	0.200957	0.441298	-0.146986	0.205527	0.455424	0.817697	0.710768	-0.27935	0.451454	-0.309272	0.12083	0.511048	0.295884	0.257093
IPI00003326	IPI00015161	402	5147	0.303544	0.0920135	0.53042	0.523033	0.368739	0.552174	0.367424	0.487638	0.153309	-0.251536	0.767341	0.580731	-0.125468	0.0134026	0.159131	0.266626	0.434483	0.153301	0.394671	-0.661241	0.288378	0.166055	0.54858	-0.140622	0.27242	0.216042	-0.151716	0.711564
IPI00003327	IPI00015161	403	5147	-0.361541	0.0120125	0.102387	0.198468	0.000947301	0.502931	0.269313	-0.00786772	-0.0542266	-0.104371	0.399549	0.427143	-0.124583	0.0143642	-0.0818909	0.142714	0.152305	-0.2319	0.0182086	-0.354019	0.179268	-0.00517786	0.34795	0.123103	-0.110493	-0.263257	-0.0846089	-0.291553
IPI00003367	IPI00023339	4778	1387	0.497411	-0.249528	-0.0208698	-0.0569366	0.120334	-0.145288	0.217582	0.151392	-0.169416	0.227619	0.0212753	0.183038	0.00438638	-0.106149	0.040601	-0.387022	0.169333	0.084834	-0.0119601	0.141987	0.29517	0.0325745	-0.379346	-0.0125508	0.0844258	0.0216126	-0.396285	-0.0421922
IPI00003479	IPI00027454	5594	3164	-0.235058	0.0247817	0.234135	-0.0657864	-0.0722225	-0.191933	-0.127144	0.0730898	-0.0106723	0.254401	-0.290416	-0.509665	-0.0222192	0.13495	-0.28684	0.14623	0.0318092	-0.211672	-0.313259	0.0219161	-0.192579	-0.0448582	-0.256887	-0.283692	0.242419	0.229756	-0.271474	-0.359049
IPI00003479	IPI00219604	5594	5604	0.0256002	0.15286	-0.0177322	0.46448	0.139954	0.405038	0.197393	0.494032	0.366667	0.237516	0.372292	0.865911	0.337751	0.404175	0.0108572	0.410735	0.3239	0.716523	0.444583	-0.0544778	0.493334	0.246123	0.298633	0.535097	0.388325	0.0958879	0.693149	0.646169
IPI00003479	IPI00289547	5594	3727	-0.0827449	0.392056	0.309422	-0.082078	-0.0189626	0.0959305	0.0567784	0.102199	0.0767938	0.405511	-0.506169	-0.185331	-0.394364	0.0506824	0.0102509	0.413852	0.165077	0.338008	0.305777	0.219577	0.171024	0.21738	-0.278403	0.23037	0.403359	0.0798926	0.141038	0.110259
IPI00003479	IPI00297261	5594	5770	-0.0862338	0.514421	-0.208166	0.0917899	0.0638016	0.115063	-0.220701	0.106235	0.0412578	-0.222227	-0.132739	0.0395443	-0.00800491	0.162053	-0.0858377	-0.336959	0.125538	-0.398233	-0.131657	0.0964913	-0.0482085	0.379322	-0.0199725	0.0193355	0.119644	-0.10625	0.111056	-0.305017
IPI00003515	IPI00302829	9321	5925	-0.0196335	0.323786	0.193473	0.227082	0.136813	0.333428	0.0505406	-0.109133	0.0672234	-0.349121	0.0249714	0.393055	0.278297	0.107683	0.189598	0.365411	0.152196	-0.408998	0.00934533	0.0643992	0.311186	-0.11598	0.503809	-0.22661	0.360166	0.282924	0.562458	0.0690179
IPI00003527	IPI00031036	9368	1811	-0.100294	0.102301	0.0722329	-0.0485795	0.0237569	0.244593	0.369513	0.266475	-0.273828	0.546121	0.0342746	-0.201615	0.286781	-0.0335135	0.186957	0.285844	0.057822	0.0894508	-0.251614	0.895662	-0.311422	0.247875	-0.355213	-0.144602	-0.423661	0.152785	0.0699476	-0.133434
IPI00003527	IPI00301480	9368	5330	-0.0682651	0.541978	-0.429078	0.388535	-0.0895599	0.0390454	0.370495	-0.175264	-0.0220717	-0.176155	-0.184626	-0.33371	0.164419	-0.0366917	-0.0430867	0.0744704	0.429153	-0.200733	0.511872	0.316524	0.309177	-0.211196	-0.00278058	-0.128889	-0.0824847	-0.517175	0.495735	0.225262
IPI00003527	IPI00302383	9368	1080	-0.337771	-0.255216	-0.00693297	-0.0017552	0.25613	0.226463	0.311711	-0.0590088	0.0239859	-0.0154033	0.0350415	-0.273396	0.285287	-0.0915414	0.0413409	0.112171	0.149971	0.051281	-0.0523032	0.0478278	-0.270749	0.0405661	0.245371	-0.0496953	-0.0540625	0.293335	0.0401184	-0.0482575
IPI00003527	IPI00479359	9368	7430	0.1344	0.235184	0.101896	0.211398	-0.0520874	-0.0184395	0.414306	0.385592	0.256963	0.136566	-0.00885432	0.361038	0.143641	0.0752885	0.207765	-0.301386	-0.242398	0.0420785	0.433292	-0.449588	0.307234	-0.0104865	-0.162284	0.32377	-0.068356	-0.143758	0.0789847	0.101921
IPI00003817	IPI00018882	397	399	0.243835	-0.0466045	0.572521	-0.048434	-0.039462	0.647933	0.446907	0.412968	-0.247003	0.510189	0.177346	0.385468	0.494604	0.121639	0.0260247	0.169428	0.219223	0.602547	0.648412	-0.130647	-0.302913	0.304807	0.576122	-0.127489	-0.117989	0.178829	-0.000864904	-0.292174
IPI00003817	IPI00479359	397	7430	0.143769	-0.365073	-0.128645	0.149368	-0.110666	0.375495	0.186325	0.0063868	-0.0945832	0.322227	-0.111766	-0.0998506	0.0320335	-0.22934	0.149617	0.2229	-0.0453623	0.323652	0.56145	0.520437	-0.0979599	0.115371	-0.00455405	0.230015	0.0403784	-0.263416	0.433468	0.54703
IPI00003881	IPI00027281	3185	6517	-0.520651	0.445012	0.365027	0.0338917	-0.286649	-0.346009	-0.300606	-0.172724	0.015325	-0.0647433	0.045694	-0.0889683	-0.0457492	-0.106569	0.00509297	0.0305234	-0.118097	0.0901799	-0.167694	-0.578709	-0.358071	-0.387293	0.19034	-0.383551	0.401422	-0.475237	-0.022195	-0.202547
IPI00003894	IPI00019930	26994	7321	0.587051	0.645781	0.27423	0.229479	0.348367	0.42999	0.441435	0.439345	0.700672	0.802331	0.226891	0.673076	0.604825	-0.133112	0.114115	0.62851	0.562517	-0.0698582	0.086072	0.00474671	0.51269	0.0753478	0.458769	0.35146	0.598969	0.102063	0.29214	0.448305
IPI00003965	IPI00005760	7874	7188	0.261676	0.166029	-0.178926	-0.163135	0.182157	-0.079446	0.109437	0.0424646	-0.124796	0.00405621	-0.346854	-0.435113	0.378629	0.325178	-0.168582	0.345523	0.0161881	-0.148844	0.146383	0.400043	-0.42485	0.23399	-0.0552608	0.415172	-0.0759973	-0.198596	0.666545	0.54743
IPI00003965	IPI00011549	7874	7185	0.162223	0.71815	-0.12159	0.232659	-0.0937792	-0.294911	-0.224972	-0.38991	-0.281566	0.130743	-0.199988	-0.196293	-0.188737	0.260938	-0.638574	-0.0989165	-0.238174	-0.399736	-0.0423903	-0.312221	-0.277399	0.127223	-0.0912314	-0.509067	-0.0663833	0.550044	-0.436197	0.0190834
IPI00003965	IPI00184511	7874	7189	-0.0469349	0.375901	-0.113395	0.187642	0.133804	0.286712	0.227858	-0.325903	0.177742	0.218957	0.275738	0.437069	-0.127179	0.453535	0.207482	0.219285	0.496176	0.193284	0.117384	-0.245657	0.177142	-0.0233184	0.557357	0.0475318	0.197121	0.406982	-0.121003	-0.0762117
IPI00003965	IPI00432008	7874	6310	0.343674	0.0115238	-0.131822	-0.189241	0.365728	-0.0817708	0.295608	0.321458	0.0986203	-0.385609	0.350805	0.0835108	0.203012	0.0830514	-0.0164688	-0.177178	0.387641	0.127682	0.0753661	0.362647	-0.0912508	0.103557	0.0671238	0.280347	0.16074	-0.0457588	0.560606	0.566931
IPI00003983	IPI00003101	920	3559	0.0199401	-0.0716984	0.600892	0.080343	-0.128638	0.105025	0.429718	0.264691	0.0932712	0.0199035	-0.0769782	0.202231	-0.0689359	0.113923	0.0665153	0.137209	0.133356	-0.279924	-0.206131	-0.250498	-0.189044	-0.0135788	0.197432	-0.11344	-0.458832	-0.00361498	0.243496	-0.0936387
IPI00003983	IPI00018307	920	963	0.570238	-0.450585	0.70821	0.314158	-0.244368	0.595594	0.731668	0.299819	-0.0761269	0.829841	0.345694	0.61504	-0.132979	0.0775979	0.106229	0.257351	0.867107	0.759694	0.441204	0.258359	0.0649147	0.0315751	0.0611765	0.0744524	0.3064	-0.139354	0.400252	-0.15333
IPI00003983	IPI00219219	920	3956	0.703289	-0.269226	0.0598149	0.686144	-0.18948	0.111245	0.202663	0.0841837	0.025882	0.131642	0.0666456	0.312808	0.237801	0.437525	0.0667815	-0.236187	0.261686	0.116347	0.250779	-0.302423	-0.0636759	0.160294	0.360491	0.660215	0.203664	0.15018	0.202356	0.500391
IPI00004373	IPI00020599	4153	811	0.346521	-0.0997267	0.39921	0.055732	-0.0286534	0.307183	0.242921	-0.0970324	-0.0764165	0.0320522	-0.0522091	0.26593	0.171466	0.0226307	-0.182306	0.323732	-0.442816	0.138165	-0.0387907	-0.118447	-0.259528	-0.128942	-0.116515	0.0863653	0.130898	-0.036934	-0.115351	0.0591513
IPI00004388	IPI00000878	11099	7006	0.389032	0.0442458	0.0570073	-0.0256815	0.317469	-0.101676	0.150862	0.091924	-0.138718	-0.119246	0.144636	0.200055	-0.0308848	0.0692741	-0.0385468	-0.00288994	0.344607	0.0439437	0.156838	0.100266	0.767857	-0.0235695	0.647177	0.154188	0.0586253	0.0911312	0.170784	0.177742
IPI00004657	IPI00020599	3106	811	0.471723	0.0592357	0.320368	-0.0470337	-0.0510283	0.376818	0.109327	0.419754	0.0308983	0.511783	-0.0423271	0.177689	0.473986	-0.184805	0.20244	0.232352	0.321078	0.328379	0.205788	-0.29323	-0.0100786	-0.217666	0.231186	0.374489	0.322013	-0.159741	0.329165	0.214052
IPI00005181	IPI00005881	5359	9140	-0.336031	0.24133	0.0944053	0.246678	-0.0325142	0.143435	0.502106	0.170503	0.0893177	0.504887	-0.148421	0.291833	0.199726	-0.0493552	-0.0256279	0.190767	0.211329	0.0285854	0.433287	0.610488	-0.0165505	-0.055123	0.146172	-0.208183	0.363646	-0.0688972	0.227	0.277891
IPI00005222	IPI00009889	2051	6303	-0.149748	-0.623518	-0.162111	-0.0155202	0.297319	-0.380997	-0.0309026	0.289628	-0.278724	-0.17848	0.0589887	-0.16146	-0.235433	-0.192185	-0.313637	-0.247818	-0.30041	0.136819	-0.323358	0.538189	-0.0914356	0.346611	-0.0234218	-0.0077366	-0.105249	-0.174581	-0.33379	-0.364791
IPI00005292	IPI00218398	6695	4323	0.200697	-0.00564683	0.541555	-0.0946863	-0.0800661	-0.315501	0.269907	0.225238	0.400051	-0.298563	0.436281	0.0460655	-0.0869928	-0.0985914	0.166717	0.0562488	-0.253358	0.161649	0.352852	0.126966	0.399205	0.268368	-0.113859	-0.355922	-0.184962	0.0348459	-0.162924	-0.0679828
IPI00005716	IPI00008965	7421	3725	0.0812512	0.134406	-0.391502	-0.177894	0.0535313	-0.0196464	-0.0338325	0.0866331	0.0921836	0.0446171	-0.0555882	-0.373309	0.136547	-0.183734	0.146083	0.280908	-0.370232	-0.372309	-0.0807104	0.566542	-0.0545803	-0.0921984	-0.220453	-0.363122	-0.163131	0.0909446	-0.194762	0.215554
IPI00005716	IPI00023339	7421	1387	-0.266637	-0.181208	-0.0335117	-0.0788989	0.034639	-0.0632519	-0.289355	0.0210927	-0.2218	0.0686273	0.167345	-0.306969	0.248186	-0.0840841	-0.0927012	-0.328173	-0.173402	0.100411	-0.13498	-0.197438	-0.0207676	-0.127851	0.298939	0.189575	-0.173579	-0.0577999	-0.12288	0.00777472
IPI00005716	IPI00029219	7421	90	0.0548227	0.264551	-0.0963053	-0.320344	0.364621	-0.000464035	-0.133576	0.213651	-0.0705415	-0.0113708	0.0887767	-0.363773	0.12629	-0.170404	-0.293014	-0.331666	-0.242805	0.0705109	-0.0718537	0.432046	-0.0399001	-0.112024	0.113767	-0.349	-0.184019	-0.025465	-0.0202635	-0.0590537
IPI00005793	IPI00014624	8120	1176	-0.667507	-0.362711	-0.011642	0.265289	-0.26821	0.305088	-0.175823	-0.404415	-0.417717	-0.430185	-0.0961014	0.316607	-0.471439	-0.0718282	-0.142187	-0.412988	0.0228549	0.125341	-0.00981933	-0.380975	0.0068471	0.00234825	0.0937144	0.71414	-0.139218	0.031337	-0.470733	-0.155428
IPI00005969	IPI00299399	829	6285	-0.27001	0.0314027	-0.0249681	0.208961	0.593707	-0.447026	-0.285691	-0.217535	-0.0433124	0.144515	0.0216362	-0.518904	-0.238703	0.298959	0.0227904	-0.424734	0.178606	0.187168	-0.455053	-0.714625	-0.0284763	-0.196495	0.22637	0.638909	0.327	-0.0112731	-0.0718748	-0.0939213
IPI00006067	IPI00000044	417	5155	0.222454	-0.445734	0.230481	-0.0950573	0.0163175	-0.140212	0.114457	-0.217826	-0.411824	-0.192342	0.257545	0.309883	0.0935869	0.339713	0.318091	0.402236	0.155599	-0.218231	0.234624	0.31871	0.333247	0.255737	-0.125512	0.200124	0.532019	-0.0453982	0.630168	-0.120185
IPI00006181	IPI00029012	8664	8661	0.465469	0.44423	0.400105	0.311427	0.543258	0.248674	0.301136	0.475586	0.224927	0.351054	0.137752	-0.25551	0.335168	0.295981	0.246668	-0.181313	0.38612	0.133219	0.724522	0.687938	0.701722	0.104631	0.250925	0.578993	0.443727	0.622514	0.594182	0.698841
IPI00006181	IPI00290461	8664	8669	0.394307	0.227298	0.532308	0.267361	0.397153	-0.0274579	0.196976	0.399012	0.503187	-0.00307684	0.0449745	-0.0786412	0.144339	0.26899	0.166077	0.169773	0.528414	0.228248	0.455242	0.759959	0.837481	-0.0966375	0.424544	0.612852	0.539243	0.283906	0.553911	0.646806
IPI00006217	IPI00019346	2906	5911	-0.0877726	0.457234	-0.155792	-0.188193	-0.00896758	-0.0747145	-0.153067	-0.0112016	0.149424	-0.0195692	0.0137341	0.036828	-0.0224179	-0.0912516	0.147941	-0.384408	-0.239714	-0.185293	-5.00935e-05	-0.248644	0.101569	-0.3574	0.0356101	-0.0996013	-0.305657	0.395074	-0.354509	0.0234177
IPI00006217	IPI00024539	2906	5581	0.0178457	0.0419951	-0.0943662	-0.173288	0.0884902	-0.300604	-0.0108311	0.0640984	-0.231464	0.0464805	-0.0318335	0.263529	0.57688	0.438726	0.160399	0.377593	0.361148	0.56124	0.267189	0.27934	0.366081	-0.0913559	0.153461	-0.162268	0.333662	0.0338479	0.682542	0.201835
IPI00006662	IPI00021854	347	336	0.216998	0.110096	-0.369097	0.266028	0.0746556	-0.497333	0.0851387	0.0039384	0.34428	0.0706677	-0.0242596	-0.206393	0.168375	-0.0970496	-0.0354127	0.160639	-0.0485886	0.170057	-0.0886366	0.873573	0.24789	-0.125972	-0.123081	0.172098	-0.142213	-0.0463412	0.239167	-0.152817
IPI00006717	IPI00027685	6360	1230	0.200775	0.0659117	-0.0188559	0.147045	0.00708303	0.0100078	0.123611	0.294503	0.197493	-0.326999	0.0876761	-0.379673	0.396914	-0.0118369	-0.345585	0.588001	-0.347277	-0.495734	-0.113067	0.615187	-0.156937	-0.191365	-0.362096	-0.0946286	-0.385043	-0.0266166	0.0402202	0.273752
IPI00006754	IPI00010862	10238	658	0.0317081	0.294505	-0.25977	0.190707	0.136307	0.0885053	-0.0975964	0.211308	-0.0994941	-0.00676481	-0.0416968	-0.0223151	0.0738107	0.106893	-0.0045583	-0.372814	-0.0860098	0.0969002	-0.122964	0.0872696	-0.319742	-0.0488849	0.306437	-0.0598071	0.022935	-0.723095	-0.499428	-0.399446
IPI00006754	IPI00027281	10238	6517	-0.315045	0.320063	0.456531	0.110198	0.00560234	-0.218807	-0.0559183	-0.173036	-0.108572	-0.318994	0.0227176	-0.135566	0.111587	0.112045	-0.0728863	-0.343066	0.0376265	-0.0648344	-0.118355	0.00925598	-0.238894	-0.199408	0.0486032	-0.0150167	0.0375955	0.0912004	0.143017	0.0843219
IPI00006779	IPI00027281	9470	6517	-0.130619	0.230441	0.458509	0.176608	-0.0992874	-0.129349	0.0804258	-0.261209	0.105852	-0.271031	0.0399411	-0.215548	-0.336703	-0.519988	-0.453568	0.0993933	-0.0703308	0.117491	-0.0478234	-0.446253	0.144439	0.12535	0.308176	0.115904	-0.466667	0.12612	-0.371158	-0.209259
IPI00006865	IPI00027281	9554	6517	0.237246	-0.021947	0.17029	-0.313334	-0.0215096	-0.0238436	-0.138596	0.0764751	0.00846186	0.253451	0.366878	-0.0611124	0.00306384	0.0572722	0.126543	-0.387399	0.14838	0.147869	0.226954	-0.0363761	0.0820626	-0.168152	-0.0846835	-0.0960306	-0.503864	0.152331	-0.153692	0.150934
IPI00006900	IPI00412264	57050	5764	-0.439739	-0.325502	-0.181181	-0.214528	-0.0823101	-0.26675	-0.173863	-0.223192	-0.297712	-0.0275291	0.0550771	0.22117	0.0623064	-0.113738	0.118509	0.0798687	-0.0571057	0.0596794	-0.636771	-0.546582	-0.47403	0.0517173	-0.338717	0.171712	-0.206116	-0.0693543	0.720143	-0.451981
IPI00006991	IPI00022865	1027	890	-0.343386	0.0950815	0.101498	-0.22971	-0.110453	-0.364779	0.109701	0.0159356	0.301481	-0.217715	-0.15457	-0.245846	-0.139052	0.127823	-0.182169	0.156947	-0.178863	-0.0293899	-0.273247	0.706419	-0.166338	0.409724	0.220148	-0.00414069	0.00106871	-0.28088	-0.274567	-0.13069
IPI00007021	IPI00009889	51003	6303	-0.545605	-0.337389	0.1408	0.106045	0.078913	-0.0753398	0.0454145	-0.0754714	-0.30966	-0.450583	0.23154	-0.0192925	-0.147797	-0.138922	-0.0632173	0.355051	-0.271356	-0.323686	-0.359091	0.246212	0.191603	0.168639	0.0752271	-0.317683	-0.104553	-0.218642	0.178544	0.252493
IPI00007021	IPI00102495	51003	10001	-0.0937772	-0.263696	-0.132875	-0.0537748	-0.257036	-0.027272	-0.26325	-0.00666355	-0.209935	0.0850288	-0.0380031	0.221408	-0.228157	0.00878176	0.055283	-0.3178	-0.197134	-0.216205	-0.376472	-0.462537	-0.0339752	-0.350845	0.0912418	-0.2955	-0.0557579	-0.0886063	-0.249863	-0.499048
IPI00007021	IPI00105598	51003	5717	0.0482387	-0.478755	-0.0474423	-0.0901516	-0.035727	0.117366	-0.0465304	-0.0343963	-0.0302392	-0.335717	-0.131044	-0.40789	0.229285	-0.145911	-0.253776	-0.380063	-0.350885	-0.549441	-0.243584	-0.515864	-0.357489	-0.317755	-0.105506	-0.217975	-0.0873113	-0.0657896	-0.425766	-0.241577
IPI00007021	IPI00219430	51003	9862	-0.207972	0.0699028	-0.444631	-0.0824548	0.143708	0.258946	0.228903	0.0581689	-0.0757704	0.332872	-0.152375	-0.147826	0.303265	-0.550893	0.126694	-0.248649	0.0034276	-0.413749	-0.314	-0.637506	-0.382258	0.205068	-0.386949	0.00262067	0.0431985	-0.403986	-0.343435	-0.270991
IPI00007058	IPI00385449	57175	5578	0.154695	0.0235766	0.244927	0.290016	-0.0283536	-0.0880241	0.114503	0.163744	0.179026	-0.151401	0.0575917	-0.0792113	0.0487311	0.15813	0.170919	0.139873	0.0345414	0.0576633	-0.120915	-0.238259	0.156559	0.0386348	0.0335236	-0.103782	0.0906801	0.158001	-0.213608	-0.128954
IPI00007088	IPI00294575	10393	996	-0.0408067	0.371281	0.129136	0.153712	0.38348	0.504104	0.576875	0.28591	0.100549	0.209189	-0.206299	0.304378	0.114316	0.0424457	-0.0476114	0.612894	0.105001	0.145045	0.336296	0.0301012	0.19176	0.139465	0.380217	0.20834	0.0875867	-0.0379495	0.454696	0.301402
IPI00007118	IPI00022429	5054	5004	-0.104199	-0.0909399	0.217424	-0.0147549	-0.311652	0.0793202	-0.069744	0.00149522	-0.100408	-0.144581	-0.285547	-0.3832	-0.332664	0.0707625	0.246021	0.0312145	-0.106508	0.0760925	0.0958176	0.276633	-0.240781	0.263688	0.0449174	-0.215837	0.172329	-0.0097757	0.36789	0.16737
IPI00007118	IPI00027769	5054	1991	0.108978	0.155619	0.0525384	0.125899	0.0573741	-0.215757	-0.118286	-0.106944	0.00464862	-0.465922	-0.106665	0.0522106	0.0405434	-0.122431	0.249176	-0.0705861	-0.039189	0.314092	-0.0227525	0.14078	-0.373113	0.19254	-0.0457338	0.0083494	0.287019	0.0609573	0.426888	0.046416
IPI00007118	IPI00029236	5054	3488	0.140044	-0.0128262	0.160189	0.0648299	0.117482	0.278404	0.0232884	-0.170018	0.0375426	-0.0971432	-0.0313946	0.398705	0.0459696	-0.0914365	-0.119829	0.246456	0.0620743	0.0308228	0.234381	0.607809	0.102576	0.117482	0.00449564	0.0457289	0.00698097	0.0739407	0.0488156	0.039396
IPI00007219	IPI00470467	1559	5447	0.692036	0.181181	0.0387136	-0.0440702	-0.186797	0.364818	0.213569	-0.353317	-0.46699	0.0151294	-0.428701	0.044614	0.0535686	0.0865248	-0.46744	-0.312581	-0.355158	-0.171612	-0.051172	-0.455232	-0.25952	-0.145937	-0.35863	-0.343593	-0.259983	0.100365	-0.267244	-0.62679
IPI00007264	IPI00385449	26353	5578	0.071988	-0.120628	-0.0931222	0.00712828	0.15982	0.202546	0.125636	0.172614	-0.0810241	0.136581	0.00634841	-0.192734	-0.0966116	-0.131795	-0.180235	0.433847	0.135608	0.392684	-0.010092	0.106105	0.374816	0.042681	0.309662	0.0971278	0.0754798	-0.0904837	-0.134146	-0.0191474
IPI00007282	IPI00470467	1571	5447	0.71047	0.132128	0.336151	-0.0845044	-0.00449144	0.212463	0.274619	-0.216864	-0.260893	-0.227076	-0.317407	-0.0723827	0.337907	-0.0784372	0.0999798	-0.0765573	-0.318377	-0.334408	0.0853479	-0.515512	-0.0342556	-0.0670704	-0.332241	0.185832	-0.0170729	-0.00366247	-0.0512034	-0.42094
IPI00007283	IPI00003309	5433	5437	-0.476113	0.229961	0.367588	0.139884	0.457918	0.29352	0.144916	0.245252	0.420472	0.0980298	0.284642	0.246498	-0.285759	0.177219	-0.233882	0.327878	0.209656	0.148682	0.416992	-0.00120347	0.684421	-0.00481373	0.0869774	-0.042537	0.525231	-0.434612	-0.320406	0.671139
IPI00007283	IPI00003311	5433	5441	-0.002592	0.323097	0.291857	0.203891	0.406448	0.0919905	0.0621009	0.247233	0.167405	-0.00489213	0.428154	0.406649	-0.0339063	0.188092	-0.20369	0.55877	0.354523	-0.081573	0.115705	0.152462	0.336628	0.0889203	0.29733	0.285512	0.261057	-0.0649042	0.112032	0.318022
IPI00007283	IPI00006113	5433	5438	-0.159897	0.0214759	0.358865	0.20031	0.505682	-0.0836102	0.183553	0.272771	0.253815	-0.107809	0.173289	0.162852	-0.0268478	0.235925	0.325152	0.343377	0.475627	0.370672	0.261666	0.377538	0.737842	-0.0542083	0.630794	0.073715	0.496619	-0.309562	0.111464	0.63531
IPI00007283	IPI00018288	5433	5432	0.0997243	0.116392	0.349033	0.180373	0.206756	-0.113833	-0.0378472	0.247701	0.268958	-0.0329583	0.138697	0.0668499	0.203239	0.178263	0.24219	0.382753	0.240611	0.137496	-0.0211857	0.0684282	0.701768	-0.211351	0.36888	0.158174	0.5129	0.101435	-0.0152702	0.157781
IPI00007283	IPI00023975	5433	5440	-0.152402	-0.140324	0.16945	0.250486	0.588106	-0.0294167	0.421043	0.338536	0.427428	0.110572	0.176396	-0.377735	-0.388497	0.119096	-0.219279	0.59507	0.248596	0.0749856	0.234502	0.162447	0.762506	0.0458459	0.47255	0.615478	0.128671	-0.131213	-0.0721128	0.326407
IPI00007283	IPI00027808	5433	5431	0.183945	0.226555	0.218939	-0.0205847	0.649953	0.179778	0.190793	0.209085	0.383802	0.205843	0.37429	-0.249007	-0.00580478	0.0524767	0.0852963	0.306411	0.148466	0.244392	0.320889	0.336732	0.570654	-0.0144971	0.581551	0.61447	0.327271	-0.108718	0.0495224	0.395432
IPI00007283	IPI00218895	5433	5436	0.500479	0.125896	0.387815	0.406143	0.463251	0.0603031	0.254398	0.445112	0.306517	-0.00832897	0.232685	0.448282	0.131686	0.229902	-0.0290401	0.150443	0.204383	0.237137	0.3467	0.273352	0.612533	0.06171	0.480651	0.4476	0.376147	-0.253117	0.12539	0.608018
IPI00007283	IPI00291093	5433	5434	-0.0171347	0.102138	-0.0739821	0.063284	0.342344	0.225296	0.151239	0.188336	0.560943	0.101276	0.4322	0.374681	0.296725	0.137141	0.359456	0.101161	0.0661832	0.185451	0.347554	0.201837	0.781159	-0.033718	0.129923	0.375913	0.413712	0.136188	0.174093	0.301932
IPI00007304	IPI00013467	10425	699	0.25831	0.0260988	-0.109828	-0.0945661	0.261347	0.0732682	-0.114971	0.189069	0.0824989	-0.274444	0.186837	-0.155748	0.169821	-0.026879	0.0360007	0.0804456	0.03434	0.00268179	0.064736	-0.0255419	0.442459	0.129568	0.274155	0.0680476	-0.0372226	0.163307	-0.0451353	0.115227
IPI00007304	IPI00412264	10425	5764	0.0751942	-0.269873	-0.00550047	-0.163461	0.0165703	0.159233	-0.0995256	-0.061129	-0.0753362	-0.240501	-0.1387	-0.201124	-0.097087	-0.16277	0.00347131	-0.206895	0.224751	-0.234689	-0.108925	-0.0686339	-0.348957	0.0291581	-0.025389	0.0734267	0.0770155	0.0763937	-0.101463	-0.192861
IPI00007320	IPI00009889	22980	6303	0.606832	0.288842	-0.0723646	0.0974894	-0.0922504	-0.285182	-0.226807	0.16432	0.0285262	0.26243	0.279964	-0.00771811	0.178645	0.212849	0.0742726	-0.161868	0.42102	-0.0696599	0.237897	-0.47716	0.538229	0.358462	-0.212756	0.149615	-0.0759711	-0.00629805	0.402354	-0.0828043
IPI00007364	IPI00012089	1365	7122	0.0785542	0.159919	0.344405	0.105002	0.290407	-0.289489	0.12928	-0.0996912	0.206434	-0.228731	-0.502488	0.0740855	-0.0978232	-0.0103351	0.339697	-0.336348	-0.280871	0.496273	0.261189	0.159292	0.903425	0.153934	0.0236692	-0.0659537	0.111678	0.0707174	0.261134	-0.231231
IPI00007366	IPI00220281	2867	2775	0.13531	0.12812	-0.341962	-0.103995	-0.00379979	-0.136193	-0.0137016	0.0568356	-0.0717596	0.347824	0.0688272	-0.127236	-0.0296195	0.152099	0.148469	0.267277	-0.0497178	-0.0193841	-0.206931	0.267024	0.0695243	-0.0209855	0.087701	-0.144244	0.20384	0.0979964	0.423047	0.0941438
IPI00007401	IPI00001639	10526	3837	-0.137072	-0.0945172	-0.327287	0.013868	0.177246	0.00574216	0.105887	0.042261	-0.00143764	-0.0396735	-0.288828	0.13992	-0.107764	-0.274429	-0.0905496	-0.155373	-0.0106206	-0.0909939	-0.16737	-0.428236	0.283267	-0.0822073	-0.31146	-0.27041	0.11343	-0.0685071	0.0408544	0.287229
IPI00007411	IPI00021831	11215	5573	0.378934	0.278324	0.261191	0.526812	0.50887	0.0308406	0.446615	0.604467	0.427451	0.369823	-0.204216	0.656326	0.711684	0.319605	0.184734	0.539516	0.627154	0.12219	0.362658	0.721689	0.468615	0.293639	0.573116	0.80016	0.391381	0.384276	0.815262	0.698701
IPI00007524	IPI00027685	6355	1230	0.0693208	0.510116	0.749223	0.289397	0.0610964	0.154873	0.543779	0.357661	-0.00110057	0.756271	0.13832	0.400475	-0.215882	0.405932	0.456387	0.0313243	0.6061	-0.0658818	0.061473	-0.188148	-0.00133338	0.136216	0.486679	0.0286177	0.164403	0.389652	0.125719	0.381289
IPI00007611	IPI00027281	539	6517	-0.476008	-0.201332	0.396985	0.140395	-0.151258	0.157746	-0.0349705	-0.165411	0.213667	0.163641	-0.15241	0.4503	0.0288383	-0.370995	-0.10942	0.152157	0.229978	-0.38302	-0.14121	-0.488861	-0.120022	0.00371966	0.244411	-0.149893	-0.133961	0.11921	-0.304037	-0.0879209
IPI00007702	IPI00026689	3306	983	0.131437	-0.12924	0.197212	0.0279031	-0.103891	-0.226501	-0.214093	-0.125351	-0.165718	-0.194256	-0.470657	-0.478809	-0.329112	0.0156841	0.0562205	0.508208	-0.00656191	0.428738	-0.258206	-0.25967	-0.119021	-0.312368	0.393192	0.230077	-0.035834	-0.338369	0.016986	0.111378
IPI00007730	IPI00002852	11161	5828	0.193027	0.0413241	0.461652	0.0581692	0.251114	-0.249429	0.0517201	0.364566	0.475743	0.265482	0.0782868	0.294163	-0.135754	0.049065	0.0700875	0.455356	0.23435	0.39302	0.0731518	-0.140629	0.370941	-0.077901	0.695212	0.346244	-0.00267712	0.160849	0.75229	0.479392
IPI00007730	IPI00005692	11161	6183	0.0711576	0.044896	0.283908	0.524997	0.47407	0.109161	-0.0249557	0.396511	-0.178564	0.0758311	0.120117	0.194996	0.0953521	0.0330564	0.113332	0.492969	0.278769	0.279278	0.477919	0.90226	0.502991	-0.0111024	0.429839	0.443884	0.205547	-0.00128594	0.585798	0.476159
IPI00007730	IPI00006663	11161	217	0.298874	0.367931	0.0300903	0.190635	-0.24006	0.107815	0.192726	-0.131341	0.158642	0.1143	0.0590833	0.115676	-0.146791	0.0503358	-0.195779	-0.0666577	0.150477	-0.106796	0.0181663	-0.234773	-0.36535	0.083965	0.285566	0.506896	0.220062	-0.013195	0.491567	0.224831
IPI00007730	IPI00009889	11161	6303	0.182087	-0.165385	-0.184506	-0.191587	-0.254502	-0.175339	-0.199987	-0.430768	0.238887	-0.0107202	-0.145916	-0.119294	-0.101222	-0.332282	-0.120694	-0.359295	0.0922669	0.482198	0.0829318	-0.508253	-0.327935	0.206052	0.079979	0.325197	0.00408917	0.0360602	0.272778	0.0909199
IPI00007730	IPI00014808	11161	5050	-0.422276	0.3465	0.232888	0.443328	0.225344	0.356145	0.082209	0.273663	0.229588	0.0921958	0.179755	0.4187	-0.00405724	0.336917	-0.116898	0.540967	0.00550809	0.323681	0.146915	0.812008	0.207331	0.273101	0.504952	0.280865	-0.117326	-0.0599529	0.0607532	0.116169
IPI00007730	IPI00019329	11161	8655	0.271148	-0.202559	0.4934	0.43354	0.555926	0.425468	0.157356	0.40145	0.0205564	-0.0239377	0.24841	0.433164	-0.146114	0.209872	0.143822	0.466629	0.285469	0.0905206	0.320723	-0.0855624	0.515883	-0.018455	0.31099	0.4547	0.154417	0.052119	0.571001	0.561592
IPI00007730	IPI00032139	11161	5272	0.080326	-0.0146459	-0.333465	-0.141746	-0.270038	-0.116322	-0.0177854	-0.0582267	0.0504741	0.00639273	-0.137061	0.250962	0.0718568	0.187109	0.110804	-0.125473	-0.172529	-0.21925	-0.0464351	-0.209042	-0.261041	0.144449	-0.226172	-0.1346	-0.119418	-0.0935659	-0.306251	-0.193576
IPI00007730	IPI00299214	11161	7083	0.0855865	0.229555	0.439199	0.249504	0.517309	-0.0549451	-0.236566	0.251066	0.0757218	-0.12355	0.318161	-0.188937	-0.0298983	0.0823305	0.0157819	0.457931	0.176179	-0.0698797	0.0353454	0.144384	0.347651	0.1837	0.263752	0.0818428	-0.255047	0.0701632	-0.330689	-0.0104057
IPI00007730	IPI00306446	11161	7572	-0.00552027	-0.369198	0.188572	0.175665	0.11482	-0.176873	-0.0726646	0.138068	0.118097	0.0647454	0.0634764	-0.0549321	-0.0664762	0.298605	0.0613583	-0.0985974	0.135194	-0.15263	0.0539415	-0.262032	0.269933	-0.0897457	0.32861	-0.0415003	0.146632	-0.0207757	0.477298	0.0992561
IPI00007765	IPI00027230	3313	7184	0.432436	-0.232285	0.193244	0.397284	0.321048	0.406356	0.18482	0.679031	0.0254687	0.0263408	-0.242765	0.745471	0.246256	0.103312	-0.160583	-0.155562	0.368406	0.196204	0.447853	0.459341	0.641435	0.122763	0.273978	0.522162	0.18923	0.532732	0.803493	0.74828
IPI00007765	IPI00027281	3313	6517	-0.370123	0.299555	0.481034	0.118843	-0.231411	-0.00942567	-0.0442695	-0.0489299	0.0170936	0.357874	0.157227	-0.430299	-0.387406	-0.159116	0.0267209	0.120717	0.0559609	-0.506714	-0.110386	-0.564012	-0.412628	-0.272975	0.0413668	-0.178108	0.344525	-0.375529	-0.0603151	-0.0173586
IPI00007879	IPI00023339	6722	1387	0.254202	0.0170146	-0.147574	-0.0569165	-0.0294827	0.46406	-0.0260416	0.138834	0.0641349	-0.263747	0.0189206	0.208093	0.142962	0.193717	0.219282	-0.0843752	0.0470113	0.014377	0.130974	-0.117524	-0.068898	0.202173	0.107312	-0.211019	-0.0837474	0.236581	-0.362414	0.127031
IPI00007935	IPI00007128	10611	5582	-0.239565	-0.13183	-0.0650894	0.0431128	0.293315	-0.427399	-0.101333	0.152144	-0.0659691	-0.247506	0.225954	-0.229043	0.069638	-0.311246	0.193216	0.0863361	0.311238	-0.0929551	-0.258498	0.0299918	0.15386	0.337813	0.392156	0.202849	-0.10969	0.236274	-0.555533	0.0797066
IPI00007935	IPI00013508	10611	87	0.181549	-0.0274145	0.115545	-0.00381906	-0.0465886	0.475199	0.314644	0.459496	0.501128	0.082942	-0.553219	-0.55892	0.135713	0.303903	-0.114916	0.626943	0.332246	-0.0940858	0.220839	0.127751	-0.276686	-0.0348839	-0.210671	-0.0787372	0.323796	0.527809	0.299657	0.146607
IPI00007935	IPI00024539	10611	5581	-0.329822	0.265552	0.0467284	0.261783	-0.137588	0.0348893	-0.242717	-0.127635	0.565302	-0.293002	0.238713	0.121548	0.141914	-0.0458651	0.142369	-0.0932784	-0.0203474	0.403456	-0.0098149	0.0544583	0.0135408	0.418362	0.110147	0.0396269	-0.178611	-0.117454	-0.394861	0.0255371
IPI00007935	IPI00027281	10611	6517	-0.273666	0.383818	-0.0403034	-0.189766	-0.20091	0.0222564	-0.0504844	-0.139137	-0.298967	0.0254408	-0.0188945	0.181381	0.204237	0.218372	-0.0270129	-0.140319	-0.135665	0.0288933	-0.194983	-0.556813	0.0726464	-0.208968	0.130192	-0.232184	-0.0551625	-0.417719	-0.258528	0.112727
IPI00008192	IPI00292686	1749	4488	0.378825	-0.214423	0.00592995	0.0808072	0.164536	0.428516	0.360234	-0.000550372	0.106846	0.0332128	0.225361	-0.281117	-0.184728	-0.0148611	-0.0439148	-0.0865075	-0.0287648	-0.251241	0.0784869	0.0907088	0.505157	-0.155502	0.0215157	-0.078087	0.114731	-0.0547905	0.443235	0.260669
IPI00008219	IPI00015161	5886	5147	0.407995	0.245158	-0.0252291	0.216053	0.672086	0.00708299	0.190002	0.478156	-0.025581	-0.4059	0.283074	0.310951	-0.400673	0.214092	-0.375813	0.324611	0.214899	-0.0514154	0.324532	-0.665371	0.287132	0.118687	0.0472432	0.144506	0.134356	0.450881	-0.0425626	0.428721
IPI00008237	IPI00023339	51701	1387	0.390968	0.388952	-0.269974	-0.146778	-0.0324632	-0.414169	-0.0186267	0.216472	-0.110988	0.522324	-0.131043	0.0156144	-0.0554589	0.220011	-0.0702916	0.25686	0.240362	-0.184695	-0.156966	-0.0846621	-0.101291	-0.137653	-0.224702	-0.213062	0.107759	0.292382	0.422443	0.363616
IPI00008240	IPI00027281	4141	6517	-0.225749	0.503335	-0.0302027	0.117612	-0.297552	-0.140635	0.0888475	0.0141394	0.0826194	-0.0405659	-0.121169	-0.126837	-0.388858	-0.0463329	-0.105109	0.0463146	-0.0579111	-0.197629	-0.149964	-0.383214	-0.0898775	0.0692447	0.0591086	-0.0467453	0.164067	0.023637	-0.108999	-0.0448725
IPI00008240	IPI00031018	4141	7975	-0.0389403	-0.00857064	0.25666	0.108693	0.292439	0.0675136	0.115116	0.072173	-0.365162	-0.182688	0.232671	-0.00467198	-0.224724	-0.000667898	-0.0113466	-0.128938	0.205541	-0.113112	0.0498582	0.269482	-0.00731042	-0.153611	0.358035	-0.332311	0.184171	0.152302	-0.265771	-0.00256101
IPI00008304	IPI00010120	64400	1488	0.148268	0.402098	-0.228833	0.235249	0.0286542	0.186107	0.386528	0.236592	0.635904	0.152892	0.38433	-0.0346663	0.482955	0.095715	0.126975	0.217723	0.140099	0.223653	0.183747	-0.310234	0.467294	0.368001	-0.226608	0.766004	-0.00670495	0.0663286	0.671861	0.522221
IPI00008494	IPI00003101	3383	3559	0.0266329	0.0715691	0.249076	0.235068	0.147473	0.0742203	0.157772	-0.042862	-0.0990941	0.0582981	0.104494	-0.0603374	-0.000644991	0.0251972	-0.368729	-0.13945	0.00491256	0.315975	-0.102286	-0.344681	0.404005	-0.186702	-0.0223086	0.0585146	0.103158	-0.0249906	0.134511	0.351131
IPI00008494	IPI00217987	3383	3684	0.146254	0.00975596	0.347732	0.416106	0.109791	0.388279	0.541758	0.193819	0.3312	0.614313	0.401149	0.134634	-0.274045	0.298674	-0.237748	-0.106575	0.42709	-0.0956945	0.120207	-0.101222	0.359637	-0.125918	0.422329	0.0324334	-0.144245	0.0134912	0.57758	0.318806
IPI00008494	IPI00479359	3383	7430	-0.126367	0.152534	-0.224753	0.115928	0.361629	0.315281	0.0105768	0.166429	0.00991908	0.499558	-0.0310771	-0.327018	-0.193486	-0.131747	-0.301	-0.0283947	-0.0420092	0.137018	0.169442	-0.420884	0.0262144	-0.00023828	-0.0328112	0.269546	-0.196744	0.210622	-0.356085	0.0846174
IPI00008527	IPI00412264	6176	5764	-0.265766	-0.0942911	-0.102853	0.0904696	-0.0483517	-0.593077	0.0789303	-0.126821	-0.0653279	0.0205755	0.263797	0.0745847	-0.20299	0.0566544	0.0320999	-0.143719	-0.0366432	-0.0608528	-0.728923	-0.577535	-0.215313	0.0176302	0.141555	0.056609	-0.347409	-0.0339563	0.179879	-0.31214
IPI00008529	IPI00008527	6181	6176	0.951206	0.790743	0.691171	0.87901	0.741281	0.876309	0.788246	0.716976	0.782105	0.561482	0.779031	0.739296	0.785233	0.935618	0.838876	0.416892	0.568556	0.296231	0.936704	0.512629	0.778429	0.848397	0.551546	0.57365	0.340573	0.889818	0.629093	0.6157
IPI00008552	IPI00005181	10539	5359	0.143214	0.226089	0.0611256	0.180648	-0.168555	0.0422719	0.132931	0.122137	-0.357838	-0.0677843	-0.0990729	-0.112191	0.263433	0.0175004	0.00818836	-0.0547112	-0.257983	0.238994	-0.0239052	0.0874743	-0.259525	0.150483	0.191712	0.107333	0.0309622	0.331719	0.0139889	0.22833
IPI00008552	IPI00296058	10539	30008	-0.0382828	0.104096	-0.371629	0.146605	-0.130683	0.0800713	0.074339	-0.0331688	-0.114067	-0.099516	0.429246	-0.415703	-0.186102	0.0244842	0.152672	0.0166446	0.090501	-0.0267544	-0.0993084	0.0454688	-0.335327	-0.177997	-0.388932	-0.351525	0.122108	-0.00352505	-0.171586	-0.151828
IPI00008569	IPI00031583	10652	8615	-0.116609	0.274729	-0.115762	-0.150736	0.20379	-0.0818145	0.160061	0.232403	0.0131419	-0.0481988	0.158722	-0.419381	0.0643081	0.360261	-0.0921253	0.0742356	0.138355	0.517979	0.419573	0.050483	0.31943	0.048244	0.126285	0.257776	0.00865035	0.349054	0.121499	0.325538
IPI00008771	IPI00008965	3087	3725	0.101617	-0.543817	0.146141	0.25817	0.030403	-0.0395263	0.037023	-0.0359117	-0.203589	0.0517016	-0.296844	0.123848	-0.031244	-0.190059	0.0114787	0.070191	-0.10413	0.406465	0.422434	-0.583111	-0.360555	0.174331	0.158436	0.12029	-0.631651	-0.0734494	0.417874	0.189786
IPI00008771	IPI00010781	3087	6663	-0.508718	0.0760588	0.00517587	0.171789	0.230975	-0.343307	-0.0552998	0.154092	-0.199563	-0.393752	0.235748	-0.0653859	-0.365824	-0.169165	-0.131047	-0.101339	0.0768365	0.247318	-0.369496	-0.0564705	-0.459234	-0.362754	0.19098	0.0181825	0.25853	-0.0243988	-0.0549096	-0.377572
IPI00008771	IPI00296058	3087	30008	-0.0872242	0.0922168	0.48021	0.2414	0.129393	0.0860349	-0.319018	-0.0866325	-0.111451	0.333956	-0.0483456	0.023503	-0.245313	0.00591258	-0.11541	0.0454855	-0.485059	-0.0218064	-0.12065	-0.333788	-0.318459	-0.100044	-0.010394	-0.265819	0.338688	-0.00507986	0.136237	-0.217469
IPI00008829	IPI00007730	5427	11161	-0.110499	0.173773	0.476546	0.385903	0.243991	0.194534	-0.0645421	0.340694	0.0356143	0.117594	0.199991	0.281722	0.0487979	-0.156465	-0.389789	0.256234	-0.302711	-0.105815	0.164115	0.646156	0.420337	0.0289001	0.527691	-0.0946479	0.0835898	0.0656753	-0.321379	-0.254641
IPI00008840	IPI00026790	5453	5456	0.130227	-0.399292	-0.1447	-0.399154	0.323094	-0.0193962	0.183085	-0.0769748	0.112558	-0.0142622	-0.41392	0.302234	-0.144879	-0.185702	0.121383	0.0519934	0.437248	-0.0565049	0.258875	0.138681	0.34641	-0.224981	0.147095	0.398391	-0.395078	0.1412	0.101972	0.125728
IPI00008840	IPI00219097	5453	3148	-0.295462	-0.192767	-0.0335129	0.296232	-0.256991	-0.367774	-0.0332586	-0.0150629	-0.165727	-0.289169	-0.506533	-0.374682	-0.247777	-0.0396932	-0.0217896	-0.0961006	-0.140868	0.0781772	-0.283917	-0.723285	-0.230445	-0.263504	0.381149	-0.483724	-0.161201	-0.106947	-0.315849	-0.391144
IPI00008965	IPI00010756	3725	3224	-0.0388803	-0.153048	0.0719768	-0.0479072	0.263293	-0.306416	-0.031425	0.0360788	0.0753281	0.109733	-0.126302	-0.10614	0.12403	-0.0722364	0.154213	-0.159126	-0.0647746	0.281215	-0.0311618	-0.0244636	0.0580444	0.0412549	-0.0973221	-0.218145	0.285261	0.0882059	0.180104	-0.0210255
IPI00008965	IPI00011590	3725	8061	-0.182141	0.680433	0.0775967	0.378008	0.310952	-0.1424	0.0635963	-0.224066	0.138491	-0.0471719	-0.260061	-0.130191	0.265078	-0.117719	-0.022151	-0.0596515	-0.0333238	-0.114725	0.0143699	0.623511	0.363316	0.0445707	0.123291	0.0512465	0.328456	-0.0734494	-0.175021	-0.278052
IPI00008965	IPI00012820	3725	604	0.176574	0.400928	0.341474	0.230302	-0.247175	0.204208	0.168846	0.0412203	0.188925	0.322573	-0.29678	0.130473	-0.103155	0.140897	0.326695	0.20815	0.169574	0.167283	0.187353	-0.269408	0.352798	0.220346	0.104349	0.0570805	0.134878	-0.0645693	0.40484	-0.107763
IPI00008965	IPI00019956	3725	1649	0.162567	0.404149	0.162631	0.549705	0.280677	-0.0357677	0.287989	-0.0860487	0.239276	0.221247	0.117546	0.19115	-0.0595629	-0.11806	0.1264	-0.195646	-0.12655	-0.0879607	-0.344982	0.533423	0.499969	-0.00706819	0.504245	-0.107035	-0.120962	-0.0882882	-0.108898	-0.0265374
IPI00008965	IPI00025428	3725	602	-0.0294216	0.3568	0.242883	0.243467	-0.127238	0.0480453	0.0095275	-0.174458	-0.319695	0.0798551	0.273781	-0.24709	0.161492	0.326799	0.0661172	0.0588742	0.175369	-0.0562728	0.261362	0.00430955	0.515292	-0.141046	-0.0228606	-0.2057	-0.118382	-0.109022	0.372362	0.0415068
IPI00008965	IPI00030227	3725	1958	0.012016	0.369065	-0.0138243	-0.0328338	0.428283	0.251058	0.270586	0.115522	-0.133957	-0.112037	0.0418709	0.466683	0.0166203	-0.198521	0.19726	0.300535	0.488448	-0.426631	0.254452	0.250295	0.454263	0.161277	0.0430266	0.144111	0.327534	-0.0455567	0.126896	-0.0251513
IPI00008965	IPI00033008	3725	2353	0.402885	0.246272	0.176286	0.168559	0.466908	0.451347	0.431196	0.203843	-0.0280018	0.136219	0.00740847	0.489611	-0.207927	0.15376	0.39116	0.107356	0.358252	0.426486	0.586467	0.137907	0.552879	0.284283	0.633223	0.488158	0.214927	-0.314802	0.634802	-0.109132
IPI00008965	IPI00220921	3725	6497	0.0190871	0.204256	0.254532	0.149492	0.0731431	0.346272	-0.0220356	-0.107744	0.268733	-0.215553	-0.217029	0.433552	0.0812478	-0.344276	0.556157	0.223909	0.217027	-0.147524	0.155558	0.109607	0.329792	-0.16197	-0.0587776	-0.206258	0.386952	-0.260792	0.162733	0.485552
IPI00008965	IPI00413611	3725	7150	0.31034	0.491326	0.223677	0.0699911	-0.164471	0.145823	-0.0357504	0.245637	0.127525	-0.191796	0.288867	0.0582603	-0.139555	0.090278	0.146918	0.43383	0.229191	0.382133	0.2864	-0.209761	0.0309707	0.172503	-0.146739	0.0958669	0.209725	-0.249192	-0.245331	0.339111
IPI00009309	IPI00002441	6352	6382	-0.0598136	-0.018855	-0.31877	0.0779129	-0.128572	0.392653	0.104174	-0.0467853	0.0735751	-0.0279622	0.122064	-0.349849	-0.160632	0.0413232	-0.150042	-0.304204	0.401759	-0.0609949	-0.0327259	-0.153676	0.0737434	0.098599	-0.11844	0.141234	0.202534	0.217587	0.136989	0.21531
IPI00009309	IPI00004573	6352	5284	-0.612728	0.0660299	-0.191757	0.0512587	-0.123861	0.367793	0.084233	-0.0434941	0.0586544	-0.0614458	-0.220349	0.116149	-0.0375585	0.224133	0.0110183	0.318125	-0.136279	0.263761	-0.175726	0.473347	0.0367996	0.343792	-0.0285653	0.106132	0.087032	-0.0142414	0.216178	0.0548289
IPI00009312	IPI00000160	4158	5443	0.0996363	0.0861161	-0.46863	0.0333404	0.030302	-0.0396993	0.372763	-0.0882575	0.302133	-0.172923	0.021087	0.340062	0.184739	0.0493699	-0.216522	0.233837	0.302458	0.42918	-0.0213458	0.386927	0.192497	-0.146871	-0.189075	-0.132203	0.255322	-0.0594125	0.134517	-0.0585688
IPI00009342	IPI00218646	8826	1536	0.260537	-0.165153	-0.165891	0.496724	0.284575	0.260562	0.361978	0.140031	-0.218189	0.438804	-0.0522035	-0.34973	0.330379	0.332203	0.124818	-0.286323	0.285117	-0.0401483	0.450563	0.00356213	0.652657	0.212084	0.0179522	0.083049	0.15884	0.0149684	0.310371	0.525971
IPI00009477	IPI00217987	3384	3684	0.391227	0.429285	0.471249	0.216033	0.25988	0.453411	0.315998	0.170123	0.0317936	0.195065	0.19936	0.434571	0.348855	0.0144722	-0.126257	0.357571	-0.170065	-0.480165	0.457975	0.247532	-0.227367	0.170642	0.033533	-0.062272	0.264162	-0.0474625	0.387515	-0.061172
IPI00009477	IPI00479359	3384	7430	0.0171348	-0.0990388	-0.318859	0.0327681	-0.0335482	0.273316	-0.100228	-0.0700535	-0.236937	0.39601	0.0196079	-0.172711	0.21011	0.076135	-0.0614893	-0.227487	0.40212	-0.217821	0.496466	0.392469	-0.0196725	0.244779	-0.277987	0.244881	-0.0937044	0.0635305	0.227066	0.417826
IPI00009688	IPI00000878	5305	7006	-0.0215673	0.311823	-0.046429	0.0737916	0.309147	-0.100077	-0.0212232	0.143722	-0.186289	0.227111	-0.275958	-0.129363	0.143656	-0.075875	0.428564	0.21323	0.128684	0.013639	-0.076226	0.129287	0.125282	0.223464	-0.385537	-0.0900887	-0.251268	0.206703	0.387563	0.202753
IPI00009713	IPI00001639	6662	3837	-0.30673	-0.260121	0.275728	-0.0997533	-0.040206	-0.229877	-0.104669	0.108469	-0.100753	-0.391406	0.19048	0.123357	-0.0278233	-0.160081	-0.105154	0.281667	0.285272	0.026015	-0.361766	0.0388549	-0.41702	0.0204228	-0.14391	0.167371	0.143785	-0.220392	0.431296	-0.366878
IPI00009713	IPI00023339	6662	1387	-0.0782885	-0.032164	0.327136	0.00654257	-0.0614393	0.0245982	0.0704542	-0.0999513	0.17393	-0.0265405	0.291597	-0.281213	0.0172251	-0.290799	0.112467	0.352031	0.0931972	0.118599	-0.174196	0.570378	-0.0351353	0.084895	0.0669739	0.0159263	0.17992	-0.113641	0.208607	-0.302256
IPI00009758	IPI00220281	58157	2775	0.362354	0.154013	-0.164681	0.0567437	-0.110076	0.448144	0.105514	0.0582136	-0.0884363	0.212526	0.281539	0.0698476	0.0671626	-0.121634	0.124414	0.16572	0.046356	0.343481	0.120449	0.116442	0.329255	-0.0612196	-0.36037	-0.212763	0.285996	0.230251	0.470673	0.419144
IPI00009803	IPI00013079	3676	11117	0.0722204	-0.228441	0.449849	0.319283	0.246196	0.108681	0.469146	-0.0863134	0.0883135	0.589695	0.320096	0.341342	-0.235224	-0.116122	0.230286	0.0409839	0.141767	-0.136315	-0.0878968	0.0869959	-0.268281	0.0285378	-0.300564	0.347795	-0.020182	0.0816173	-0.0807907	-0.237119
IPI00009889	IPI00008527	6303	6176	0.240505	0.59382	0.155509	0.263956	0.131725	0.210694	0.00521691	-0.165624	-0.0526407	-0.619924	-0.0483815	0.241858	0.266407	-0.11916	-0.249795	0.604038	0.10519	0.115136	0.485777	-0.02288	-0.294308	-0.0765666	0.222786	0.187189	0.0604985	0.0333285	-0.0664564	0.215332
IPI00009889	IPI00014539	6303	3219	-0.326708	-0.163598	-0.254777	-0.105716	0.261106	-0.0407846	0.0585293	-0.18298	-0.209395	-0.383471	-0.0889708	-0.194338	-0.0529598	-0.0262211	-0.299456	0.0993981	-0.212604	-0.375406	-0.165342	0.841875	0.154296	-0.269449	-0.0686383	-0.140271	-0.0416763	-0.107794	-0.0579291	0.0194663
IPI00009889	IPI00020602	6303	1459	0.031443	0.579367	-0.0567917	-0.423526	0.0875421	-0.290141	-0.255048	-0.361917	-0.343254	-0.148176	0.0422722	-0.350354	0.0379257	-0.366259	-0.000683277	0.580007	-0.107976	0.123799	0.120985	-0.562137	-0.451037	-0.020135	-0.20007	0.17804	-0.150278	0.335363	-0.221009	-0.0983708
IPI00009889	IPI00304582	6303	3739	-0.253069	-0.139142	-0.37952	0.298076	0.0548332	-0.0949898	-0.163491	0.0461135	-0.310715	-0.337897	0.248685	-0.113777	0.0552329	-0.077837	-0.41546	0.281829	-0.0588573	0.341165	-0.0166644	-0.283782	0.0664554	-0.161131	-0.0252715	0.0589779	0.610185	-0.0393687	-0.107197	-0.0221343
IPI00009889	IPI00412264	6303	5764	-0.457661	-0.108472	-0.00385953	-0.00866023	-0.0920197	-0.383443	0.0366695	-0.0262395	-0.213072	0.0310195	0.376569	-0.280639	-0.0868544	0.115731	0.102679	-0.120475	-0.246669	0.503161	-0.436606	-0.171712	0.0831542	-0.322023	-0.146769	0.226787	-0.166708	-0.0200769	0.273729	-0.0312715
IPI00009950	IPI00027281	10960	6517	-0.364782	-0.210059	0.366105	0.249864	-0.3171	-0.201438	0.119397	-0.164782	-0.133605	0.20415	0.391874	0.00509809	-0.204091	-0.377574	0.109653	0.128325	-0.274689	-0.277048	-0.192823	-0.706095	-0.0559876	-0.219797	0.300661	-0.0738312	0.359989	-0.0529726	-0.00536334	-0.197834
IPI00010088	IPI00024662	9759	23468	-0.27972	-0.254282	-0.288691	-0.085032	0.0500956	-0.0753296	0.141911	0.0272519	-0.0449329	-0.214973	-0.0585077	0.00349673	-0.0424323	0.127674	-0.0893299	0.117125	0.0654916	-0.334153	0.0166441	0.302422	0.209999	-0.264395	0.240549	-0.14505	0.198985	0.31776	0.286658	-0.30707
IPI00010120	IPI00001685	1488	10742	-0.0911977	-0.138983	-0.226996	-0.0772827	-0.0901819	0.513442	0.23727	-0.203735	0.245849	0.492557	-0.0547244	0.281163	-0.01388	-0.307854	0.229813	-0.40553	0.196077	0.0890444	0.228864	-0.19744	-0.298622	0.348463	0.325608	0.266842	-0.346644	-0.0855562	0.559359	-0.129709
IPI00010213	IPI00103040	23431	9179	-0.145998	0.0277242	0.211847	-0.195453	-0.192609	0.0705151	0.154849	0.122917	0.197496	-0.0243366	0.015561	-0.0195391	0.0254733	-0.00581908	0.119472	0.351053	0.0255079	0.235609	-0.0735275	0.362858	0.2424	0.01775	0.265185	0.104832	-0.0801191	0.237789	-0.257165	-0.1977
IPI00010270	IPI00019549	5880	4086	-0.0959559	-0.204106	0.172976	-0.113482	0.095727	0.219994	-0.13043	-0.119912	-0.40847	0.175488	-0.267932	0.0908029	0.19334	0.0356759	-0.00868804	0.125106	-0.265648	-0.0162294	-0.315611	0.3958	0.353257	-0.0177327	-0.242705	0.0629215	0.134179	0.174497	0.0493151	0.101308
IPI00010289	IPI00296441	1812	100	-0.238448	-0.159022	0.216005	0.0351914	-0.134706	-0.201729	-0.0830086	-0.0476336	0.00601794	0.137797	-0.1502	-0.00159784	-0.132081	0.159659	-0.169832	0.252059	-0.283845	0.174553	-0.232552	0.0167723	-0.293008	0.0723265	0.293148	-0.094005	-0.321341	-0.0505068	0.21556	-0.287173
IPI00010341	IPI00022270	5553	1437	0.176861	0.321188	-0.173869	0.169314	-0.397318	-0.0920456	0.440123	-0.111054	-0.0665078	0.410394	-0.110374	-0.0460617	0.177357	-0.0850299	-0.216348	0.0982695	0.645759	-0.123565	0.0827473	0.604473	-0.33726	0.0229321	0.5284	0.00286665	0.461993	-0.0462965	0.627222	0.0669283
IPI00010403	IPI00297646	2252	1277	0.362983	0.123262	0.0636516	0.157876	0.0948857	0.288116	0.247617	-0.143306	0.104569	-0.246087	-0.0258376	-0.217793	0.222903	0.169846	0.0328505	-0.0571468	0.016268	-0.368056	0.124396	0.543389	0.445846	-0.331758	0.102357	0.0728758	0.330976	0.0638059	0.361129	0.148049
IPI00010414	IPI00013508	9124	87	0.389721	-0.0319099	0.234755	-0.175349	-0.0266242	0.519402	-0.0905801	0.175163	-0.349341	-0.288519	-0.748101	-0.193188	0.270036	-0.379375	-0.377369	0.0208108	-0.0227811	0.131953	0.327884	0.432562	-0.0881679	0.210345	0.119199	-0.260487	-0.140977	0.206186	0.641785	0.420018
IPI00010492	IPI00014230	8739	708	-0.0576535	0.332441	-0.012709	-0.0470346	0.0940299	-0.124702	0.295216	0.00141872	0.0423265	0.0348187	0.166637	0.587562	-0.027218	0.0781717	-0.104583	-0.343461	-0.0372691	0.140348	-0.0151567	-0.574081	-0.228889	-0.164767	0.178648	-0.0325888	0.0759344	0.277942	-0.569681	-0.166848
IPI00010492	IPI00023787	8739	599	0.0639569	-0.00209349	-0.10716	0.0479642	-0.0928937	0.167109	0.11882	-0.22958	-0.17226	0.0149707	0.208753	0.156511	0.276055	-0.130536	-0.263471	-0.133259	0.196105	0.199271	-0.126098	-0.49437	-0.157666	-0.0928858	0.271399	-0.0992099	-0.0903937	0.0666167	-0.478658	-0.308903
IPI00010492	IPI00024291	8739	572	0.0165752	0.171614	-0.0721812	-0.117478	0.125086	0.132996	0.209769	0.0518536	0.0823153	0.210472	-0.270512	0.17227	0.0890607	-0.278064	-0.330755	-0.261125	-0.274706	-0.0477466	-0.060069	-0.298438	-0.0269247	0.101484	-0.0547064	-0.0713152	0.285903	0.221816	-0.0341655	-0.147692
IPI00010781	IPI00008965	6663	3725	0.00807139	-0.263248	-0.0701929	0.0413613	0.147133	0.0715652	-0.0027656	-0.195077	-0.0296736	0.336258	-0.0153085	0.322012	0.136797	0.0560517	0.140001	-0.21912	-0.10498	0.0437204	-0.326928	0.0501129	0.231945	-0.00037858	0.0923387	-0.32456	-0.116806	0.0766938	-0.0976192	-0.153953
IPI00010862	IPI00019346	658	5911	0.0953645	-0.327249	0.107616	-0.0682375	0.061129	-0.113253	-0.237659	-0.359464	-0.071448	-0.161544	-0.0555289	0.194647	-0.182962	-0.191413	0.15314	0.0288189	-0.471124	0.204713	-0.15193	-0.169915	0.154164	-0.0840112	-0.237631	0.00496219	0.329742	-0.185636	-0.360082	-0.144514
IPI00010862	IPI00024887	658	654	0.201345	-0.0317953	0.130719	0.0988108	-0.0272419	-0.0524777	-0.182076	0.0470392	-0.0732298	-0.398962	-0.0504158	-0.471139	-0.0390169	-0.0479335	-0.220315	0.481747	0.45527	-0.208111	0.1258	0.549556	0.208079	-0.128438	0.181387	0.00452032	-0.356503	0.0144471	-0.190904	0.0968958
IPI00010862	IPI00550949	658	655	0.418596	0.00203662	-0.187672	-0.101354	0.0671626	0.0179911	-0.0610581	0.144606	-0.0964255	-0.154879	0.138967	-0.133935	0.23791	0.0363285	0.118486	0.36917	0.107953	-0.141089	0.0953644	0.021767	0.25482	0.177878	0.0214379	0.114992	0.262904	-0.308314	0.543773	0.319359
IPI00010895	IPI00030729	7288	4223	0.0466691	0.0156207	-0.335455	0.0774542	-0.295707	-0.0764595	-0.249363	-0.166711	-0.163692	-0.55558	-0.381209	-0.0475793	0.115475	-0.0935234	-0.0751949	-0.102372	-0.28716	0.138376	-0.0785386	-0.041739	0.0753127	-0.128737	-0.489737	0.00992047	-0.191799	0.230065	-0.104515	-0.253812
IPI00011107	IPI00027281	3418	6517	-0.406726	-0.285768	0.321285	0.183017	-0.267218	0.0281511	0.116133	-0.324796	0.239814	0.297237	0.116134	0.387481	-0.262381	-0.147516	-0.0475086	0.0125234	0.106477	-0.311444	-0.132155	-0.0457781	-0.250846	-0.200139	-0.120779	-0.117946	0.143692	-0.226567	-0.134037	-0.292002
IPI00011118	IPI00026689	6241	983	0.0622584	0.762173	0.669057	0.664537	0.838283	0.719044	0.820786	0.853354	0.929402	0.346415	0.806109	0.623359	0.132242	0.0728554	-0.213652	0.95531	0.544222	-0.0721443	0.747318	0.966639	0.955117	-0.0815579	0.694655	0.210837	-0.0368776	-0.00137591	0.126437	0.843132
IPI00011140	IPI00001610	4856	3479	-0.0170422	0.226306	0.342419	0.0236058	-0.0698682	-0.0781897	0.228805	0.103902	-0.0277632	-0.159451	0.269996	0.19172	-0.169565	0.0316759	-0.280219	0.237009	0.224093	0.131052	0.131238	0.526504	0.382229	0.00433452	-0.267585	0.251654	-0.101764	0.0347752	0.521347	-0.280492
IPI00011140	IPI00003311	4856	5441	0.124082	0.136748	0.0842365	0.00938171	-0.0233355	-0.10088	-0.0221935	-0.20075	0.0166481	0.0342941	-0.307652	0.226854	-0.0535068	-0.00448484	0.194036	-0.17814	-0.00919016	-0.237845	-0.0839226	-0.31488	-0.204243	-0.0622605	0.0668686	0.201019	-0.154042	0.127802	-0.0703975	-0.232894
IPI00011140	IPI00218487	4856	2697	-0.0055859	-0.344791	-0.197473	0.289173	0.137924	0.37555	0.393936	0.0511277	-0.0555852	0.260386	0.117265	0.181993	-0.418628	0.103609	0.399324	-0.0295535	-0.0138827	-0.0106184	0.409095	-0.253308	0.369054	0.374241	-0.391069	-0.0917632	-0.015692	0.125751	0.761767	0.120413
IPI00011226	IPI00023339	1406	1387	-0.124289	-0.224135	-0.0236588	0.250711	0.260679	-0.0526881	-0.225524	-0.0241794	-0.230598	0.0535329	-0.16958	0.0553435	-0.352059	0.00542633	0.106375	-0.471447	-0.253134	0.0886628	-0.200249	0.0421707	-0.0469017	0.0153539	0.358023	0.387752	-0.0177317	0.108749	-0.562908	0.0978569
IPI00011400	IPI00007128	7074	5582	0.086494	-0.162388	-0.012593	0.281584	0.383552	0.133006	0.265333	0.270967	0.533507	0.425691	-0.0023835	-0.0783764	0.450387	-0.31	0.40483	0.133624	0.897988	0.511219	0.201373	0.223437	0.751132	0.0306389	0.782131	0.400967	0.400707	0.146897	0.666912	-0.20613
IPI00011400	IPI00021267	7074	1969	-0.285238	-0.0591831	0.291693	0.0706824	0.0530178	-0.396711	-0.301563	0.188463	-0.0303169	-0.266989	0.33093	0.574718	-0.180147	0.0803301	-0.433719	0.242121	-0.248168	-0.141636	-0.136442	0.0325391	0.229728	0.218414	0.244122	-0.340256	-0.0680988	-0.172532	0.0176524	-0.255701
IPI00011400	IPI00024307	7074	1947	0.024459	-0.186785	0.139209	0.222758	0.170861	-0.346608	-0.0547577	-0.378958	0.0450261	0.0192733	0.13806	-0.0522102	-0.0679819	-0.0272686	0.21701	0.222339	-0.0738588	-0.348197	0.0856635	0.540614	0.163816	-0.0443697	0.294132	-0.00639055	0.37617	0.163792	0.224166	0.188208
IPI00011400	IPI00024539	7074	5581	0.347688	0.128782	0.0229779	0.113154	-0.137993	-0.164281	-0.147905	0.127656	-0.189532	0.45348	0.181237	0.10748	0.222325	-0.248874	0.207944	0.577595	0.212736	0.107768	0.190665	0.212546	0.309521	-0.46127	0.205176	-0.0078212	0.468223	0.0465959	0.75342	-0.237725
IPI00011400	IPI00033016	7074	4609	-0.396138	0.276163	0.548303	-0.271765	0.203643	-0.164323	0.098684	-0.0236958	-0.150695	-0.427783	-0.152192	0.278349	-0.280872	0.108931	-0.226291	0.0438457	-0.299643	0.193308	-0.293089	-0.592297	-0.241222	0.268711	-0.141284	0.198952	0.0765285	0.0539178	-0.171021	0.202638
IPI00011400	IPI00385449	7074	5578	-0.0628004	0.00725157	-0.0883191	-0.0529434	0.0472981	0.0790718	0.0743459	0.124277	0.160005	0.0822671	0.0171335	-0.343143	-0.00747232	0.0400826	0.129332	-0.245807	0.448381	-0.0177618	0.120835	0.334179	0.318026	-0.0190333	0.13727	-0.059781	0.176141	0.0586814	0.0505482	-0.200686
IPI00011564	IPI00009309	6385	6352	0.130068	0.698609	-0.150817	0.284451	0.227697	0.068498	0.218816	-0.0496011	-0.0127285	0.226965	-0.19586	0.292734	-0.0713338	0.294002	-0.274469	-0.234069	-0.179022	-0.228078	-0.327384	-0.351324	0.367415	0.0294135	0.231029	0.218293	-0.377785	-0.224924	0.245907	-0.106198
IPI00011564	IPI00385449	6385	5578	0.00460861	-0.166441	0.138107	0.180917	-0.0842432	-0.119434	0.25501	0.14669	-0.0911721	-0.117395	-0.361054	0.210642	0.0137597	0.105733	0.0504487	-0.0453816	0.114045	0.234265	-0.0613111	-0.334164	-0.0338205	-0.0108824	0.185278	-0.0669122	0.0132714	0.0224443	-0.0365015	-0.0480409
IPI00011583	IPI00012866	27004	207	-0.119706	0.045911	0.515957	0.156039	0.535597	-0.030788	0.0356701	0.295595	0.131195	-0.334678	-0.188207	-0.146744	0.160678	-0.0757619	0.410413	-0.205983	-0.284159	-0.101879	-0.260389	-0.256648	-0.422152	0.203895	-0.0390996	0.209389	-0.209985	-0.0695457	0.0210585	-0.351561
IPI00011592	IPI00027281	1783	6517	-0.319541	0.194537	0.531238	-0.192079	-0.0193512	0.0106439	0.0162162	-0.371424	-0.0105102	-0.0116234	0.113253	0.0989511	-0.189469	-0.169325	-0.211681	-0.0115387	-0.123269	0.0115085	-0.171571	-0.331474	-0.108945	0.238768	0.209483	0.237457	-0.208641	0.151102	-0.453161	-0.0233166
IPI00011676	IPI00028065	8976	4690	-0.0994098	0.187103	0.301383	0.257384	0.160934	0.285719	0.0817703	0.271252	0.0281803	-0.0867719	-0.0187939	0.430003	0.0704359	-0.149964	0.169069	0.287177	0.0749903	0.32449	-0.0517983	-0.198242	-0.273589	-0.0594003	0.288789	0.08605	0.0926481	-0.304534	0.0335538	0.125717
IPI00011676	IPI00216691	8976	5216	-0.210774	0.323041	0.194245	0.286555	0.0869411	-0.143548	0.0299495	0.23103	-0.292401	-0.538072	-0.221339	-0.178203	-0.226588	-0.0115518	-0.123433	0.0168566	-0.158245	-0.0348017	-0.0597897	-0.166056	-0.249778	0.123476	0.212086	0.167243	-0.230285	-0.211814	0.0451002	0.0366601
IPI00011756	IPI00010743	4211	3204	0.00485863	0.012838	-0.540634	0.535641	0.136669	0.0909853	-0.0883913	-0.0486584	0.0942247	-0.499497	0.0389884	-0.123446	0.381633	-0.00277639	0.0530884	-0.40709	0.0558572	-0.359929	0.162046	-0.141389	0.522735	0.353652	0.632179	0.251508	-0.480465	0.0371392	-0.19308	0.0364886
IPI00011857	IPI00026689	8208	983	0.616455	0.163832	0.123664	0.610001	0.647145	0.0023763	0.504872	0.695814	0.750895	-0.299093	0.600496	0.183286	0.0788936	-0.170064	-0.261337	0.74087	0.266859	-0.0917535	0.534145	0.152352	0.715364	-0.0705831	0.671716	0.0918041	-0.0799037	0.50425	-0.196287	0.0683498
IPI00011898	IPI00021728	8893	8894	0.200074	0.706181	0.12472	0.497138	0.488002	-0.0259747	-0.273647	0.334448	0.625758	0.327449	0.254423	-0.248826	-0.0137157	0.157997	0.421598	-0.000353693	0.439842	0.0413806	0.375781	0.807227	0.76911	0.224346	0.0969838	0.0192593	0.0484531	-0.190149	-0.168086	0.36077
IPI00012180	IPI00009309	1238	6352	-0.464066	-0.206358	-0.275432	-0.111404	0.0815156	-0.0124812	-0.0453257	-0.0465566	-0.148138	-0.240613	-0.242853	-0.342658	0.253708	-0.275777	-0.158702	0.417352	-0.202236	-0.0147535	-0.1766	0.14383	0.00518964	-0.441532	-0.109816	-0.382996	-0.29808	0.150669	-0.0718306	0.0526799
IPI00012180	IPI00016914	1238	6357	0.221389	-0.00407519	-0.0914688	0.29407	-0.0214909	-0.189528	-0.156958	0.32088	-0.0821094	-0.455179	0.163184	0.346375	-0.245383	0.0718983	-0.078454	-0.026794	0.00771363	-0.054968	0.114841	0.5407	0.208456	0.319497	0.0732785	0.181113	-0.18673	-0.0854764	0.287107	-0.0964763
IPI00012364	IPI00022865	694	890	-0.327468	0.101305	0.0357192	-0.0334955	-0.22175	0.277972	-0.0927937	0.0120654	-0.0875239	0.244489	-0.351127	-0.244594	-0.0409032	0.0936285	0.136043	-0.529762	0.0234484	-0.0300631	-0.173418	-0.584802	-0.303025	-0.0924236	-0.216793	-0.134932	0.000528877	0.0945154	-0.409596	-0.00886317
IPI00012450	IPI00011604	9111	2653	0.301694	-0.120511	0.26167	0.362128	-0.0669856	-0.217374	-0.187069	0.475833	0.665879	-0.604247	-0.36135	0.404875	0.557363	0.504482	0.300604	0.121782	-0.326317	-0.356046	-0.281	-0.347802	0.421222	-0.348948	0.135178	0.291311	0.274474	0.353189	0.26542	0.496225
IPI00012472	IPI00020599	6532	811	-0.206279	-0.100622	0.0859878	-0.113139	0.0588878	0.144814	-0.0191906	-0.220654	-0.245632	-0.242299	0.43392	0.237399	0.0468379	0.256981	-0.0269359	-0.125333	-0.387876	-0.108943	-0.131246	0.220907	-0.149542	-0.232316	-0.289895	-0.0768077	0.0710956	-0.0738333	-0.383657	0.229764
IPI00012578	IPI00178431	3840	5965	-0.417902	0.488873	0.137662	0.0904627	0.257165	0.411569	0.46424	0.474662	0.632029	0.198889	-0.0892698	0.53493	0.282932	0.448595	-0.103957	0.11085	-0.0657185	0.354097	0.179138	0.42391	0.241543	-0.136158	0.571374	0.252709	-0.252224	-0.00333819	0.618642	0.589826
IPI00012738	IPI00013508	8941	87	-0.338691	0.275343	0.0784655	0.0856218	0.103512	-0.363927	-0.162603	0.0273001	0.21369	-0.0156454	0.56301	0.199749	0.37796	-0.0425092	0.0950488	0.145992	-0.384382	0.450605	-0.12496	-0.140956	-0.230533	0.478643	-0.047498	0.430624	-0.038833	0.0607343	-0.335183	-0.22835
IPI00012832	IPI00019439	8076	2201	0.067017	-0.0880506	0.116315	-0.00492035	0.0498941	0.405907	-0.112051	0.536141	-0.0632915	0.0873086	-0.0929416	0.438928	0.100619	-0.0182187	0.31984	-0.402293	-0.197939	0.277056	0.357783	-0.0932733	-0.120777	0.0370187	-0.191001	-0.0105251	-0.198353	-0.00358004	0.0941754	0.0505374
IPI00012855	IPI00290409	8834	664	-0.0545919	0.394454	-1.11172e-05	0.0953104	0.0658528	0.198549	0.187386	0.321888	-0.070204	0.119617	0.291338	0.728417	-0.237036	-0.237081	0.167417	-0.347805	0.320975	0.0202905	-0.0205799	-0.139569	0.00531234	0.589765	0.418467	0.0459858	0.582656	-0.00103986	0.00915758	0.00243032
IPI00012866	IPI00027454	207	3164	-0.365568	0.00301903	0.2847	-0.0178383	0.0912518	0.297248	0.0470498	-0.152257	-0.0895828	0.089495	-0.219551	0.0794166	0.0225202	0.267762	0.184872	0.0348434	0.0740069	-0.139105	-0.164577	-0.188913	-0.420342	-0.132049	-0.49024	-0.356394	0.429858	-0.153173	-0.189846	-0.313876
IPI00012870	IPI00012866	208	207	-0.233968	0.60817	0.305792	0.180206	0.15426	0.282597	0.163114	0.225788	-0.141096	0.183134	0.0212263	-0.317516	-0.212682	-0.332571	0.167772	-0.100679	-0.308718	0.131248	0.0689044	0.0396653	-0.187021	0.270793	0.0415419	-0.0928036	0.133656	0.198898	0.197037	0.131585
IPI00012870	IPI00027281	208	6517	0.171323	0.115584	0.396006	0.0746072	-0.10678	-0.133002	0.129635	0.0171229	-0.0449401	0.345173	0.0705749	0.394644	0.162474	-0.125532	0.321479	-0.185011	0.257218	0.127957	0.0134507	0.0382204	0.425914	-0.0627205	-0.0412377	-0.130938	0.0664501	-0.229651	0.341591	-0.194084
IPI00013177	IPI00385449	5997	5578	0.11691	-0.00630037	-0.0516427	0.103708	0.14764	-0.190967	-0.143612	-0.405042	0.298741	0.0804928	0.383261	0.299866	0.123074	0.0484159	-0.147059	-0.172451	-0.127896	-0.0643691	0.0083289	0.0432585	0.0230219	0.104654	-0.247353	0.405845	0.145743	0.0083628	0.0226291	0.076497
IPI00013179	IPI00003081	5730	5731	-0.535604	-0.0295114	-0.10649	0.294258	-0.218684	-0.265785	0.215611	-0.143665	0.0723592	0.00559797	0.0586148	0.185328	0.237501	-0.0564452	-0.0598436	0.1128	-0.180651	0.109412	-0.0181709	-0.00566957	0.139614	0.138662	0.0250818	-0.0798428	-0.292876	0.0937215	0.0704916	0.00569276
IPI00013179	IPI00011285	5730	823	0.382311	-0.200336	-0.104027	-0.366929	0.109699	-0.268834	0.319819	0.00422859	0.319769	-0.00847947	0.0421812	-0.0309894	0.0304803	0.298513	-0.0808925	-0.459787	0.0972147	-0.126887	-0.336685	-0.183483	-0.403997	0.203053	0.221687	-0.210179	0.570801	-0.249292	0.131218	0.0950822
IPI00013353	IPI00026637	8811	51083	0.439634	0.483052	-0.0330934	-0.133909	0.0804163	0.233135	0.130917	-0.104413	-0.0581582	0.324821	0.111896	0.22557	0.36937	0.199748	0.31141	-0.198017	0.209769	0.346589	0.0695133	-0.343935	-0.0690581	-0.304786	0.242222	-0.0880802	0.188966	-0.346068	0.487963	0.122955
IPI00013400	IPI00012948	4316	1839	0.135159	0.162191	-0.203876	0.138464	0.246281	-0.188544	0.0461976	0.302877	0.128962	0.0935231	0.164274	0.359404	0.206142	0.212913	-0.23272	-0.102274	0.0423812	0.0412768	-0.0573096	0.277357	0.417659	-0.398095	0.0461347	0.165544	0.0867184	-0.141975	-0.222607	-0.263356
IPI00013409	IPI00008832	330	2619	0.0133813	0.264919	-0.172236	0.18547	0.160498	0.199259	0.035149	0.200513	-0.316831	0.274489	0.128894	-0.144161	-0.0515897	0.214333	0.0312139	-0.0662763	0.0640198	-0.179882	-0.170944	-0.00107885	0.16658	0.0699578	0.292247	-0.110846	-0.329658	0.298334	-0.155924	-0.1596
IPI00013409	IPI00218829	330	2935	0.124043	0.490381	-0.0347202	-0.120297	-0.00950009	0.026773	-0.210641	0.0289014	-0.415535	0.0232187	0.223229	0.148585	-0.10153	0.198891	-0.0488625	-0.00322944	-0.146743	-0.215944	0.117631	0.664342	-0.207367	-0.144496	-0.0602897	0.251723	-0.163088	-0.0417824	0.286241	-0.342785
IPI00013418	IPI00218829	329	2935	0.0526278	0.65726	0.112369	0.229579	0.132534	-0.00904566	0.118685	0.393439	-0.0326422	0.333466	-0.0210445	0.356926	-0.00213775	0.244231	0.145445	0.607829	0.00620466	0.27176	0.39196	0.514844	-0.248508	0.236574	0.406447	0.201544	0.357252	0.352334	0.564182	0.513831
IPI00013435	IPI00020599	912	811	0.209573	-0.000267295	-0.00890071	-0.144128	0.00105006	0.16597	0.179142	-0.338429	0.0329293	0.00718458	0.0351765	-0.00883158	0.145834	-0.0387115	0.0434653	0.204557	-0.00942293	-0.0157705	0.0578495	0.000946561	-0.409823	0.139679	0.139471	-0.245135	0.305049	-0.137017	0.0543829	-0.0439301
IPI00013677	IPI00102495	9412	10001	-0.00882168	-0.173999	0.258381	0.452948	0.228862	0.148353	0.40569	0.413488	0.624151	0.415078	0.25427	0.544777	0.0850395	0.305053	0.184565	0.557546	0.193679	0.373811	0.0653824	0.17344	0.173345	-0.128906	0.342905	0.283994	0.331629	0.00575731	0.573387	0.620151
IPI00013677	IPI00219430	9412	9862	-0.00950674	-0.412296	-0.236543	0.0566794	0.251889	-0.205765	-0.256928	0.221457	0.330226	-0.00647771	0.159888	-0.666131	0.0188157	-0.113777	-0.085963	0.743304	0.13899	-0.0237971	0.0953586	-0.0199638	0.587512	-0.0764239	-0.136526	-0.350268	0.294186	-0.0928682	0.332389	0.330589
IPI00013681	IPI00007836	7222	7224	0.205779	-0.272174	0.124639	0.0692524	0.0914198	0.0736038	-0.0316143	0.195443	-0.22275	0.216623	0.137328	0.548764	0.126454	-0.124444	0.249666	0.418035	0.459558	0.275831	0.0414415	0.569754	0.0945963	0.0369026	-0.133478	-0.121769	-0.190573	-0.447143	0.588907	0.161357
IPI00013681	IPI00167949	7222	4599	-0.311779	-0.228277	0.0161421	-0.199656	0.187996	0.0370609	-0.0329215	-0.170217	0.0444353	-0.221495	0.270558	0.0758372	-0.0571272	0.132823	-0.230226	0.503955	-0.00752406	0.203217	-0.28979	0.137039	0.137293	-0.163328	0.0556833	-0.078663	0.393952	-0.300567	-0.226037	-0.328174
IPI00013681	IPI00301480	7222	5330	0.277249	0.286816	-0.0625563	-0.0922879	-0.223577	-0.0895814	-0.0854118	-0.0336636	0.0362218	0.210463	0.574713	0.0108602	-0.153584	-0.096108	-0.154287	0.153248	0.21624	0.463925	-0.221087	-0.360482	-0.228861	-0.0738864	-0.0998229	0.263843	0.333918	-0.155975	0.325342	-0.265913
IPI00013681	IPI00305551	7222	2767	0.0292928	0.0581274	-0.0546977	-0.133844	0.106298	-0.248407	0.013486	0.0583289	-0.0587342	0.0297343	-0.211985	-0.285015	0.253136	0.0258667	-0.30681	-0.594499	-0.252903	-0.0286525	0.0586386	-0.536993	0.19647	-0.0981187	0.104683	0.0611843	-0.0461878	0.357779	0.0110546	-0.0106583
IPI00013681	IPI00385449	7222	5578	-0.244987	-0.0760365	-0.142927	-0.0141474	-0.0296635	0.0694932	-0.165275	-0.204718	-0.118009	0.140881	0.081265	-0.36304	-0.121637	0.0314646	0.260637	-0.264206	0.119372	0.0553469	0.0718612	0.330536	-0.0410902	0.04429	0.0180836	-0.242668	0.24839	0.0495692	-0.0706383	0.0540012
IPI00013681	IPI00413778	7222	2280	-0.208447	-0.0585016	-0.0842868	-0.218379	-0.163204	0.160253	-0.253584	-0.232701	0.103387	-0.211261	-0.0874121	0.00805604	-0.00894375	-0.0868448	-0.0265401	-0.0697142	-0.259073	0.466116	-0.284245	-0.598871	-0.349167	-0.172666	-0.45199	-0.56341	-0.356775	-0.0125692	-0.685933	-0.130767
IPI00013683	IPI00022463	10381	7018	-0.178272	0.0153318	-0.375419	-0.0718412	0.00742092	0.602626	0.216941	-0.494192	0.0300485	0.0075002	-0.0768097	-0.159114	-0.0159636	-0.218301	0.15507	-0.289989	-0.142824	-0.267582	0.447038	-0.146057	-0.151404	-0.186866	-0.259486	-0.150267	0.294338	0.413752	0.0867967	-0.0579258
IPI00013683	IPI00027281	10381	6517	-0.17179	0.361613	0.515213	0.142204	-0.247333	-0.01217	0.0819134	-0.297129	-0.158488	-0.147725	0.0844254	0.219453	-0.272447	-0.184708	0.245482	-0.0935365	-0.116694	-0.0699921	-0.100463	-0.517844	-0.177323	-0.0921259	-0.245854	-0.169163	0.173842	-0.247552	0.158445	0.00402823
IPI00013723	IPI00008965	5300	3725	-0.21922	0.535484	-0.0800183	0.240112	-0.0692068	0.106116	0.0751171	0.121607	0.0990629	0.277499	0.146658	0.275658	0.165151	0.140481	-0.0415274	0.0289758	0.179833	0.497248	0.234517	-0.00507313	-0.215966	-0.0582543	-0.0108213	0.369421	-0.221116	-0.140165	0.237649	0.308212
IPI00013723	IPI00026689	5300	983	0.019498	-0.0270073	0.0174613	0.156003	0.337	-0.132447	0.0508313	0.4021	0.17779	-0.229543	0.347016	-0.53718	0.0777337	0.0882919	0.0763302	0.705245	-0.367573	-0.276956	-0.0259215	0.446619	0.365616	0.108139	0.34143	-0.123726	-0.139343	0.0531455	0.065855	-0.0721174
IPI00013723	IPI00294575	5300	996	0.0795796	0.0390783	-0.161206	0.0749463	0.0571456	-0.0595709	0.0204335	0.0671083	0.0674687	-0.180604	-0.166303	-0.150005	-0.0458733	-0.152468	0.0347319	0.649827	0.152519	0.29632	0.100382	-0.157132	0.041121	-0.0716422	0.0254096	0.183726	-0.130806	0.0861768	-0.423592	0.189328
IPI00013723	IPI00297261	5300	5770	-0.260257	0.317051	-0.110404	0.0816053	-0.11189	-0.192477	-0.0299105	0.0184466	0.207059	0.0903731	-0.238163	0.112274	0.436905	-0.250233	-0.147851	0.267605	0.0596307	-0.273501	-0.277572	0.436387	-0.296358	0.225843	-0.0819527	-0.161603	-0.0648447	-0.0378072	-0.262424	-0.261543
IPI00013830	IPI00005716	22938	7421	-0.0132642	-0.387486	0.128689	-0.129053	-0.0201139	-0.0921151	-0.165177	-0.0644106	-0.35845	-0.0269042	0.0216293	-0.229177	0.0918619	-0.119189	0.0220752	-0.198952	-0.0975353	-0.0429391	-0.0601279	-0.171965	-0.0970263	-0.179008	-0.0992181	-0.0856986	-0.0692685	-0.0914958	-0.121633	0.0143013
IPI00013830	IPI00302829	22938	5925	0.217852	0.519994	0.37736	0.271749	0.143477	0.386772	0.429073	0.189111	0.210139	0.294201	0.157192	0.444616	0.343306	0.188069	0.0287198	0.346256	0.418189	0.148753	0.452111	-0.0802494	-0.0394341	-0.205312	-0.025094	0.0390976	0.217672	-0.0149017	0.575847	0.736466
IPI00013871	IPI00011118	6240	6241	0.121406	-0.0643543	0.457564	0.517363	0.593835	0.647564	0.56456	0.648651	0.652287	-0.223197	0.464783	-0.0428128	-0.198547	-0.14061	-0.224787	0.814139	-0.218832	-0.274807	0.70081	0.612574	0.906287	-0.0877424	-0.0168582	-0.190435	0.278362	-0.234062	-0.397597	0.330606
IPI00013890	IPI00026689	2810	983	0.187134	0.152804	0.365647	-0.0831713	0.213303	0.0745247	-0.164749	0.0506687	-0.0973621	0.0679861	0.0876039	0.392691	0.096993	-0.0779416	0.0943129	-0.460635	0.340657	0.17706	0.0763841	-0.569379	-0.497739	0.0882996	0.18107	0.231725	0.0452461	-0.218236	-0.25944	0.0392201
IPI00013895	IPI00299399	6282	6285	0.243661	0.112857	0.0689604	0.330214	0.185981	-0.64298	-0.241983	-0.476881	0.135684	0.116234	-0.0374511	-0.472517	-0.200317	0.060709	0.363472	-0.288778	0.075735	0.06457	-0.427911	0.176403	-0.0186136	0.0223176	0.133418	0.307529	0.15139	0.0137031	0.170572	-0.392161
IPI00013949	IPI00412264	6449	5764	-0.240783	-0.12098	-0.0210412	-0.0703213	0.121804	0.485232	-0.00595359	-0.224021	-0.0537971	-0.126055	0.115321	0.0372938	-0.129246	0.0671308	-0.0981828	-0.0960134	0.0822688	-0.124897	-0.0301422	-0.447614	-0.321682	0.00996989	0.301073	-0.145089	-0.374404	-0.0717241	-0.360189	-0.174694
IPI00013978	IPI00001062	8405	4615	0.473672	-0.0443528	0.0699799	0.150399	0.456009	0.13702	-0.145674	0.0623265	0.369527	-0.0435854	0.160052	-0.723644	0.417404	0.430213	-0.185036	0.426472	-0.243436	-0.0548023	0.300663	-0.692001	0.264338	0.122987	0.186402	0.0374777	-0.0731691	0.0572032	0.372484	0.256892
IPI00013978	IPI00011549	8405	7185	0.535522	-0.258271	0.0149896	-0.16356	-0.0198135	0.0338279	0.0647213	-0.41259	-0.242716	-0.0285546	0.0124371	0.250465	0.0499099	-0.06496	-0.295809	-0.244958	-0.110923	-0.538893	0.118229	-0.683293	-0.371647	0.0713467	-0.0255485	-0.123378	-0.403922	0.733476	-0.462521	-0.261758
IPI00013978	IPI00019956	8405	1649	0.0373272	0.000523286	0.449606	-0.0346934	-0.0477531	0.0529678	0.133293	0.2237	-0.248879	0.503575	-0.0853366	0.0728184	-0.303073	-0.124252	-0.103647	-0.353565	-0.231313	-0.490162	-0.142168	-0.703722	-0.0267026	0.0615506	-0.605212	-0.00499595	-0.233583	-0.638603	-0.119729	0.0805945
IPI00013978	IPI00184511	8405	7189	0.138591	-0.373687	0.0103605	-0.0712976	-0.19091	0.0672078	-0.061445	-0.418118	0.0235727	0.218563	0.302856	-0.0955144	-0.0479033	-0.155785	0.439774	-0.0346917	0.483838	0.228436	0.00301808	-0.583395	0.0910113	0.236005	-0.183294	-0.0539323	0.30324	0.302121	0.00539537	0.081874
IPI00014048	IPI00550069	6035	6050	-0.536105	-0.15132	0.427008	0.210457	-0.22892	0.0429991	0.310811	-0.304406	0.00148991	0.424987	0.167424	-0.540833	0.0692746	0.000179378	0.329304	-0.310202	0.362828	0.788559	-0.186189	-0.328045	-0.305277	0.506633	0.0142065	0.444828	0.346007	-0.0913774	-0.00231651	0.253772
IPI00014052	IPI00385449	9421	5578	-0.335623	0.18479	-0.289932	-0.130044	0.0196928	-0.0184062	0.0855105	-0.213337	0.0114279	0.0609448	-0.126425	-0.243033	-0.0755227	0.141141	0.0592001	-0.227121	0.303768	-0.0693304	-0.00759962	0.332036	-0.345188	0.0405569	0.0144235	-0.294241	-0.0634619	-0.0148297	0.1634	0.181337
IPI00014218	IPI00023339	9697	1387	0.0983204	-0.252247	-0.0159226	0.147317	0.0544125	0.108121	0.133515	-0.000733374	0.28751	-0.53607	-0.269943	-0.0991729	0.288644	0.264468	0.140276	-0.0528981	-0.130273	-0.0831345	0.109729	0.081198	-0.0202538	-0.21247	0.235231	0.169822	-0.193937	0.339283	0.156239	-0.00577796
IPI00014230	IPI00218398	708	4323	-0.329969	0.554699	-0.394607	0.0400878	-0.102024	-0.0351547	-0.150663	-0.0322124	0.0456092	0.109234	0.240756	-0.0646871	0.00840199	0.15671	0.141556	-0.103516	-0.288933	-0.0536709	-0.207185	-0.449986	-0.281514	-0.0624269	0.178185	-0.447592	0.128465	0.0107323	-0.415353	-0.152384
IPI00014230	IPI00385449	708	5578	0.0705799	-0.284023	-0.0058055	-0.106894	0.0461402	0.263368	-0.0567582	0.554563	0.220752	0.152488	0.00560308	-0.0204322	0.0840126	0.251982	-0.125647	0.493569	0.0540396	0.238561	-0.0756024	-0.446784	0.196322	-0.0364511	0.0791825	0.368802	0.0144439	-0.0185996	0.197742	-0.158948
IPI00014232	IPI00027971	23204	379	-0.0106366	0.238509	0.313638	-0.131034	-0.127913	0.143884	-0.143772	0.0115933	-0.620696	-0.39719	0.103982	-0.811694	-0.224433	-0.112563	0.102604	0.106452	-0.304262	-0.122772	-0.315097	-0.396211	-0.217324	0.252214	-0.0993344	-0.335048	0.577797	0.21663	0.0123198	-0.355394
IPI00014316	IPI00013508	8851	87	-0.0522358	-0.245192	0.251315	-0.0932925	-0.209719	-0.429879	0.0711806	-0.112919	0.215876	0.00577487	0.218246	-0.119353	-0.191273	0.16588	-0.402554	-0.128338	-0.363672	0.417217	-0.100786	-0.0478515	-0.212585	-0.106155	-0.160405	0.15862	-0.0495069	-0.134408	-0.168898	-0.243978
IPI00014513	IPI00024157	7528	2287	0.653284	0.469743	0.541419	0.310494	0.441056	0.190522	0.215893	0.605124	0.447174	0.0950392	0.428314	0.264107	0.264879	0.328806	-0.194343	0.523944	0.66774	-0.0749906	0.383259	0.473051	0.434249	0.166113	0.0244904	0.373985	0.206009	-0.210618	0.452889	0.650081
IPI00014513	IPI00033016	7528	4609	0.211731	0.54784	0.121305	-0.253142	0.0637702	0.183636	0.131363	0.0941077	0.162194	-0.0332304	-0.502462	-0.0181902	0.446772	0.150982	-0.0464882	-0.0889996	0.138551	-0.134694	0.500743	0.56646	0.370995	-0.0723557	-0.0548415	-0.340889	0.0971987	0.133893	0.176852	0.263035
IPI00014513	IPI00413778	7528	2280	0.344072	-0.0155368	0.145304	0.22249	0.395094	-0.184168	0.0338031	0.292319	0.217707	-0.0384642	0.19553	-0.338974	0.207859	0.0527172	0.220936	0.0682868	-0.161731	-0.0899901	0.318789	0.123744	0.708926	0.273282	-0.0169289	0.373145	0.354626	0.272542	0.560373	0.303541
IPI00014572	IPI00297646	6678	1277	-0.205642	-0.219278	0.819015	0.231531	0.0768697	0.270716	0.684207	0.586332	0.168202	0.663462	0.462149	0.662022	-0.169436	0.168862	0.494884	0.674322	0.618882	-0.0209979	0.515349	0.534586	0.216522	0.459109	0.482105	0.0122927	0.346163	-0.0104128	0.496973	-0.160243
IPI00014624	IPI00019471	1176	3667	-0.00963741	0.59057	0.534064	0.0773491	0.0873352	-0.28837	0.18042	0.0817218	-0.13611	0.203528	-0.0201913	-0.0940991	0.156909	0.0276598	-0.0683959	0.422546	0.0993903	-0.160924	-0.155225	-0.302832	-0.122498	-0.0908036	-0.33234	0.353762	0.60428	-0.342247	0.253441	0.0250104
IPI00014785	IPI00009309	51554	6352	-0.0266013	0.0335516	0.438997	-0.267963	0.219923	0.262736	0.09218	0.0763672	-0.430398	-0.385936	-0.00655358	0.135822	-0.149851	-0.0861019	0.308029	0.442983	0.0224275	0.0481127	-0.114504	0.416486	0.0636733	0.210905	-0.172468	0.0565629	0.27917	0.245784	-0.052464	-0.134715
IPI00014785	IPI00016914	51554	6357	-0.0688161	-0.0844747	0.213467	0.171824	0.038777	-0.00125469	0.0747208	0.0784927	-0.21091	-0.318564	0.229719	0.0456206	-0.0141957	0.0640765	0.199476	0.476123	0.205718	-0.0126202	0.0741531	0.567941	0.142029	0.178604	-0.0963355	0.0120609	-0.0856589	-0.222383	0.0680731	0.172862
IPI00014915	IPI00064771	3773	3772	0.0952322	-0.0157776	0.0490635	0.0562833	0.020068	0.39395	0.474432	0.0502669	0.0795739	-0.096941	0.484346	-0.033361	0.225797	0.00869672	-0.178828	0.0167352	0.212138	0.123314	0.267255	0.353289	0.167286	-0.122818	0.329605	-0.0684919	-0.133174	0.00634568	0.82128	0.313674
IPI00014978	IPI00028559	5525	1493	-0.140094	-0.410687	-0.0902436	0.0487263	-0.170254	0.0450691	0.292535	-0.0894216	-0.172908	-0.0829664	0.3009	0.244168	0.0986813	0.145807	0.0261096	-0.213559	0.0831042	-0.453913	-0.147476	-0.374931	-0.0363639	0.189852	0.173036	0.217043	0.0932984	-0.245886	-0.343804	-0.336145
IPI00015134	IPI00305551	3357	2767	0.199304	0.344302	-0.0738361	0.225188	0.198813	0.126546	0.118839	-0.0488563	0.0155565	-0.021907	-0.0199529	0.35787	0.0314579	-0.200742	-0.285933	-0.101958	-0.339213	-0.136465	0.0326622	-0.389831	0.357268	0.230834	0.0763799	0.153843	0.0944958	0.0811672	-0.144283	0.136249
IPI00015161	IPI00016373	5147	5872	0.604309	0.623943	0.420895	0.198256	0.00848595	-0.499063	0.163182	0.34586	0.0220883	0.392596	0.0834722	0.238097	-0.0461064	0.30965	-0.0889304	-0.237518	0.310851	0.275363	-0.192473	-0.528031	-0.255584	0.0573657	-0.360516	-0.267599	-0.0043598	0.399663	0.315799	0.351699
IPI00015161	IPI00016669	5147	6009	0.221033	0.454139	0.203346	0.0277858	0.385806	0.331948	0.435643	0.469119	0.120698	0.222077	0.0840443	0.106476	0.366497	0.297273	0.070666	0.149076	0.259016	0.0519712	0.239044	-0.0786627	0.325156	0.0885418	-0.0475585	0.511897	0.440434	0.193096	0.192313	0.509178
IPI00015161	IPI00027500	5147	387	0.187487	-0.0336134	0.653524	0.439373	0.522911	-0.0519527	0.282375	0.485995	0.44437	0.287825	-0.111164	-0.0961062	0.593604	0.274922	0.114196	0.630818	0.279707	0.258318	0.473806	0.544121	0.389755	0.116197	0.0142805	0.162234	0.439069	0.821057	0.398261	0.53606
IPI00015161	IPI00218730	5147	5145	-0.686884	0.122461	0.0577169	-0.174802	-0.0898183	0.386543	0.133244	0.106968	-0.330948	-0.332646	0.191113	-0.0398462	-0.108251	0.0168444	-0.116515	-0.0747038	-0.332727	0.0945874	-0.196838	0.125489	-0.07107	-0.0175112	0.133894	-0.167725	0.177939	0.00903259	-0.350732	-0.211976
IPI00015181	IPI00009889	3680	6303	-0.0748579	0.348046	-0.290675	0.137007	0.385073	-0.29853	0.145207	-0.0872675	0.11704	-0.238804	0.00405857	-0.145045	-0.531593	-0.207041	-0.434091	0.0671311	-0.0643864	-0.461932	-0.188723	0.503468	0.259458	0.264916	0.222578	-0.122425	-0.266768	-0.10089	-0.0167034	0.303632
IPI00015199	IPI00219219	924	3956	0.414564	-0.0512944	0.107213	0.0507028	0.188166	-0.108669	0.000147782	-0.183112	0.374895	0.148838	-0.0748971	0.0685113	-0.147589	0.226192	0.0966564	-0.326583	-0.104629	-0.341191	-0.0377343	-0.398561	0.166602	0.13741	0.335345	-0.0932975	-0.207713	-0.000393739	0.131741	-0.102774
IPI00015538	IPI00292228	23683	2931	-0.00267711	-0.123405	-0.15654	0.113033	0.0102575	-0.672734	-0.401797	-0.213435	0.024644	-0.323455	-0.186219	-0.402906	-0.245595	0.0751566	-0.275436	-0.573348	-0.374866	-0.0988878	-0.370006	0.0438253	0.0676527	-0.0533809	-0.100255	-0.265536	-0.0995459	-0.17448	-0.42679	-0.205534
IPI00015688	IPI00027281	2817	6517	0.11366	-0.208361	0.452284	0.075182	-0.18685	0.330434	0.10643	-0.444275	-0.146698	0.0347101	-0.00276436	0.392758	0.0871532	-0.0915661	0.228849	-0.147657	0.0655006	-0.301793	-0.0222122	0.200648	0.461439	0.0928467	-0.154954	0.0911373	-0.0109527	-0.19054	0.210569	0.132452
IPI00015730	IPI00013179	5737	5730	-0.114115	0.208872	0.425291	0.177285	-0.106756	-0.117425	-0.190261	-0.369819	0.00166137	0.240394	0.176203	0.201716	0.00647945	0.0730431	0.00820956	0.134497	-0.264935	-0.451111	0.0689308	0.0121696	0.130401	0.0354427	-0.183749	-0.252773	-0.122446	0.177385	-0.364343	0.245892
IPI00015934	IPI00023339	688	1387	-0.359856	0.266807	0.429926	0.173458	0.217115	0.121471	0.0809502	0.0388124	-0.182106	-0.205675	0.145517	-0.382604	-0.0873022	0.40611	0.374643	-0.30729	-0.0272462	0.310324	-0.137069	0.595166	0.082693	0.201732	0.0821046	0.0979672	-0.0651045	-0.221584	0.372338	-0.0562571
IPI00015952	IPI00022648	1982	1983	0.386879	0.526461	0.354564	0.397267	0.286034	0.36868	0.414417	0.368888	0.375807	0.329923	0.0399929	0.528938	0.460792	0.243483	0.246649	-0.0146054	0.464884	0.290758	0.537003	0.215865	0.502283	-0.0159927	0.319735	0.475168	0.540413	0.255802	0.591258	0.575064
IPI00015952	IPI00027281	1982	6517	-0.159893	0.276888	0.0450245	0.0770422	-0.268103	0.0152114	-0.14124	-0.0962529	0.0886255	-0.0545483	-0.0759653	-0.040643	-0.197277	-0.234043	-0.0154972	-0.266437	0.200209	-0.0685701	-0.248367	-0.252597	-0.17467	-0.0935279	-0.180136	-0.0239993	-0.143556	-0.179189	-0.285529	-0.0416708
IPI00015952	IPI00029012	1982	8661	0.355714	0.846474	0.286604	0.294032	0.424351	0.645063	0.660396	0.596249	0.223673	-0.120865	0.388839	0.722655	0.341493	0.116429	0.485996	0.373169	0.706895	0.319671	0.71564	0.662429	0.662811	0.353797	0.0261924	0.531906	0.587981	0.655948	0.739017	0.661592
IPI00015952	IPI00292140	1982	836	0.0665587	0.798878	0.294804	0.139718	0.301152	0.479491	0.542697	0.163656	0.428721	0.0655501	0.0643056	-0.0323417	0.683266	0.295551	-0.0189452	-0.083865	0.0985471	0.147031	0.373979	-0.0147894	0.339728	-0.0847034	0.148278	0.351947	-0.0183948	0.304259	0.266825	0.476918
IPI00015988	IPI00020599	3135	811	0.221161	0.13739	0.242237	-0.0376545	0.0113056	0.413161	0.154364	0.444759	0.149066	0.355131	-0.077939	0.218683	0.139239	-0.127912	0.175382	0.292969	0.251104	0.425193	0.239639	-0.235799	-0.234591	-0.210038	0.0344057	0.373275	0.253533	-0.130951	0.336125	0.285708
IPI00016179	IPI00003096	6284	3552	0.00156499	0.32528	-0.18658	-0.304404	-0.183239	-0.339694	-0.000862391	0.0143725	-0.0949839	0.0663181	-0.360481	0.150555	-0.0690788	-0.210095	0.0791145	-0.0713715	-0.202239	-0.0953716	0.403887	-0.131447	0.0493518	0.180756	0.316924	-0.167563	-0.522013	-0.200037	-0.0823516	0.152012
IPI00016179	IPI00009439	6284	6857	-0.354077	-0.29135	0.0409086	-0.159425	0.175373	0.184961	-0.0237175	0.205203	0.168665	-0.203492	-0.49451	-0.129845	0.379866	0.2641	-0.0158689	-0.0632132	-0.1599	-0.29138	0.312831	-0.386128	0.314877	-0.233845	0.0260047	0.383174	0.0943293	-0.140147	0.318906	0.129876
IPI00016314	IPI00013179	5732	5730	0.30496	0.102682	0.352851	-0.113261	0.0906952	-0.383408	-0.0495217	0.180258	0.0674843	0.0659809	-0.0289943	0.398089	-0.329101	-0.294879	0.024182	-0.0977515	-0.472988	-0.155908	-0.093558	-0.284633	-0.120376	-0.316846	-0.040139	-0.0182229	0.41955	-0.00355416	-0.0215475	0.169684
IPI00016317	IPI00015161	5739	5147	0.290694	0.144302	0.356584	0.251941	0.304008	-0.214103	0.092156	0.068287	0.11657	-0.238603	0.0162775	-0.0994468	-0.301909	0.285815	0.0551007	-0.497292	0.0865765	0.160774	0.0203709	-0.126101	-0.338765	-0.428002	-0.219776	0.00642891	-0.0638861	-0.339781	-0.42306	-0.0321217
IPI00016317	IPI00305551	5739	2767	0.0852857	0.148581	-0.25276	0.0431971	-0.126457	-0.117843	0.192494	0.0697443	-0.100466	-0.123425	-0.229988	-0.054384	0.324639	-0.0620833	0.196215	0.358866	-0.0377255	-0.0199161	-0.100737	0.105691	0.449219	0.115028	0.294065	-0.0546755	-0.0221979	-0.0916517	0.216389	0.125577
IPI00016317	IPI00385449	5739	5578	0.229855	-0.104175	0.253314	0.119881	0.0211143	0.0834564	-0.0529406	0.0296508	0.0405872	0.041301	0.113529	0.192333	-0.0898058	-0.0391003	0.328464	-0.227985	0.0147385	0.0585989	-0.0602184	0.312122	0.0331072	-0.146551	-0.0441427	0.140753	-0.12502	-0.137933	-0.244308	0.0534285
IPI00016639	IPI00018330	5584	4792	0.0100162	0.358703	-0.216559	-0.0205774	-0.18441	-0.0412246	-0.322941	0.14667	-0.308363	0.216613	-0.213266	-0.176287	0.172237	-0.362654	0.0385596	0.108537	0.304585	0.0202317	-0.0961464	0.473114	-0.216818	-0.185139	-0.223806	-0.52628	0.0728246	-0.0844445	0.472319	-0.0630659
IPI00016639	IPI00216319	5584	7533	-0.00765625	0.14584	-0.0430015	-0.115622	0.229801	-0.0360654	0.20012	0.410548	0.560093	-0.0953543	0.442347	0.296996	-0.0206387	0.12416	0.00712596	0.207554	0.155148	0.589476	0.0926801	0.197033	0.605403	-0.0712632	0.521004	0.644957	0.0786072	0.044408	0.646794	0.0289131
IPI00016639	IPI00219604	5584	5604	0.223815	0.271326	0.353952	-0.301328	0.463415	-0.00742859	0.054998	0.200301	0.252509	-0.140674	-0.460874	-0.275092	0.00703926	0.0400973	0.0193402	0.152975	0.241486	0.648336	0.222973	0.650199	0.378904	0.169254	0.108416	0.66611	0.109408	0.109514	0.684385	0.0859712
IPI00016734	IPI00008965	2019	3725	0.213388	-0.124688	-0.0204399	0.0272173	0.15566	0.141308	0.0411023	0.0432845	-0.0515219	-0.192827	-0.101979	-0.226207	0.29133	0.372148	0.233307	-0.138422	0.109595	0.103033	-0.15877	-0.0893983	0.160447	0.291296	0.155814	-0.235367	-0.305802	-0.180775	0.308601	-0.314453
IPI00016837	IPI00293288	2895	2901	0.180239	-0.0227629	0.173409	-0.0374158	-0.130056	0.0216829	0.135349	-0.0964076	0.00141235	0.133847	-0.160676	0.0196328	-0.257813	0.0141548	0.276589	0.290017	0.243572	0.0338895	0.160766	0.369199	0.2808	0.0686225	0.15667	0.0763906	0.226268	0.0689707	0.451956	-0.000582992
IPI00016839	IPI00026689	2968	983	0.318016	-0.0264349	0.348135	0.337339	0.534726	0.327172	-0.184414	0.392555	0.387872	-0.0161394	0.538667	-0.273777	-0.279076	-0.0340157	-0.287646	0.576018	0.0855549	-0.259454	0.146025	0.680239	0.732379	0.158389	0.373525	-0.0011948	-0.169366	0.626006	0.374446	-0.189169
IPI00016891	IPI00019549	51560	4086	-0.156565	0.305226	-0.252544	-0.0253226	-0.138481	-0.240639	-0.100378	-0.205352	0.0148335	-0.269385	-0.0203092	-0.00959378	-0.0622144	-0.261688	0.0233711	-0.203694	0.0808698	0.431187	0.0960782	-0.201899	-0.10595	-0.027428	-0.271063	0.103383	0.0904724	0.439782	-0.43526	-0.321891
IPI00016910	IPI00029012	8663	8661	0.480697	0.422124	0.374593	0.498894	0.152301	0.0634395	0.11564	0.518525	0.196734	0.233069	0.308757	0.0746566	0.237784	0.196514	0.148561	-0.00617542	0.259796	-0.0684651	0.538872	0.866466	0.732927	0.150651	0.0385412	0.0860655	0.108981	0.318905	-0.00328788	0.564245
IPI00016910	IPI00232533	8663	1964	0.148582	0.409452	-0.0889065	0.32017	0.220231	-0.0276703	0.0461435	0.391168	0.189624	-0.0521758	0.1113	-0.112846	-0.151602	0.0533458	0.012212	0.226847	0.127379	0.265548	0.35996	0.589246	0.586248	-0.097361	-0.0364672	0.352678	0.25539	-0.300391	0.0129622	0.578016
IPI00016910	IPI00290460	8663	8666	0.560999	0.400325	0.499507	0.3783	0.474296	0.131121	0.580572	0.32541	0.632638	0.12767	0.523598	0.510086	0.315964	0.493723	0.494987	0.693741	0.486254	-0.192659	0.712446	0.792408	0.792454	0.219559	0.550938	0.253744	0.437302	0.0968852	0.349395	0.706414
IPI00016910	IPI00290461	8663	8669	0.371834	0.387094	0.559609	0.405263	0.434853	0.194809	0.164218	0.284364	0.486668	0.223557	0.0343156	0.0763986	-0.284357	0.255147	0.172962	0.379329	0.427989	-0.0437387	0.371959	0.865606	0.838778	0.173083	0.178968	0.0539328	0.297921	-0.175282	-0.00181609	0.54295
IPI00016914	IPI00008561	6357	4312	0.235299	0.219859	-0.208361	-0.159713	-0.108654	0.463194	0.141717	0.0535711	-0.21089	-0.376907	0.028268	0.00765782	-0.0673295	0.29578	0.0534966	-0.389486	-0.0535412	0.343295	0.176842	-0.359121	0.334663	-0.261297	-0.168462	-0.470438	0.0594638	-0.00542487	-0.28252	-0.0737585
IPI00016914	IPI00019957	6357	1232	-0.144915	0.0152107	0.0571765	0.314491	0.0463534	0.229556	-0.230415	-0.00977336	-0.0222096	-0.417254	0.0174169	-0.359452	0.103792	-0.438085	0.0866433	0.53302	0.168436	0.00212356	0.21975	0.464344	0.00684636	-0.070319	0.113885	-0.210127	0.269936	-0.158471	0.136264	0.200166
IPI00016914	IPI00027782	6357	4314	-0.0288724	0.116573	-0.164861	-0.0347077	0.0510017	-0.141935	0.324241	0.369271	0.272735	0.137479	0.229717	0.0905248	-0.143203	0.255055	0.324774	-0.137379	0.0499801	0.0440507	0.0884306	0.0787741	0.210002	-0.077216	-0.0726521	-0.419103	-0.0827507	-0.0077907	0.587332	0.176061
IPI00016915	IPI00001508	3490	3630	-0.0392926	0.237999	0.200376	0.361073	0.260991	0.038877	-0.0883235	0.0714355	0.123512	-0.0602936	-0.394057	-0.198294	0.0715291	-0.12822	-0.111262	-0.325554	-0.00429321	-0.24939	0.0906487	0.0663978	-0.0763667	0.0703759	-0.441606	-0.344029	0.331296	-0.143841	0.0659393	-0.34187
IPI00016915	IPI00001610	3490	3479	0.263282	-0.00544744	0.266932	0.0539072	-0.211093	0.354621	0.2464	0.205768	0.134606	0.483786	0.295284	0.285482	0.0524117	-0.108951	4.82221e-05	-0.198697	0.213581	-0.270598	0.261512	0.0605126	-0.104614	0.252244	0.441267	0.131115	0.309162	-0.19405	-0.481892	-0.261905
IPI00016915	IPI00002441	3490	6382	0.390568	-0.0886149	-0.42715	0.169606	-0.125952	0.143947	-0.0436852	-0.0821936	0.288081	0.101427	0.306447	-0.55814	-0.139759	-0.00837121	0.0270579	0.12601	0.0485498	-0.113095	0.343848	-0.174812	-0.21761	0.248349	0.195817	-0.115635	0.0577473	0.000568925	0.621076	0.0832189
IPI00016915	IPI00009309	3490	6352	0.399005	0.0947966	0.302173	0.314631	0.206849	0.127758	0.18677	0.227653	0.0219339	0.551711	0.286509	0.35059	0.0317538	0.0387564	0.261334	-0.244075	0.00810666	0.0151234	-0.156258	0.0216129	-0.496443	0.0316675	0.0827774	-0.0266537	0.184134	-0.215512	0.167169	0.417803
IPI00016915	IPI00022448	3490	3627	-0.219706	0.139264	0.132897	-8.33734e-05	-0.18583	0.263862	0.0537757	0.137983	0.166901	0.498623	0.196058	0.119181	0.102827	0.0884659	0.166823	-0.408707	-0.169117	0.139939	0.0288526	-0.0199853	-0.26155	-0.0343389	0.409435	0.0397112	0.0389027	-0.0250859	0.176926	0.49352
IPI00016928	IPI00023339	1045	1387	-0.475991	0.171395	-0.242076	-0.0403914	0.536643	-0.140198	-0.0536048	0.44848	-0.103172	0.0203154	-0.323753	0.0761861	-0.125044	0.0306372	0.145483	-0.258067	-0.0237942	0.0548689	-0.391932	0.19181	-0.0139471	-0.237162	0.152955	0.282632	0.126415	-0.35908	-0.541253	-0.100681
IPI00017344	IPI00026689	5869	983	0.353934	0.461037	-0.015538	-0.189051	-0.122026	-0.125015	-0.471785	0.0878565	-0.564686	-0.14018	0.234966	-0.317898	0.0603581	-0.182415	-0.0721853	-0.287158	-0.381124	0.159397	-0.302034	0.210755	-0.0365952	0.177699	-0.0583594	-0.216326	0.00107357	0.205275	0.186644	0.100222
IPI00017367	IPI00479359	5962	7430	0.0401818	0.231797	0.103798	0.0144562	-0.252427	0.0563475	0.1485	0.436553	0.325676	-0.386189	0.214226	0.121371	-0.075104	0.117045	0.173174	0.500403	0.510293	-0.0333664	-0.170913	-0.425178	0.147198	0.288464	0.202458	0.415495	0.0254458	0.073132	0.505541	0.269059
IPI00017450	IPI00292686	2962	4488	0.0498121	0.221157	0.0695911	-0.132602	-0.0357907	-0.0662868	0.0163652	-0.0304623	-0.198462	-0.0367646	-0.00480643	-0.233715	0.061313	0.0144589	-0.1688	0.0500593	-0.153352	-0.0102063	-0.0863309	-0.259473	-0.306378	0.0356046	0.0235019	-0.017498	0.106644	0.0101757	-0.263234	-0.304581
IPI00017480	IPI00008832	6469	2619	0.0249041	0.315752	-0.162202	0.198639	0.103116	0.280026	-0.145476	-0.0383921	-0.101803	-0.0033037	-0.0784379	0.302797	-0.0130009	-0.265125	0.0081326	-0.251153	0.712098	0.329121	0.100978	-0.222723	0.350906	-0.0822559	-0.0971694	-0.152301	-0.0372874	-0.0395807	0.0725069	-0.0359893
IPI00017500	IPI00294052	26525	23635	0.348861	-0.063623	-0.124142	0.0530465	-0.180349	-0.146134	-0.206229	-0.109932	-0.0170892	0.0672864	-0.109755	0.274177	-0.0878735	-0.317969	0.288697	-0.211567	-0.198896	-0.393531	-0.296691	0.71979	0.147093	0.174193	0.0312417	-0.0380101	-0.19543	0.030935	0.0271844	-0.203306
IPI00017526	IPI00479359	6286	7430	-0.0531176	0.0148136	0.164119	0.0776152	-0.238932	0.348808	0.214452	-0.0590613	-0.131411	-0.063687	0.274837	0.122524	-0.19643	-0.0258583	-0.124266	0.0372689	-0.405369	0.0953499	0.272239	0.498475	-0.315082	0.21138	0.320147	-0.136942	-0.0656407	-0.199148	-0.374606	0.0275222
IPI00017617	IPI00385449	1655	5578	-0.47418	0.107425	0.168541	-0.0532361	0.189292	-0.203932	-0.12714	0.178625	0.167383	0.233413	0.198961	0.0828645	0.190579	0.149288	-0.278586	-0.0540859	-0.14466	0.228171	-0.0678058	-0.524654	0.0266756	0.046709	-0.130332	0.274965	0.277496	0.0085044	0.106906	0.0398561
IPI00017704	IPI00218916	23406	240	0.100844	0.335377	0.481743	0.278282	-0.0761682	0.546619	0.255866	-0.00736728	0.134119	0.350633	-0.104157	0.0503735	0.278703	0.190007	0.074766	0.124601	0.636439	0.18696	0.48456	-0.186761	0.270309	0.325944	-0.409191	0.339719	0.137466	0.437829	-0.0140429	0.473797
IPI00017730	IPI00024887	4090	654	0.156	0.0899088	0.132619	-0.0636348	-0.215043	0.0546401	0.0791489	-0.105522	-0.159193	0.349348	-0.185895	0.123655	-0.204968	-0.140833	-0.0848294	-0.0996832	-0.10535	0.0651427	0.0788673	0.227877	0.0713859	-0.105055	-0.118775	-0.121596	0.019297	-0.277635	-0.154513	-0.0512717
IPI00017745	IPI00218398	7079	4323	0.43815	-0.0623299	-0.262009	0.0930785	0.0837553	-0.160859	-0.0654137	0.00552973	0.13259	0.227652	-0.229981	-0.182438	0.0598093	-0.0433276	0.102047	-0.492127	-0.35103	0.23572	0.183562	0.179665	0.416735	-0.201737	0.291648	-0.189579	0.266541	-0.17588	0.0767794	0.154251
IPI00017746	IPI00412264	580	5764	-0.346424	0.079114	-0.00113218	-0.0900062	-0.0631675	-0.231236	0.202925	-0.0432034	-0.0261244	-0.0119555	0.172526	0.0577556	0.0817588	-0.349967	-0.210091	0.460019	-0.116659	0.153689	-0.446135	-0.325925	-0.474064	-0.0510858	-0.160485	-0.126346	0.0266779	0.10486	-0.0290525	-0.295526
IPI00017817	IPI00024292	321	4036	-0.205931	-0.268096	-0.339317	0.109868	-0.104505	0.220219	-0.0590277	0.064443	-0.336361	0.077798	-0.450316	-0.133967	-0.315362	-0.0459417	-0.019649	-0.00958559	0.101857	0.130503	-0.0570952	0.10371	0.274556	0.134217	0.215628	-0.248021	-0.033755	0.11967	-0.472577	0.127306
IPI00018219	IPI00297646	7045	1277	-0.240134	0.0716693	0.400987	-0.0634998	0.260259	0.505982	0.622406	0.304868	0.0895692	0.729815	0.524752	0.661767	-0.249199	-0.0375086	0.522648	0.0653553	0.485015	0.104026	0.385004	-0.173103	0.179637	0.207626	0.450429	-0.0861334	0.20865	-0.294722	0.458889	-0.0462261
IPI00018251	IPI00005716	10499	7421	0.0732435	-0.221606	-0.0869972	0.224574	0.146738	0.136329	-0.0518616	0.143717	0.0346326	0.0286652	0.000900127	0.0681112	-0.0425618	0.317957	-0.0984637	0.0059001	0.0194131	-0.190407	0.0173743	0.0365048	0.0576769	0.0296495	-0.179254	-0.0633413	0.07039	-0.176164	0.0114466	0.121974
IPI00018251	IPI00008192	10499	1749	-0.0144347	-0.107251	-0.0939339	0.165358	-0.152288	0.0881952	-0.0715473	0.145334	-0.110086	0.0838511	-0.0144417	0.232912	-0.0100992	-0.394697	-0.25332	-0.0448755	0.280559	-0.00981336	-0.0741856	-0.327557	0.0328658	0.0896471	-0.047761	-0.11225	-0.0864652	-0.0291871	-0.234125	0.0603101
IPI00018251	IPI00008965	10499	3725	0.0633871	-0.359752	0.427914	-0.127961	-0.206023	0.112856	0.111098	0.0963033	0.233232	0.207409	-0.099544	-0.0969158	-0.0820151	-0.00357628	-0.175934	0.050852	-0.0271729	0.207039	-0.0121117	-0.032972	0.148923	0.179441	0.0123685	0.0661692	0.226122	0.0744239	-0.141436	0.115615
IPI00018251	IPI00017617	10499	1655	-0.115073	-0.053521	0.0898142	-0.188017	-0.0131626	0.0912632	0.28632	0.0922645	-0.216383	-0.351906	0.0335643	0.142652	-0.142779	-0.408112	-0.164967	-0.0612138	-0.202787	-0.0709115	0.0951886	-0.464821	-0.0945064	-0.186224	0.124097	0.054733	-0.218787	-0.145536	0.199205	-0.126895
IPI00018251	IPI00018974	10499	1746	-0.0493694	-0.101386	-0.0958725	0.103975	-0.0535324	0.10034	0.0464507	-0.0986526	-0.0740761	0.114963	0.13911	-0.035457	-0.162057	-0.086612	-0.118019	0.00960166	0.0780159	0.0418311	-0.0386384	0.278025	-0.0459537	-0.204351	0.150119	-0.0660072	0.0870542	0.0764621	-0.199519	-0.0172135
IPI00018251	IPI00019884	10499	88	0.0202957	-0.159589	-0.217613	-0.0131485	0.0165279	0.0252052	-0.170209	-0.0303974	-0.0400088	0.190928	0.00492777	-0.0151091	0.0480438	-0.167374	0.103394	0.0248932	0.237853	-0.140742	-0.0321657	0.236916	0.125925	0.018386	0.174336	0.00502031	-0.108508	-0.069412	-0.101332	-0.179002
IPI00018251	IPI00021008	10499	196	-0.139707	-0.112823	-0.0365093	-0.0694043	0.23011	0.043319	0.0483264	0.0414078	0.0464167	-0.272989	0.169841	-0.186506	-0.0242942	-0.0935397	0.194842	-0.221278	-0.0216612	0.0457634	0.0138968	0.033581	0.0888124	0.261394	0.198557	0.0861239	-0.0216519	0.151715	-0.0521901	0.0693958
IPI00018251	IPI00023339	10499	1387	-0.174007	-0.411106	0.137361	0.16407	0.15528	0.0984331	-0.0594319	0.02748	0.0453388	0.324454	-0.000710671	0.0269342	-0.10493	-0.188475	-0.261492	0.11266	0.0199685	-0.0267961	0.0334487	-0.251981	0.0908271	-0.203603	-0.058646	0.0304368	-0.00588607	0.359638	0.286438	0.255466
IPI00018251	IPI00027454	10499	3164	-0.0059792	-0.36238	0.0713105	-0.122967	-0.0777734	-0.0397575	-0.277664	-0.055459	0.0248646	0.400011	-0.0459367	-0.328971	0.0745913	0.0782579	-0.19502	-0.0224009	0.147474	0.0636008	-0.110404	-0.158936	0.22096	0.256995	-0.0313645	-0.0702822	0.281709	0.0633839	-0.317822	-0.129827
IPI00018251	IPI00030247	10499	904	0.118778	-0.170519	0.0665859	-0.274596	-0.11311	0.181232	-0.116081	0.13214	0.0640368	-0.0543899	0.0863058	0.215052	0.0305531	0.406398	0.079393	-0.129958	0.287134	0.164745	0.0510521	0.303282	-0.115095	-0.116677	-0.105755	-0.140031	0.130594	0.132881	0.157058	0.202013
IPI00018251	IPI00216319	10499	7533	-0.301251	-0.233224	-0.0641257	-0.0101764	0.0112758	0.0280491	-0.0817267	0.153014	0.230147	-0.237202	-0.129063	-0.403999	-0.209684	-0.0378434	0.105965	-0.338124	-0.187053	0.334113	-0.017043	-0.481751	-0.178633	0.288418	0.411155	0.0163525	-0.136508	-0.20931	0.127064	-0.0111353
IPI00018281	IPI00027729	25788	1454	-0.150358	0.109837	-0.0112268	0.111066	0.0873053	-0.0409896	0.0539454	0.357152	-0.117912	0.529978	-0.0959846	-0.254442	-0.027555	-0.191309	-0.222861	-0.389983	-0.214686	-0.0464056	-0.041803	0.5357	0.305107	-0.244389	-0.365472	0.207426	0.0855852	0.405133	-0.0713529	-0.150365
IPI00018288	IPI00003309	5432	5437	0.13439	0.470195	0.395691	0.273589	0.00851571	0.118289	0.266854	0.154262	0.432897	0.0628479	0.136091	0.292862	-0.00607786	0.121307	-0.150166	0.139555	0.276791	0.196828	0.0522266	0.343266	0.520835	0.0747653	0.408735	-0.0998807	0.222257	0.0848097	0.128434	0.11082
IPI00018288	IPI00003311	5432	5441	0.0638997	0.298173	0.165389	0.107661	0.0793595	0.0943181	0.421981	0.183031	0.20199	-0.138806	0.2446	0.0533908	0.22545	0.191497	-0.0793129	0.459138	0.0967361	0.000137319	0.0590149	0.173058	0.266493	0.11231	0.218299	0.00281445	0.269476	0.108289	-0.0819007	0.270172
IPI00018288	IPI00007730	5432	11161	-0.0222811	0.286448	0.332088	0.0601718	0.1902	0.0565028	0.251142	0.27397	0.228806	0.227736	0.196223	0.0749794	-0.173416	0.236928	-0.0491332	0.39707	0.159401	0.0852512	0.0157702	0.193948	0.392072	0.0695345	0.493889	0.229252	0.259483	-0.035586	0.271713	0.314764
IPI00018288	IPI00008780	5432	8614	-0.0506601	0.100724	-0.132788	0.124901	0.0303489	-0.181951	-0.0137204	0.205613	-0.00408037	-0.167173	-0.107811	-0.0505803	0.0224439	0.0199893	0.18569	-0.17117	-0.177786	-0.177218	0.0185595	0.219159	-0.306806	0.01997	-0.0698883	0.0497438	-0.117611	-0.476458	-0.0636856	-0.322499
IPI00018288	IPI00010313	5432	4656	-0.103585	-0.0568827	-0.106622	0.197383	0.00697514	-0.0199557	0.302227	0.0693662	0.0135331	-0.0146533	-0.220776	0.335687	-0.236829	0.0303285	0.104692	-0.051295	-0.231907	-0.0249797	0.0741267	0.0163786	-0.158176	0.497476	-0.175137	0.00586959	0.306496	0.0464608	-0.136846	-0.0140483
IPI00018288	IPI00023975	5432	5440	0.151523	0.408862	0.457784	0.185961	0.291425	0.0356878	-0.114916	0.416404	0.521839	0.510835	0.315738	0.0488955	-0.233094	0.324307	-0.0883515	0.516771	0.0939342	0.225719	0.0731946	0.363787	0.670317	0.0802822	0.359801	0.353471	-0.038118	0.173207	0.235509	0.28012
IPI00018288	IPI00027808	5432	5431	0.217032	0.217433	0.0438873	0.0277686	0.317998	0.0935757	-0.178117	0.261226	0.397171	0.211207	0.140764	0.019979	0.397123	0.210556	0.313915	0.232844	0.519991	0.371836	-0.0295854	0.381072	0.435411	0.0317686	0.140755	0.323895	-0.0215366	0.243505	0.180274	0.332984
IPI00018333	IPI00008965	6688	3725	0.110208	0.284383	-0.0148047	0.228635	0.179945	0.0887475	0.21652	-0.00313584	-0.0917729	-0.0690931	-0.243701	-0.0578893	0.0454253	-0.140689	0.0126392	-0.154024	0.243976	0.26618	0.479172	0.326977	-0.181685	0.0846149	0.0260751	-0.0926611	0.278467	-0.218995	0.524477	0.471926
IPI00018349	IPI00013216	4173	4999	-0.259884	-0.324099	0.333932	0.0768436	0.267775	0.173722	0.393867	0.201221	0.617597	-0.200447	0.201285	0.378141	-0.0942642	0.228849	-0.196737	0.0752397	-0.257432	0.162754	0.437474	-0.611543	0.582804	0.0888926	0.257232	-0.187681	-0.123454	0.0968264	0.0172947	0.0650854
IPI00018349	IPI00019284	4173	8900	0.0966012	-0.0543747	0.426693	-0.385129	-0.166418	0.262377	-0.117441	-0.0286182	-0.202041	0.0269434	0.16264	-0.178931	0.0673772	-0.0685592	0.08043	0.113367	0.102179	-0.134651	0.0433546	0.290512	-0.392741	-0.17771	-0.064823	0.0847729	0.116723	-0.0473863	-0.0949301	-0.0322759
IPI00018349	IPI00031517	4173	4175	0.05459	0.163139	0.392844	0.633028	0.681149	0.567433	0.718741	0.315975	0.758177	0.0802129	0.580165	-0.0604882	-0.173817	-0.199913	-0.033231	0.756834	-0.167795	0.126781	0.500214	-0.752547	0.804573	-0.144415	0.38584	0.0136721	0.238045	0.316985	-0.125901	0.197043
IPI00018349	IPI00184330	4173	4171	-0.0132747	0.118972	0.405921	0.638632	0.729792	0.598971	0.677445	0.409927	0.781482	0.182526	0.545526	0.309904	0.19193	-0.32216	-0.0749674	0.725625	-0.0989811	-0.0567176	0.555203	-0.65908	0.808841	-0.00421051	0.373253	-0.236542	0.0135545	0.569379	-0.13933	0.119442
IPI00018350	IPI00013215	4174	4998	0.0159166	0.465008	0.153785	0.519153	0.404867	0.451087	0.381143	0.221876	0.660486	-0.105958	0.352263	0.481481	-0.136483	-0.160588	-0.230521	0.645177	0.200686	0.0781965	0.395196	-0.299535	0.822712	-0.196608	0.124075	-0.413709	-0.111652	0.596743	0.0781912	-0.22822
IPI00018350	IPI00013216	4174	4999	0.28494	-0.30277	0.59956	0.00965045	0.509421	0.0178452	0.102453	0.277522	0.800495	0.194956	0.1075	-0.208394	-0.301502	0.37678	0.00884642	0.251681	0.0118766	-0.0814798	0.530756	0.257867	0.724144	-0.20448	0.530885	0.252664	-0.0166883	0.355081	-0.00286686	0.582372
IPI00018350	IPI00018330	4174	4792	0.20258	-0.330602	0.208015	0.0358238	-0.190719	-0.143907	0.00813639	-0.0702228	-0.205761	-0.416555	-0.146369	0.204063	-0.111885	-0.274699	-0.607104	-0.0909989	0.0325984	0.0378845	0.428898	-0.28932	-0.331522	0.193955	0.0370886	0.0472456	0.0764715	0.467061	-0.145127	-0.306327
IPI00018350	IPI00027281	4174	6517	0.145093	-0.0282979	0.562433	-0.024541	-0.274875	-0.158436	-0.221826	-0.129661	0.164269	0.40143	0.168258	-0.252298	-0.0974407	-0.100096	-0.0925293	-0.209982	0.082345	-0.259314	0.0518461	-0.317322	-0.242354	-0.00744273	0.0961123	-0.141814	0.326954	-0.232944	0.39428	-0.0813033
IPI00018350	IPI00184330	4174	4171	0.388071	0.400988	0.579914	0.761104	0.786844	0.870173	0.697443	0.479917	0.814979	0.255088	0.806168	0.65662	0.160286	-0.0451479	-0.00647985	0.843268	-0.0273459	-0.232915	0.745738	0.505589	0.895907	0.514021	0.725955	0.108705	0.0221285	0.65739	-0.130489	0.349193
IPI00018840	IPI00008965	9325	3725	0.028879	0.328584	-0.377365	0.0909934	-0.194962	0.0130166	0.0212434	0.24536	-0.0994505	-0.201611	0.0944806	-0.0806428	-0.0277063	0.0691382	0.240842	-0.0131483	-0.0537711	0.16431	0.397669	0.446607	-0.281026	-0.171712	-0.0703593	0.434299	0.415685	-0.237999	-0.215958	0.235652
IPI00018840	IPI00023339	9325	1387	0.210056	0.602909	0.0327366	0.288952	0.241434	-0.277318	0.155034	0.509862	0.378682	-0.0181506	-0.0408844	-0.0164528	0.433789	0.188375	-0.00607689	0.412437	0.29232	-0.031087	0.147275	0.616367	0.331994	0.171244	-0.311425	0.174192	0.586612	-0.354029	0.575589	0.430891
IPI00018953	IPI00003983	1803	920	-0.118471	-0.285319	-0.265755	0.129325	-0.0468488	0.0559526	0.156533	0.141314	-0.131405	-0.0846849	0.0306384	-0.123095	-0.230787	0.149282	0.118571	-0.025602	0.0875624	-0.157999	0.0697132	0.442613	-0.140016	0.0306689	0.36706	-0.29775	-0.322009	-0.106561	-0.284666	0.0506463
IPI00018953	IPI00009309	1803	6352	-0.0572413	0.186711	-0.317884	0.0199011	0.341483	0.186223	0.201148	-0.0246923	-0.129204	-0.110774	-0.0952987	-0.0700413	-0.0944146	-0.253603	0.0140508	0.0659866	0.0184904	0.184028	0.190189	-0.410659	0.221661	0.0733211	0.358335	0.0261104	0.359968	0.00368837	-0.229899	0.46915
IPI00018953	IPI00022448	1803	3627	0.0828275	-0.258132	-0.284978	0.0515235	-0.0936238	0.252247	0.0915269	0.00846117	-0.362223	-0.265901	-0.0112082	-0.012701	0.175544	0.0762316	-0.0491884	0.251423	0.1468	0.30024	0.0235125	0.203621	0.313779	-0.153581	0.122225	-0.0449459	-0.0834044	0.141529	0.13435	0.217741
IPI00018953	IPI00296441	1803	100	-0.268222	0.102512	0.150255	0.0997485	-0.0136758	0.0307672	0.115162	0.0865335	0.125214	0.0534992	0.165925	-0.0891557	-0.0729858	0.0497984	-0.186923	0.212025	-0.201378	-0.17589	0.101745	0.619531	-0.33265	0.131418	0.35778	-0.259898	0.044027	-0.0591206	-0.231774	0.189496
IPI00018956	IPI00023339	8092	1387	-0.476722	0.106345	0.0942723	0.209617	-0.161288	-0.0142721	0.143852	0.244617	-0.0826054	0.0811961	-0.3168	-0.347372	-0.24035	-0.0116667	0.361563	-0.420832	-0.194696	-0.350933	-0.189685	-0.50991	-0.00619637	-0.334426	-0.128966	-0.0136998	0.114378	0.231753	0.340057	-0.210081
IPI00018974	IPI00292686	1746	4488	0.197653	-0.0743249	-0.00334755	-0.012314	-0.00367841	-0.0546927	0.26223	0.183128	0.0227483	0.283928	0.300547	-0.104718	0.0354732	-0.0561204	0.114045	0.306473	0.16102	-0.0335124	0.0280073	-0.309196	0.0709434	0.104295	-0.0616754	-0.0154085	0.0800052	0.158729	0.494722	0.234398
IPI00019006	IPI00027230	7097	7184	0.167603	-0.501711	0.121549	0.176338	-0.123259	0.573535	0.276058	0.0648329	0.121956	0.174724	0.227667	0.147976	-0.0640031	0.395744	-0.229629	-0.269143	0.105191	0.403018	0.245401	-0.289367	-0.394507	-0.132651	-0.279649	0.289538	0.462263	-0.0219877	0.175762	-0.408257
IPI00019006	IPI00301561	7097	7205	-0.131991	0.252273	0.0693045	0.16067	-0.199534	0.416503	0.196989	0.0204861	-0.27471	0.363749	-0.246753	-0.174983	-0.208565	0.219041	-0.116339	-0.31261	0.41583	-0.172326	-0.0377069	0.701233	-0.43889	0.390107	0.133717	0.0817838	-0.383251	0.0777875	-0.052588	-0.248022
IPI00019025	IPI00007128	84612	5582	0.482117	-0.29446	0.193136	0.369937	0.113697	-0.0116048	0.181198	-0.190215	0.281699	0.208066	0.0937158	0.0723858	0.149206	0.070808	0.270846	0.177574	0.746452	-0.0159665	0.0304428	0.456819	0.597391	0.0444709	0.593706	-0.249975	0.0576061	-0.27658	0.451683	0.0314659
IPI00019025	IPI00016639	84612	5584	-0.123684	-0.0383958	0.246786	0.033499	0.0702392	-0.0385114	-0.0151587	-0.151377	-0.110184	0.00328425	0.0652172	-0.044461	-0.180481	0.0756864	-0.0216661	-0.0403285	-0.107408	0.161654	-0.0437481	-0.196612	-0.303566	-0.29011	0.362012	-0.22043	0.233441	-0.223126	-0.327146	0.0762386
IPI00019025	IPI00216319	84612	7533	0.0173836	-0.194389	-0.143077	0.195392	0.220906	-0.110755	-0.000616427	-0.0288155	-0.0359962	-0.219907	0.235049	-0.162616	-0.168762	0.198197	0.285142	0.010213	-0.246387	0.379438	0.00826368	-0.1948	-0.391591	0.212398	0.36759	-0.258294	-0.176505	-0.0985364	-0.491282	-0.155124
IPI00019284	IPI00026689	8900	983	0.293358	-0.0834538	0.523293	-0.0164424	-0.124573	0.10594	-0.258545	-0.0918863	-0.236167	0.703108	0.497712	-0.244762	0.435011	0.203382	-0.107957	0.0636533	0.165536	-0.362772	-0.0311343	-0.436172	-0.472249	-0.136329	-0.0257278	-0.415778	-0.230674	-0.0399851	-0.173738	-0.0212501
IPI00019284	IPI00302829	8900	5925	-0.0767291	-0.0103101	0.617567	-0.0827118	-0.314514	-0.320205	-0.420767	0.101405	-0.0692429	-0.0457418	0.296689	-0.444894	0.0191959	0.17556	-0.43973	0.0593246	-0.145698	-0.0159984	-0.24755	0.0339867	-0.300355	0.220697	-0.0842014	-0.133861	-0.665532	-0.0412176	-0.296341	-0.232111
IPI00019346	IPI00029219	5911	90	-0.265208	0.298462	0.073241	0.107377	-0.204716	0.177191	0.333781	-0.324689	0.265215	-0.174221	0.435636	-0.346968	-0.0883418	-0.132467	-0.0926526	0.310482	0.406098	0.0948448	-0.0485577	0.249945	0.612407	-0.0356643	0.190117	0.117848	0.340573	-0.150796	0.656517	0.198569
IPI00019549	IPI00003479	4086	5594	-0.0960944	-0.189705	0.233679	0.056574	0.0994123	0.0208704	0.0383892	0.225546	0.179433	0.43555	0.293777	-0.0455362	-0.00665324	0.379844	0.286434	-0.168848	0.378286	0.108407	-0.103794	-0.099096	0.247097	-0.0576734	-0.0138797	0.38747	0.243707	-0.192982	0.562253	0.579664
IPI00019549	IPI00010756	4086	3224	-0.194492	0.00698483	-0.113207	0.289953	-0.281453	-0.0292424	0.0613156	-0.201725	-0.32256	0.076462	-0.0779704	-0.470787	-0.224387	0.22586	0.146408	0.0505241	-0.29775	-0.130995	0.0654513	-0.187092	0.045307	0.339511	0.0129649	-0.222018	-0.243656	0.0272572	-0.528155	-0.0401867
IPI00019549	IPI00019346	4086	5911	0.287187	0.117996	-0.100608	-0.230667	-0.0726936	-0.394903	0.112371	0.190941	-0.0800319	0.566588	-0.0330466	0.198197	-0.126891	0.310155	-0.0406838	0.573726	0.141977	0.170698	-0.0400086	0.0579155	-0.133739	0.0834815	0.0220205	-0.0688996	0.0832017	0.336075	0.391588	0.00454988
IPI00019549	IPI00023339	4086	1387	-0.208028	-0.279241	0.0408535	-0.216575	-0.00389736	0.446949	-0.00811791	-0.0463308	0.227709	-0.225708	-0.341838	-0.0115169	-0.0716106	-0.410797	-0.184484	0.193879	-0.0180815	-0.0477498	-0.00686646	0.290131	-0.247778	0.12745	0.088513	-0.248324	0.515787	0.0276318	0.48244	0.345804
IPI00019549	IPI00027971	4086	379	0.201768	-0.0437177	0.169616	0.0329555	-0.221904	0.154171	-0.220493	0.146167	-0.410836	-0.106119	-0.138844	-0.0607155	-0.456511	0.0225829	0.492536	-0.0905409	0.0285701	-0.138995	0.169422	-0.235018	-0.152714	0.0626834	0.0678755	-0.437	-0.256759	0.111041	-0.0992376	-0.0758375
IPI00019549	IPI00029219	4086	90	0.0298461	-0.254289	0.254676	0.0556886	0.0248311	0.23113	0.269007	0.188837	0.337228	-0.208102	-0.34351	0.0878368	0.0305107	-0.303874	-0.069229	0.264302	0.07802	0.125783	0.110324	0.761532	-0.132711	-0.279845	0.328052	0.151828	0.381011	-0.0503858	0.569238	0.534365
IPI00019549	IPI00300562	4086	5865	-0.338849	-0.0940384	0.22291	-0.0641493	-0.436202	-0.130376	-0.0334092	-0.229417	-0.376987	0.184035	-0.0345898	-0.0307128	-0.0631734	-0.0173105	0.0266549	-0.317373	-0.288963	0.5688	0.227257	-0.325775	0.121123	-0.210654	-0.131641	-0.0064886	-0.0208335	-0.154362	-0.446148	-0.12497
IPI00019549	IPI00419402	4086	7554	-0.345937	0.232028	-0.0581041	0.179903	0.199698	0.204414	-0.200743	0.0782892	0.126725	-0.51008	0.207396	-0.399979	0.218701	-0.0481019	-0.318145	0.259436	-0.124361	-0.140655	0.0320626	-0.35907	0.248229	0.181376	-0.160038	0.416515	-0.24292	0.197683	-0.379717	-0.360319
IPI00019568	IPI00007118	2147	5054	-0.145143	-0.105407	0.265693	-0.104981	0.180639	0.0785118	-0.234454	-0.199272	0.0497154	-0.52916	-0.188431	0.018963	0.106673	0.136251	-0.00286023	0.0574381	-0.25134	0.093795	0.0942447	-0.196624	0.144349	0.158734	0.0588758	0.354195	-0.212545	-0.134455	0.365716	-0.265479
IPI00019568	IPI00022426	2147	259	0.662558	-0.180171	0.0842565	0.252266	-0.116885	0.927908	0.851237	0.00369598	0.108523	0.158329	-0.125827	0.06814	0.126613	-0.13442	0.134743	0.303174	0.85763	0.0620475	0.741397	0.242249	0.362085	0.264239	0.146696	-0.177261	0.0680683	0.0813163	0.40254	0.180073
IPI00019568	IPI00305698	2147	2677	0.19727	-0.302578	0.287954	0.104296	0.0906292	0.568518	0.491358	-0.00824662	-0.112827	0.169447	0.236463	0.485525	0.123618	0.136097	-0.198094	-0.0034517	0.0328146	-0.143406	0.222574	0.560359	0.10887	-0.150976	0.137353	0.0871849	-0.124196	0.0427896	-0.0757228	0.0836597
IPI00019581	IPI00298828	2161	350	0.805491	-0.0256829	-0.0709649	0.0882428	0.0258054	0.695824	0.492991	-0.123154	-0.158715	-0.229745	0.106971	0.363323	0.110118	0.117864	-0.0625407	-0.0641673	0.518826	-0.0778665	0.516815	0.51657	-0.328299	-0.231343	0.0617076	0.14963	0.517919	0.106174	-0.19824	-0.306271
IPI00019581	IPI00299485	2161	22918	-0.157288	0.343577	-0.453301	0.132403	0.00210788	-0.138975	-0.0879769	-0.320721	0.0525614	-0.0943445	-0.183819	-0.202901	-0.322794	-0.161704	-0.0124266	0.100112	-0.199072	-0.459798	-0.00472266	0.292365	-0.365328	-0.214172	0.0139712	-0.128559	-0.190331	0.211233	-0.495316	0.134024
IPI00019733	IPI00013467	8480	699	-0.197163	-0.155304	0.378374	-0.0371417	0.425771	0.656671	0.490845	0.547328	0.557609	0.0223749	0.334706	0.011207	0.214793	0.127505	0.0587679	0.201195	0.227872	0.196645	0.311633	0.519229	0.468655	-0.0211647	-0.021698	-0.0775595	-0.110928	0.356563	0.199433	0.0666832
IPI00019812	IPI00294575	5536	996	-0.231601	-0.152993	0.200456	0.283457	0.109438	0.0524306	0.0198775	0.053833	0.177572	0.231851	-0.150846	-0.317404	-0.0341258	-0.122326	-0.0310084	0.0268969	-0.0657508	0.352913	-0.0177056	0.144379	0.282885	-0.108691	0.00599012	0.226928	-0.239199	0.162434	-0.28041	0.0833046
IPI00019887	IPI00004657	3811	3106	-0.249556	0.12335	-0.406013	0.185698	-0.0618023	0.0755966	-0.13387	0.166862	0.31231	-0.608557	0.199016	0.0551649	-0.0255569	-0.0424656	-0.292842	0.0401747	-0.263852	-0.248386	-0.174057	-0.578802	0.0473354	-0.363832	0.0926593	0.313126	0.357238	-0.168041	-0.40125	0.0703019
IPI00019887	IPI00023503	3811	1018	0.182573	0.130686	0.0476566	0.174628	0.0568449	0.0481181	0.312821	-0.1075	0.270328	0.20209	0.108735	-0.289197	0.0079651	0.290451	-0.0482324	-0.214675	0.024571	0.47951	0.173475	0.529156	0.00655362	-0.0289643	0.136364	-0.244217	-0.053534	0.0836157	0.0599594	0.406015
IPI00019945	IPI00018953	6356	1803	-0.229947	-0.148231	0.115993	-0.144418	-0.220515	0.0750283	0.240402	-0.0637096	-0.108803	0.0519063	0.191657	0.156878	-0.0238849	0.00397289	-0.162945	0.0266131	0.0902279	-0.139008	0.0647019	-0.303655	-0.0481068	0.218769	-0.0282618	-0.0373831	0.0378229	0.0661625	-0.151526	0.0925483
IPI00019957	IPI00009309	1232	6352	-0.185755	-0.463601	-0.0790817	0.00615325	-0.114905	-0.00929104	0.073932	0.0144128	-0.135315	-0.396209	0.122736	0.178836	0.350004	-0.136123	0.0619828	0.518641	0.00196732	0.354814	-0.034729	0.403535	0.0403005	0.135598	0.0436587	-0.0321175	-0.162902	-0.0817906	-0.107541	0.279311
IPI00019958	IPI00009309	1233	6352	-0.537148	0.001638	0.00963015	0.0793801	-0.00477383	0.131253	0.123708	0.0323749	0.0215911	-0.0230261	0.0695979	0.00888745	-0.169662	-0.0182353	6.61732e-05	0.358981	-0.0232841	0.303091	-0.153842	0.504201	0.037361	-0.467726	-0.0439491	0.218013	0.188573	-0.0242031	-0.057192	0.153785
IPI00019993	IPI00022865	4605	890	0.315803	0.0346984	0.662856	0.449919	0.63511	0.562828	0.437095	0.341184	0.822272	0.118875	0.367862	0.216379	-0.0613024	0.039458	0.0728346	0.754096	-0.047053	-0.34804	0.496071	0.848249	0.901539	0.184517	0.546104	-0.137308	-0.255661	0.27526	-0.00548973	0.142392
IPI00019993	IPI00023339	4605	1387	-0.397329	-0.274213	0.215574	-0.120826	-0.0106233	-0.102001	-0.0971059	-0.180122	-0.0562554	0.230492	0.0124846	0.0324117	-0.191003	0.102785	-0.158835	-0.100144	-0.181594	0.0904661	-0.120121	-0.0298294	-0.32428	0.246456	0.044986	0.147296	-0.317882	-0.356499	-0.425821	0.0327709
IPI00020031	IPI00031773	2020	3170	-0.167303	-0.212486	-0.0127879	0.181016	0.0349202	-0.0393394	0.00120693	0.0047987	0.00401842	0.110271	0.288596	-0.293386	0.00943289	0.176864	0.057722	0.484369	0.46327	-0.096767	-0.050705	0.355138	0.485729	-0.499148	0.237775	0.157301	0.0187214	0.211038	0.245912	0.286891
IPI00020335	IPI00019549	7832	4086	-0.255475	0.161751	0.0924502	0.0731859	-0.191055	0.14337	-0.233061	0.00172907	0.398068	-0.18591	0.148088	0.161388	0.241149	-0.115338	-0.12464	-0.0321354	0.259602	-0.230102	-0.172114	-0.511323	-0.289309	-0.00790541	0.0129484	0.179301	0.114797	-0.0610709	0.430987	-0.220416
IPI00020335	IPI00385449	7832	5578	-0.195915	0.0138288	-0.139518	-0.113739	0.203177	-0.291752	-0.119555	-0.209593	-0.156915	-0.290069	0.0175825	0.183026	0.0948057	0.0917628	0.114699	-0.328317	-0.1593	0.0511928	-0.0461199	0.020048	-0.0877003	-0.054809	-0.204274	-0.103436	-0.00902452	-0.062525	0.0508437	0.0137187
IPI00020356	IPI00027281	4130	6517	0.592962	0.0341543	0.133859	-0.00881779	0.202829	0.031965	0.0640289	-0.00150961	-0.0668326	-0.0174155	-0.0622986	0.00473196	0.0104242	0.245391	-0.03169	-0.0769276	0.00542186	-0.0906573	0.128504	0.550117	0.389165	-0.0129479	0.204142	-0.066716	-0.0531499	0.155052	0.092107	0.287388
IPI00020436	IPI00027281	9230	6517	0.0505585	-0.10426	0.124703	0.0211978	-0.451592	0.0925629	-0.0379243	0.0111495	0.205449	0.0720197	-0.0441534	0.351321	-0.0377227	0.0848997	0.305554	-0.28582	-0.0343181	0.130397	-0.00239485	0.0813621	-0.244684	-0.178953	0.058389	-0.104059	0.400448	0.0186271	0.211508	0.216043
IPI00020567	IPI00027500	392	387	0.0866405	-0.143917	-0.174295	0.181307	0.31801	0.363367	0.28131	0.00745361	0.212395	0.0134681	0.191204	0.864137	0.23248	-0.0359526	0.290656	-0.122378	-0.0597932	0.407887	0.420714	0.186326	0.00336981	-0.0590084	-0.10605	-0.217515	-0.200148	0.0608265	0.168105	0.269177
IPI00020567	IPI00297188	392	576	-0.0478423	0.131185	0.224519	-0.117233	-0.0579922	-0.112656	0.161223	0.063753	0.0211657	-0.381639	0.0209643	0.0965131	0.147705	0.0978228	0.0366467	0.048928	0.244132	-0.14293	-0.105622	0.0308841	0.014613	-0.112818	0.0698792	-0.095018	-0.0960739	-0.0368039	-0.024234	-0.275887
IPI00020578	IPI00219604	369	5604	0.159517	-0.0741525	0.00638733	0.272551	0.196671	-0.373507	0.00859938	0.151822	-0.0130512	-0.021112	-0.183435	-0.178918	-0.333818	0.0973767	0.0751736	0.218435	0.105825	-0.570301	0.266718	0.687068	0.423004	0.0646367	0.107975	0.0266503	0.455949	0.685561	0.541762	0.335271
IPI00020578	IPI00295849	369	5876	0.264667	-0.299569	0.00233607	0.214473	-0.228379	-0.0877974	-0.198682	0.255663	-0.102587	-0.402884	-0.301843	-0.269544	-0.364654	-0.154066	-0.346316	0.117625	-0.066726	0.195951	0.13845	-0.363	0.12789	0.297101	0.317076	0.266286	-0.355157	-0.000605335	0.195171	0.246797
IPI00020599	IPI00022229	811	338	0.301286	-0.180557	0.0853248	0.174684	-0.220592	0.247854	0.0695514	-0.244978	0.208711	-0.15337	0.165513	-0.366086	-0.261114	0.0478913	0.274071	-0.0600905	-0.270692	0.0628333	0.00600863	0.282409	-0.242375	0.113831	-0.0809282	0.0296714	0.103799	-0.101359	-0.214874	0.159744
IPI00020896	IPI00385449	7504	5578	-0.124406	-0.000512466	-0.129551	0.0621521	-0.201245	0.22848	0.0498203	0.0840184	-0.0400921	0.231557	-0.287522	0.189209	-0.131116	-0.14616	-0.0897041	-0.289149	0.198323	-0.0559229	-0.0260026	0.00577004	-0.218331	0.023457	-0.0935018	0.278615	0.155232	-0.0424145	-0.0107765	-0.0639238
IPI00020947	IPI00294575	3226	996	0.291819	-0.4671	0.0820417	0.0895575	-0.00792981	0.156122	0.25581	0.166299	-0.141546	4.11055e-06	0.27374	-0.0948161	0.0988376	0.0737438	0.141131	-0.519929	0.108303	-0.100454	-0.151084	0.170361	-0.189971	-0.13863	0.0372489	-0.0239254	0.0128779	-0.108184	0.185028	-0.0111571
IPI00020968	IPI00385449	552	5578	-0.0355977	0.0528387	0.0327378	0.085081	-0.087956	0.244742	-0.0580422	0.0477474	-0.0917728	-0.086267	-0.0354456	-0.10894	-0.0991624	0.054799	0.0339013	-0.203373	0.23854	-0.0719694	0.0475868	-0.0629011	0.203905	0.0596239	0.0354966	-0.0841445	0.022271	-0.107715	-0.0601569	0.208678
IPI00020976	IPI00296441	136	100	-0.10159	-0.132005	0.333521	-0.175306	0.296234	-0.122964	0.223714	0.199502	-0.0262282	0.116679	0.225763	-0.0391765	-0.0290926	-0.0758754	-0.226776	0.238171	0.0249797	-0.138986	-0.129329	-0.674422	-0.334924	0.105136	0.372514	-0.224509	0.0893484	-0.0426134	0.0768127	-0.287519
IPI00020976	IPI00479359	136	7430	0.0315686	0.532336	0.15355	0.199304	-0.00257749	0.0254058	0.209846	0.125063	0.270681	-0.229116	-0.080274	0.508961	-0.112309	0.222474	0.116119	0.211215	-0.329445	0.236282	-0.115187	0.584478	0.0796214	0.0346576	-0.0529188	0.0247168	-0.114145	-0.100933	-0.377904	0.486777
IPI00020987	IPI00297646	5549	1277	-0.0156382	-0.00192469	0.312763	0.0713837	0.095455	0.201086	-0.209623	-0.127439	0.0666356	-0.054208	0.360683	0.0196658	0.0812626	0.0721251	0.31138	-0.441159	-0.0843656	0.250244	0.294	0.123481	0.251566	-0.0541974	0.237501	0.104143	0.1004	0.232967	0.28084	-0.147862
IPI00020996	IPI00025277	3483	10016	-0.179853	-0.0789075	0.205388	-0.240638	-0.225535	-0.401728	-0.134058	-0.0722838	0.0335162	0.166121	0.0954861	0.663916	-0.393962	-0.00916216	0.300308	-0.178266	-0.364767	-0.161452	-0.34795	-0.663592	-0.124995	-0.271174	0.108211	-0.219881	0.0666631	-0.230647	-0.163622	-0.0747272
IPI00021008	IPI00021431	196	7025	0.0446993	-0.285556	-0.0147729	-0.0669105	-0.0253801	-0.191126	-0.217748	0.0785852	0.0524167	-0.214184	-0.534604	-0.0242831	-0.196079	0.0872073	-0.179766	-0.519282	0.144538	-0.171982	-0.127997	-0.107857	0.0662851	0.0420158	0.267807	0.0532708	0.293393	0.0948542	0.197086	0.178303
IPI00021008	IPI00302829	196	5925	0.52417	0.20764	-0.0194315	-0.0766655	0.168534	0.459757	0.33735	0.374822	0.315882	0.368139	-0.142261	0.639964	0.615892	0.392788	-0.0396496	0.38497	0.514355	0.113268	0.143215	0.387419	-0.227287	0.0264298	-0.139496	0.630569	0.476835	0.316889	0.480111	0.495028
IPI00021248	IPI00025830	5347	7465	0.409986	-0.00303619	0.1049	0.167312	0.115486	0.178425	0.077415	0.309427	-0.11028	0.0679656	0.482168	-0.137505	-0.11684	0.0233096	-0.304886	0.259391	-0.0446711	-0.163344	0.372222	0.256794	0.679604	-0.574817	-0.255181	-0.130276	0.389238	0.0863252	-0.0372347	0.279915
IPI00021264	IPI00024539	1264	5581	0.0802887	-0.213332	-0.256873	0.0814277	0.166138	-0.0104586	-0.297964	-0.00556701	0.29119	-0.603623	-0.0476459	0.0498577	0.179641	0.1813	-0.327626	-0.248291	0.175315	0.144979	0.140534	0.365926	0.0987523	-0.0295173	-0.00649018	-0.0413324	0.460061	0.314528	0.0827039	0.318034
IPI00021298	IPI00006779	54474	9470	-0.368172	-0.0689792	0.0451246	0.291491	0.17156	0.153713	-0.241252	-0.0603669	-0.166581	-0.285828	-0.0399855	0.186724	-0.377308	-0.268782	-0.0695795	-0.455664	-0.149379	-0.140359	0.0932583	0.691964	0.270582	0.0859178	-0.0399581	-0.0774931	0.0964385	0.0884414	-0.286846	-0.495716
IPI00021382	IPI00003096	7850	3552	0.0232742	0.590477	0.360213	-0.143515	-0.0170836	0.116546	0.0725886	0.16306	0.124911	0.153013	-0.129315	0.251289	-0.492967	0.207868	0.0119085	0.204393	0.107521	-0.0891518	0.0281858	0.0985369	0.170899	0.0747561	0.045135	0.00980991	0.0167176	0.0582846	-0.123332	-0.22933
IPI00021396	IPI00305551	3791	2767	-0.096232	-0.0160348	-0.06407	0.0409906	0.0374311	-0.14977	-0.0542972	-0.0807892	-0.191296	-0.444295	0.227201	0.218983	0.278334	0.0711513	-0.156368	-0.134294	0.45654	0.171613	0.140737	-0.414238	0.30631	-0.0301316	-0.00712276	-0.158192	-0.0344613	-0.0922876	-0.123062	0.0356126
IPI00021429	IPI00028611	2063	7026	0.0467001	0.0104059	0.0814702	0.142317	0.306505	0.368044	0.0523673	0.358208	-0.112464	-0.259212	0.635229	-0.433844	-0.0302173	0.0305339	-0.0456798	0.314699	0.0352447	-0.00383362	0.197948	0.418957	0.307895	-0.0988162	0.146882	0.136297	0.227601	0.0926933	0.0874722	0.205722
IPI00021491	IPI00000878	8651	7006	0.0850616	0.447163	0.454121	0.115055	0.0841949	-0.139722	0.0197505	0.0388952	-0.0263805	-0.128564	0.215734	-0.287212	-0.0267889	0.0640118	-0.351335	-0.0435064	0.250251	0.0381717	0.193503	-0.170958	0.392219	0.0905694	0.496264	-0.0510542	0.19503	-0.0078275	-0.167624	-0.0442037
IPI00021491	IPI00004566	8651	3702	-0.267979	0.545634	-0.0691992	-0.0384206	-0.132957	0.302779	-0.0227416	0.00332528	-0.216671	0.22671	-0.111406	-0.129003	-0.194725	0.311031	-0.0446383	0.102182	0.0417057	0.221016	0.00120902	0.299727	0.432325	0.155377	0.356132	-0.0143934	-0.0249425	-0.127064	-0.126965	0.179422
IPI00021491	IPI00005722	8651	2322	-0.0961067	-0.165025	0.0497283	-0.0473408	0.0493388	-0.0385316	-0.0197824	-0.102563	-0.0317666	-0.0125153	0.0214816	0.178847	0.00297755	-0.186236	-0.193438	-0.0891646	0.0159047	0.0362884	0.0507136	0.0523108	0.0509949	0.0117857	-0.114794	-0.0603291	0.0247296	0.0682133	0.208187	0.166911
IPI00021491	IPI00011218	8651	1436	-0.350328	-0.482479	-0.138229	0.0675618	0.00343074	-0.102504	0.0237437	-0.0235372	-0.131906	0.349113	-0.0267659	-0.136662	0.124827	-0.270776	0.0156515	-0.301383	-0.178367	-0.0816728	-0.110845	-0.291436	0.206654	0.120636	0.0257445	-0.0671347	-0.252983	0.173444	0.165196	0.146924
IPI00021491	IPI00011696	8651	7409	-0.0216221	-0.520657	-0.0314467	0.183231	-0.0814004	0.140731	0.00240266	-0.0964506	-0.153695	0.381252	-0.0517467	0.048114	-0.0071075	0.0527037	0.0789366	-0.00936261	-0.169179	-0.016683	0.00899062	0.0800421	-0.166759	0.121594	-0.0630753	0.128666	0.051083	0.232213	0.0883357	-0.244894
IPI00021491	IPI00011736	8651	5296	0.122409	-0.202871	0.169448	0.0824034	-0.200393	-0.177884	0.252695	-0.0751258	-0.0299949	-0.304175	0.0895752	-0.0124758	0.0616428	0.0548627	0.192726	0.294657	0.168554	0.288759	0.0655983	-0.124564	0.00369534	-0.118967	-0.201368	0.0346909	0.0546535	0.158794	0.159528	-0.0428796
IPI00021491	IPI00015902	8651	5159	0.0991575	-0.229588	0.0130165	0.271929	0.00398336	0.364947	-0.0838764	0.0450182	0.00541886	-0.0483205	-0.143872	0.152926	-0.000525633	-0.0710472	-0.00862768	0.0568704	-0.0962674	-0.10615	-0.0668082	0.142487	0.405228	0.0113058	0.0655773	-0.0569446	0.0539875	-0.0384943	0.0997168	0.0620126
IPI00021491	IPI00019471	8651	3667	0.151174	0.290839	0.113189	0.160707	0.142405	0.27884	-0.103481	0.0163021	-0.0404026	-0.242186	-0.210123	-0.0908781	0.113055	0.310147	-0.00582142	-0.0516231	-0.144828	0.0835359	0.0749959	-0.314129	0.300597	0.275837	0.182697	0.224706	-0.0794465	0.0159772	-0.0166229	0.156687
IPI00021491	IPI00027510	8651	3560	-0.182402	-0.183829	-0.255883	-0.136023	0.102192	0.369353	0.158638	0.0638011	0.0360605	0.204405	-0.0695909	0.428786	-0.0617488	0.222588	0.0089116	-0.126772	0.0788824	0.461603	0.0931682	-0.178758	0.428289	0.249723	0.275062	-0.106065	-0.0140187	-0.445958	-0.114209	0.152962
IPI00021491	IPI00028065	8651	4690	-0.0425876	0.10498	0.310511	0.189226	0.0349743	0.163371	-0.174295	0.0152657	-0.0242383	0.151185	-0.124461	-0.485463	-0.15767	0.00784502	0.155679	-0.046575	-0.149057	0.0914381	-0.0749062	-0.0773514	-0.0708962	-0.049172	0.350332	0.0949494	-0.0111255	0.0837856	-0.142771	-0.325678
IPI00021491	IPI00300341	8651	6921	-0.0542087	0.254687	0.0607727	0.195133	0.108226	-0.120682	0.00281979	-0.0047075	-0.075947	-0.0422553	0.0391676	-0.354818	-0.154196	0.308785	0.0924778	0.128231	-0.0579216	-0.0299437	0.0432254	-0.0357784	0.0300583	0.0830789	0.283579	0.151	-0.107561	-0.164151	-0.00892101	-0.0338011
IPI00021491	IPI00464978	8651	8660	-0.196962	-0.43983	-0.192664	-0.0665843	0.180004	-0.280473	-0.208736	-0.15394	-0.0157584	0.0158312	0.065348	-0.142362	0.0371948	0.459144	-0.373025	0.448824	-0.00511838	-0.151048	-0.242024	0.0817069	-0.0875462	0.0914387	-0.196629	0.167844	-0.0318128	0.0238824	0.132949	-0.0705634
IPI00021700	IPI00026689	5111	983	-0.0506197	-0.0508847	0.635425	0.588894	0.702105	0.606465	0.641607	0.678438	0.490525	-0.0997664	0.72167	0.562825	-0.0245537	-0.261815	0.249155	0.601724	0.0519335	0.252287	0.704278	0.863667	0.903488	0.0718006	0.875793	-0.151435	-0.313661	0.707076	0.181449	0.298089
IPI00021712	IPI00219219	7441	3956	-0.147012	-0.30944	0.319132	-0.13084	0.386236	-0.326879	0.354041	0.174845	-0.150316	0.105219	0.227026	0.0665817	0.220798	0.126101	0.315472	-0.012515	-0.17839	-0.276604	-0.13668	-0.121043	0.110696	-0.171295	-0.346286	0.154791	0.038533	-0.117688	-0.095888	0.0493686
IPI00021728	IPI00022648	8894	1983	0.271545	0.425693	0.571482	0.204031	0.199928	0.544163	0.50718	0.536757	0.368001	0.162546	0.162344	0.498436	0.252517	0.266943	0.259102	-0.048078	0.34632	0.138788	0.420618	0.532928	0.192553	0.204138	0.24656	0.550496	0.368185	0.354391	0.487934	0.658748
IPI00021728	IPI00027281	8894	6517	0.143555	0.325981	0.477011	0.0933304	-0.224963	0.244341	-0.26318	0.0928678	0.249565	0.0479769	-0.0648058	-0.245821	0.068058	-0.0956247	-0.131547	-0.0654152	-0.0031153	-0.175757	-0.0928548	-0.563569	-0.153118	0.0482843	0.130259	-0.199499	0.375602	-0.497353	-0.45511	0.137141
IPI00021728	IPI00028065	8894	4690	0.0396167	0.365898	0.56371	0.542135	0.463182	0.540442	0.667096	0.144624	-0.37384	0.483092	0.390138	0.331618	0.452335	0.502545	-0.205499	0.219092	0.397238	0.135423	0.355283	0.218683	0.289477	-0.151943	0.694612	0.397187	0.483489	0.376145	0.634131	0.737621
IPI00021817	IPI00305698	5624	2677	0.231519	-0.162172	0.121365	0.162503	-0.0359103	0.641545	0.439039	-0.0878929	-0.106311	-0.181258	-0.242975	-0.280917	0.104999	-0.247019	-0.0163762	-0.0484453	-0.0769041	-0.197377	0.167479	-0.549832	0.174096	0.106398	-0.111471	-0.0588863	-0.0079819	0.124289	0.0584267	0.00588338
IPI00021970	IPI00000049	8794	8743	-0.0516177	0.244383	-0.162781	0.0852209	0.12505	0.233916	0.0343898	0.0339484	0.438923	-0.0785305	0.00284992	0.0905702	-0.148251	0.23723	-0.102753	-0.110017	-0.231164	-0.0810262	0.174592	0.260921	0.496775	-0.019838	0.0456141	0.20519	-0.0882774	-0.079799	-0.365227	0.336225
IPI00022007	IPI00031982	8936	10787	0.22922	0.662362	0.164495	-0.045162	0.0749153	0.0270771	0.494924	0.320102	0.613098	0.278683	0.544854	0.63298	0.374391	0.295233	-0.0944694	0.589485	-0.194779	0.559145	0.39046	-0.73151	-0.0853477	-0.0137166	0.0478325	0.869384	0.0805765	0.49686	0.300084	0.397805
IPI00022055	IPI00007957	8850	10629	-0.0328501	-0.0691234	-0.222677	0.0258399	0.0842422	0.167433	-0.268133	0.00742621	-0.0899695	-0.195646	-0.129281	0.0116142	-0.375232	-0.195627	-0.0614651	-0.450883	-0.107209	-0.190903	0.0107733	-0.166413	-0.0711352	-0.15992	-0.0139384	-0.00351035	-0.0904825	-0.0125819	-0.266345	-0.211039
IPI00022055	IPI00019549	8850	4086	0.281024	-0.161951	-0.108907	-0.148644	-0.0661181	-0.390054	-0.0328648	-0.186564	0.64947	-0.401536	-0.192399	0.256886	-0.219703	-0.173636	-0.121882	0.0039597	0.330228	-0.117366	-0.0796952	0.683251	-0.15287	0.145375	-0.277711	-0.119388	0.553314	0.0499243	0.438042	0.623576
IPI00022055	IPI00023339	8850	1387	0.143704	0.685931	0.00648249	0.347696	0.327925	-0.162103	-0.0910475	0.304136	0.229297	0.747861	0.267432	0.0514888	0.129027	0.511052	-0.111834	0.582219	0.257237	0.368286	0.19923	0.351782	0.643593	0.318329	-0.0174965	0.419423	0.701168	0.308198	0.569675	0.505098
IPI00022055	IPI00027454	8850	3164	0.149627	0.181296	-0.224553	0.0977237	0.105878	-0.296707	-0.0647508	-0.000489848	0.169377	0.0462122	-0.492221	-0.313307	-0.314493	0.193685	-0.159151	-0.254581	-0.15645	-0.0701896	-0.208126	-0.109645	0.0618106	-0.17225	-0.356845	0.0518101	-0.36709	-0.157871	-0.453621	-0.436377
IPI00022055	IPI00186224	8850	4261	0.195466	0.103193	0.394998	-0.100975	0.0973205	-0.164804	0.0241695	0.174851	-0.32893	-0.420891	0.14281	-0.280973	-0.468929	-0.332607	-0.178308	-0.483629	-0.322683	-0.272842	0.0222112	-0.279914	0.0934711	-0.0624962	-0.22898	0.329073	0.245976	0.173948	-0.154449	0.365834
IPI00022055	IPI00289581	8850	6871	-0.317821	-0.0335016	0.0390291	-0.102426	0.218259	0.453443	-0.116326	-0.0484729	0.203843	0.107758	0.122085	0.141382	-0.17126	0.51018	0.129503	0.0989098	0.0611576	0.0404736	-0.0542075	0.11455	-0.140629	0.0443853	0.0865311	0.0919685	-0.204382	-0.0205372	-0.245588	0.279633
IPI00022204	IPI00299150	6317	1520	-0.424473	-0.0833661	-0.0237759	0.12655	-0.0194258	0.0274271	-0.0399553	-0.0896424	0.0675852	-0.157966	0.244723	-0.509869	-0.107565	-0.303103	-0.0484939	0.454187	-0.170565	-0.117981	-0.179015	0.0553198	-0.0970217	-0.282365	0.0106142	0.139811	-0.153584	-4.10324e-05	-0.17582	-0.260174
IPI00022353	IPI00297261	7297	5770	-0.542244	-0.246702	-0.158331	-0.15237	-0.0390806	-0.155096	0.310268	-0.236903	0.240987	-0.0310456	0.024262	0.279618	0.381725	-0.0626713	0.473635	0.0411737	-0.109527	0.141832	0.0406739	0.222632	-0.0257781	0.0819555	-0.550816	-0.0310102	-0.353232	0.335689	-0.0568632	-0.145792
IPI00022386	IPI00412264	10190	5764	-0.368812	-0.422727	-0.215885	-0.303831	-0.170815	0.0522773	0.0516805	-0.265141	-0.216569	0.172735	-0.128184	0.402369	-0.19242	-0.244958	-0.100561	0.326298	0.13481	-0.0108945	-0.438098	-0.65326	-0.459727	-0.0124316	-0.17366	0.335096	-0.245062	-0.0358303	0.505771	-0.468834
IPI00022462	IPI00022463	7037	7018	0.123955	-0.11248	-0.291155	0.150109	0.0624058	0.0132409	-0.0605765	-0.246993	0.126441	-0.0444248	-0.0372193	0.0947959	0.0750632	-0.092238	0.143038	-0.350515	0.251485	-0.212399	-0.269777	0.360527	-0.126905	0.0229661	0.458315	0.0110626	0.0575882	0.0997894	-0.0146395	-0.00583075
IPI00022463	IPI00020599	7018	811	0.314305	-0.0544125	-0.0416811	-0.00534648	-0.0910453	-0.0565866	0.152323	-0.491408	0.00464951	-0.0235823	0.144433	-0.0893432	-0.0376068	-0.157443	0.287891	0.26456	0.215276	-0.37978	-0.183527	0.259169	-0.195359	-0.165744	-0.198962	0.0260022	-0.185846	-0.0756903	-0.104207	-0.0814077
IPI00022463	IPI00029235	7018	3489	0.410174	0.0409793	0.0668178	0.125664	-0.0278622	-0.422538	-0.0402114	-0.082922	-0.29901	0.14544	0.191575	-0.216781	0.00777607	-0.0419512	0.0943102	-0.32244	0.281379	-0.400068	0.135139	0.966741	0.171669	-0.187837	0.0597984	0.0114826	-0.0192713	-0.16486	0.110038	0.0341297
IPI00022463	IPI00029236	7018	3488	0.0847106	0.0474871	0.264109	-0.0199334	0.174972	-0.413384	-0.0746462	-0.0210842	0.0648554	-0.148863	-0.0235148	-0.17302	0.0742343	-0.0119815	0.0396188	0.114594	-0.209386	0.0962028	0.122247	-0.331778	0.221141	-0.0268776	-0.128443	0.0839741	-0.101612	-0.0140973	-0.245864	0.00259135
IPI00022463	IPI00297284	7018	3485	-0.00624376	0.0989851	0.0632836	-0.0287166	0.250532	-0.383823	-0.00161266	-0.301316	-0.0645603	-0.0344352	-0.158411	0.0813556	-0.0716626	0.0179086	0.061897	0.0766966	-0.164327	-0.000781487	0.158026	-0.345751	0.205021	-0.237008	-0.213976	-0.146291	0.135268	0.173001	-0.267214	0.0139218
IPI00022463	IPI00305380	7018	3487	0.867163	0.0928264	0.262656	0.119838	0.217068	-0.534204	0.123624	-0.132726	-0.169829	0.0607138	0.134181	-0.378712	-0.305797	-0.0759009	0.314008	0.234766	0.237094	-0.293368	0.0785159	0.051087	0.247084	-0.247632	0.126035	-0.233041	0.222435	0.039982	-0.247549	0.107859
IPI00022640	IPI00385449	4900	5578	0.226539	0.0613963	0.0332293	0.252448	-0.125701	0.397809	0.224632	0.148903	0.10973	0.113954	0.241213	0.20241	-0.101876	-0.1539	-0.432435	0.409987	-0.163737	0.0415972	0.169747	0.438318	0.304714	-0.00386404	-0.131286	0.268459	0.311093	0.041819	-0.0146981	-0.13393
IPI00022664	IPI00295849	5875	5876	0.48737	-0.182565	0.280867	-0.0380283	0.190079	-0.166626	-0.205741	-0.0243757	-0.189832	0.0800645	-0.323744	-0.575424	-0.174106	0.360938	0.0731907	0.136072	0.309021	0.178486	0.133618	0.406576	0.422374	-0.240075	-0.214322	0.259979	-0.0336235	-0.0451764	-0.00965382	0.500974
IPI00022865	IPI00023503	890	1018	-0.242443	-0.0753229	0.108617	0.189696	-0.233642	0.301037	-0.324132	0.13778	0.0463238	-0.0685154	0.331657	0.181674	0.103934	-0.0366602	-0.179272	-0.254949	-0.0307425	0.124153	0.0103243	-0.425866	-0.223567	0.291525	0.0189143	0.238645	-0.138394	-0.295018	0.115959	-0.21788
IPI00022865	IPI00026689	890	983	0.372395	0.36173	0.753604	0.6787	0.805531	0.642855	0.757701	0.594396	0.959582	0.21163	0.814184	0.756615	-0.0153192	0.373171	0.0453438	0.965849	0.424116	-0.00293329	0.601782	0.881194	0.937278	0.101625	0.790076	0.246753	-0.14774	0.753461	0.101685	0.393954
IPI00022974	IPI00003983	5304	920	0.0747456	0.0485547	0.291234	0.106713	0.00669329	0.00481133	0.062686	0.0839358	-0.123078	-0.444701	0.00904213	0.329513	0.076563	-0.241293	0.0603411	0.396879	-0.122529	-0.216022	-0.0272731	0.413627	0.147952	0.268486	-0.0294369	-0.218824	-0.297365	0.30243	0.331003	-0.0835987
IPI00022975	IPI00218916	241	240	0.119771	0.354877	0.510371	0.241349	-0.0507871	0.717644	0.68095	0.28204	0.0234749	0.377908	-0.0753094	0.482582	0.368144	0.0174335	0.197258	0.0285432	0.642796	0.494761	0.583549	0.188987	0.28175	0.658771	-0.00781493	0.0738169	-0.276672	-0.134153	0.167825	0.611504
IPI00023014	IPI00020599	7450	811	-0.0188252	-0.0486934	0.0955698	0.178183	-0.185054	-0.326031	-0.0580679	-0.193327	0.190503	0.0335899	0.0815415	-0.154711	0.331625	-0.00677027	0.170323	0.178787	0.159232	-0.0216591	-0.0619368	0.0107752	-0.260144	0.0822319	0.28153	0.172734	0.249536	0.237872	-0.0181427	0.223092
IPI00023014	IPI00297646	7450	1277	-0.133132	-0.259626	0.181418	0.199363	0.302649	0.278189	0.0944768	0.324606	0.156339	0.0118139	-0.12271	0.62719	-0.131981	0.0223337	-0.129849	-0.468264	0.0951307	0.0432113	0.254017	0.55735	0.400941	-0.0135312	0.431555	-0.195915	0.0470512	-0.0350525	0.758468	0.0632064
IPI00023014	IPI00464990	7450	2812	0.202166	-0.179196	0.0676409	-0.104738	0.117297	-0.143238	0.107053	-0.1459	0.0552693	0.190594	-0.28718	-0.144511	0.522844	0.364495	0.165062	0.440194	0.269207	-0.613985	0.035663	0.60758	0.567995	0.268581	0.495386	-0.281355	0.171107	-0.211751	0.00920498	-0.0201198
IPI00023068	IPI00246058	29082	10015	0.341837	0.0928857	0.301185	0.514392	0.536194	0.148881	-0.10756	0.232318	0.509862	-0.035421	0.116772	-0.711923	0.423286	0.137846	0.233949	-0.0559735	0.438235	0.58889	0.599032	-0.704033	0.720552	0.0901749	0.315148	0.267634	0.201907	0.0932641	-0.111507	0.455201
IPI00023103	IPI00027729	1856	1454	0.276418	-0.161792	0.0307767	0.232655	-0.0468722	0.380989	0.33756	0.260647	0.0291047	0.252597	-0.0916107	0.303905	-0.0588794	0.167288	0.0780029	-0.110036	0.142434	0.178547	0.0303329	0.200692	-0.06303	-0.131816	0.0443109	0.00861765	0.137021	0.189331	0.347612	0.331359
IPI00023103	IPI00385449	1856	5578	0.114884	-0.169668	0.0498795	-0.121521	-0.0435363	0.0208445	0.0419525	0.148744	0.0951851	-0.184953	-0.16191	0.0562655	0.0906958	-0.0459777	0.00149238	-0.108276	0.0853236	0.169209	-0.0156036	-0.0516096	0.150434	-0.00155822	0.170081	-0.184911	-0.0662808	-0.145329	-0.143709	-0.139346
IPI00023133	IPI00011400	9479	7074	0.374661	-0.0916462	0.0497468	0.134905	-0.196901	0.179569	0.022228	0.0533811	0.348288	0.0428908	0.247772	0.0933819	-0.0161255	0.128878	-0.157966	0.502774	0.388838	0.00375895	0.12799	0.424859	0.0430241	-0.0980333	0.0733387	0.0761279	0.233691	0.164191	0.335716	0.195307
IPI00023188	IPI00302829	8507	5925	0.0682625	0.310064	-0.162835	-0.0665344	-0.0182591	-0.39859	0.0152604	-0.0318531	-0.049705	0.174374	0.288406	0.378006	0.146319	0.127154	0.199468	0.15837	0.247397	0.0282381	-0.169797	0.29178	0.2881	-0.256961	-0.0408614	0.406229	0.0385537	0.00877315	0.0802321	-0.0156346
IPI00023314	IPI00015691	3626	92	0.58043	0.18839	0.125693	0.152148	0.267536	0.248017	0.0361124	0.200647	-0.185407	-0.0893658	0.0942011	0.528749	0.302719	-0.213564	0.121766	0.177226	0.318764	0.18962	0.37029	0.683961	0.399048	0.398939	-0.143112	0.294177	0.393958	0.125599	0.00409041	0.391112
IPI00023314	IPI00029219	3626	90	0.0186466	-0.35249	-0.461499	0.0209481	-0.178538	-0.054716	-0.224514	-0.28105	0.2664	0.118871	0.105131	-0.321776	-0.0614365	-0.293586	-0.341342	-0.31746	-0.166328	0.0141307	0.0890089	-0.291965	0.324063	-0.21693	0.0379069	-0.0538536	-0.352301	-0.00477943	-0.182369	-0.36679
IPI00023339	IPI00002335	1387	3064	0.0524046	0.195084	0.102239	0.113138	0.028091	0.185451	0.147424	-0.146302	0.137451	-0.205545	0.0577697	0.238571	-0.107766	-0.0628103	0.0990442	-0.0803077	-0.112837	-0.130357	0.11126	-0.115797	0.031323	-0.129947	0.440069	-0.0448381	-0.00494795	0.268175	-0.478574	0.151715
IPI00023339	IPI00002850	1387	3131	-0.0838436	0.0928241	0.31045	0.0808415	0.00743612	-0.251428	0.165238	-0.27078	0.0562684	0.393955	0.0100954	0.436549	-0.294531	0.186953	0.140508	-0.214494	0.116997	0.193244	-0.0937681	-0.215949	0.0271903	0.00192961	0.0940477	-0.235798	0.112178	0.010271	0.467281	-0.145655
IPI00023339	IPI00002939	1387	4487	-0.237304	0.185841	-0.106084	-0.24252	-0.25141	-0.17134	0.375914	0.013156	0.431139	0.0147473	0.155295	0.0801256	-0.242831	-0.0246751	-0.185725	-0.223687	0.123004	0.308387	-0.236933	0.255516	0.00674772	0.279197	0.417384	0.493678	-0.225275	0.292201	-0.109018	0.0216014
IPI00023339	IPI00008965	1387	3725	0.0227031	0.539388	-0.0925371	0.0817798	0.201973	0.378573	0.242657	0.174884	0.0625534	-0.178007	0.0359917	0.392077	-0.066832	0.323901	0.305572	-0.0135183	0.541969	-0.358722	0.250715	-0.129298	0.201307	-0.256784	-0.113091	-0.0250115	0.483125	-0.0619649	-0.220527	-0.0224965
IPI00023339	IPI00010754	1387	3207	-0.19493	-0.239755	-0.374324	-0.132162	-0.0906334	-0.0998455	0.136398	-0.0567384	0.0703997	0.30136	-0.0133439	-0.0197113	0.0257139	-0.0171793	-0.154133	-0.400469	0.0165729	-0.150778	0.0254008	-0.182574	0.115954	-0.180199	-0.0517626	-0.194162	-0.203584	-0.0370067	-0.207197	-0.478714
IPI00023339	IPI00013212	1387	1445	0.399758	-0.0652083	0.159367	0.260207	0.195318	0.0190497	0.0466792	-0.0509937	0.0835051	-0.522681	0.283522	-0.179942	0.337114	0.0586984	0.288764	0.425193	0.0682992	-0.40142	0.304915	0.242089	0.231857	0.14371	0.0284968	0.289014	-0.361332	0.0982377	-0.0236572	0.0865667
IPI00023339	IPI00014539	1387	3219	-0.341526	-0.181545	0.260117	-0.196002	0.0212779	0.142119	-0.103152	0.227262	-0.335116	0.206475	0.188079	0.150492	-0.083592	0.0226381	0.233263	-0.00784349	-0.155983	-0.248457	-0.290274	0.164254	0.0281398	-0.0697566	-0.00343779	0.157306	0.275937	-0.107195	-0.435896	-0.193054
IPI00023339	IPI00017303	1387	4436	0.103774	-0.333779	0.279191	-0.210072	-0.00210381	-0.0528097	0.158324	0.062845	0.24672	0.274537	-0.175261	0.0656923	-0.202983	0.496845	0.0388016	0.476656	-0.0881113	0.276629	0.0854195	0.495324	-0.392911	-0.0422894	-0.493012	-0.191347	0.60762	-0.468142	0.531631	0.608568
IPI00023339	IPI00017617	1387	1655	0.567812	0.662309	0.170323	0.339961	0.475051	-0.222125	0.101539	0.0864689	0.271846	-0.0200412	0.588768	0.0913868	0.518767	0.471838	-0.330803	0.0324264	0.471579	0.098336	0.406629	0.612626	0.434893	0.541214	0.520773	-0.107657	0.506385	-0.125461	0.517316	0.326215
IPI00023339	IPI00018333	1387	6688	-0.342905	0.0802368	0.0395467	0.147988	0.377891	0.0302805	-0.107041	0.331479	0.00144414	-0.0901382	-0.0044116	0.18327	-0.396609	-0.527474	0.0109932	-0.454568	0.217549	-0.192438	0.252884	-0.366633	0.279372	-0.385714	0.392142	0.21351	-0.0191613	-0.0510547	-0.476948	0.0482746
IPI00023339	IPI00020602	1387	1459	0.550634	0.61335	0.0403264	-0.327334	0.228863	0.451164	0.175979	0.320489	0.122901	-0.0394134	0.38985	0.640299	0.107277	0.0431165	0.288567	0.0581613	0.316612	0.00155893	0.159379	0.2264	-0.340757	-0.385225	-0.312497	0.306196	-0.00679171	0.391936	0.114788	0.224891
IPI00023339	IPI00023860	1387	4673	0.385088	0.23318	0.0567468	0.0691963	0.378971	0.440064	0.369946	0.371503	0.190981	0.456578	0.425085	0.343564	0.463351	0.493935	0.100399	0.383299	0.431623	0.433538	0.273603	0.547726	-0.290541	0.1489	0.245983	0.36599	0.40283	-0.0695075	0.536621	0.512159
IPI00023339	IPI00025428	1387	602	0.145559	0.219626	0.121952	0.0579818	0.0583051	-0.0121543	-0.285854	0.0319869	0.189692	-0.257989	-0.0128638	-0.146686	0.0295463	0.0746715	0.0149456	-0.0219901	-0.0356995	-0.283172	0.0530633	0.249593	0.47646	-0.0906	0.102643	0.119498	-0.225144	-0.0617853	-0.416629	-0.0881196
IPI00023339	IPI00027259	1387	3213	-0.457489	0.00269975	0.261825	-0.108518	0.294056	0.0438758	-0.189729	-0.436781	0.10456	-0.2233	0.175986	0.241612	-0.235632	-0.0531517	-0.328478	-0.61903	-0.169769	0.354639	-0.373007	-0.336584	0.0950626	0.111123	0.137446	0.0769482	0.428321	-0.0779894	0.111115	-0.0259722
IPI00023339	IPI00027261	1387	3212	0.240299	0.244633	-0.150914	-0.0557941	-0.178168	0.0655895	0.118782	0.297469	0.0644256	0.409143	0.0625186	-0.0803701	0.176569	0.17142	-0.0846787	0.385638	0.17089	-0.139158	0.222779	-0.480207	0.0539316	0.0513014	0.0477508	0.410603	0.0425326	-0.271743	0.386268	0.292334
IPI00023339	IPI00028618	1387	4255	0.138143	-0.430728	0.150336	-0.0874957	0.0907182	-0.303217	0.0801071	0.311408	-0.127869	0.0432844	0.0286334	0.0752244	-0.123629	0.0552923	0.320992	0.24092	0.00998842	0.121441	0.124226	-0.227351	-0.447731	-0.160718	-0.579655	-0.285534	-0.267198	0.324237	-0.240946	-0.281159
IPI00023339	IPI00029219	1387	90	0.396197	0.703945	0.0906939	0.275883	0.0914975	0.383658	0.388543	0.518667	0.35199	0.701594	0.546588	0.220567	0.339193	0.720808	0.346054	0.384421	0.366175	0.476689	0.0214688	0.51464	0.217909	0.0534037	-0.0190088	-0.0608877	0.596086	-0.182192	0.589679	0.558357
IPI00023339	IPI00030227	1387	1958	0.359122	0.269332	-0.0103736	0.0261284	-0.0392162	-0.0350203	0.222544	-0.219637	0.0318884	-0.311812	0.119152	0.254809	0.297726	0.0407437	-0.120045	-0.0817412	0.079884	0.15502	-0.100359	-0.0680036	0.445188	-0.107691	0.0541373	-0.188123	0.124108	0.0802598	0.136185	-0.0117731
IPI00023339	IPI00033016	1387	4609	0.401229	0.452378	-0.0243772	-0.203161	0.108854	0.208973	0.274278	-0.143187	-0.260631	-0.531551	0.0249308	0.00478929	0.386445	0.142399	-0.0811091	0.136977	0.114341	-0.518595	0.0663871	0.393196	-0.469239	-0.228042	0.167869	-0.0753846	0.404396	-0.526293	-0.0135602	0.140584
IPI00023339	IPI00216319	1387	7533	0.414741	0.263488	-0.0560597	0.132175	0.250395	-0.0884114	0.17443	-0.019996	-0.168245	-0.30356	0.108408	0.0909646	0.60177	-0.127955	0.0325483	0.191515	-0.0274863	-0.120486	-0.0203564	0.265452	-0.222783	-0.224122	-0.249125	-0.437161	0.144613	-0.480287	0.462118	0.308712
IPI00023339	IPI00289773	1387	1051	0.811426	0.450047	0.138972	0.216038	0.467928	0.12369	0.0316187	0.374386	-0.191679	0.421547	0.49666	0.225005	0.625912	0.133876	-0.0929215	0.297188	0.494259	-0.259533	0.150911	0.362715	0.612787	-0.209789	0.270955	-0.0195442	0.0934565	-0.15956	0.374011	0.321317
IPI00023339	IPI00289866	1387	2308	0.262921	0.0733369	0.165542	0.072982	0.417226	0.184106	0.374043	-0.162071	0.223034	-0.0317494	0.21851	0.40485	0.101182	0.363512	0.26154	-0.361509	0.244021	0.189024	0.133465	0.0703532	0.516031	0.126443	0.682829	0.423035	0.376138	-0.145585	0.212287	0.233774
IPI00023339	IPI00294724	1387	3211	-0.203497	0.237512	-0.375214	-0.011699	-0.134319	0.00654672	-0.207255	0.0433918	-0.0685244	-0.398993	-0.360175	0.320693	0.0987779	-0.321147	0.199868	-0.620733	-0.0582482	0.22973	-0.116465	-0.375237	0.105315	-0.0528637	0.422248	0.0935879	-0.448389	-0.116404	-0.317105	0.16372
IPI00023504	IPI00295849	5864	5876	-0.053627	-0.395113	-0.390812	-0.0883936	0.164306	0.213385	-0.0773601	-0.0515769	-0.14816	-0.119037	-0.134563	-0.13369	-0.059618	0.274345	-0.196315	0.0876349	0.161439	-0.102936	0.0575116	-0.518841	-0.0107829	-0.188236	0.105454	0.154725	-0.0573884	0.0652473	-0.454624	-0.0549734
IPI00023510	IPI00026885	5868	185	-0.13701	-0.0228311	-0.0251241	0.142211	-0.149162	0.0349475	-0.134133	-0.147909	-0.231937	0.0567584	-0.0622262	-0.159446	-0.251739	-0.0229254	-0.056078	0.0694355	0.0329975	-0.0484201	-0.227301	-0.126958	-0.149437	0.0854918	0.0234024	-0.243726	0.227211	0.0352432	0.346702	-0.0663348
IPI00023510	IPI00027281	5868	6517	-0.186054	0.247253	0.0728955	0.0936285	-0.162812	0.0987286	-0.128403	-0.226271	-0.126687	-0.182439	0.000407358	0.153641	-0.107358	0.0449432	0.233891	0.148284	0.0821566	-0.198481	-0.0676108	-0.164602	-0.147126	-0.310566	0.170112	-0.0913219	0.222632	-0.0433422	-0.335855	-0.0189786
IPI00023510	IPI00295849	5868	5876	0.15164	0.319975	0.34707	0.162704	0.285977	0.307374	0.283689	0.35185	0.172458	0.252855	-0.0254572	0.301534	0.472622	0.127175	0.285236	0.366915	0.18427	0.297797	0.191917	0.0857651	0.257745	-0.224359	0.456231	0.455622	0.097377	0.0363551	0.570348	0.420643
IPI00023529	IPI00024008	1021	1032	0.209059	0.465011	0.229921	-0.306038	0.192924	0.136876	-0.25599	-0.101766	0.0960543	-0.33995	0.121509	-0.401606	-0.145512	-0.428102	0.315288	-0.130012	0.0928056	-0.0757741	-0.123289	0.202843	0.0826471	0.387627	0.0361713	-0.094028	-0.0249718	-0.353687	0.147136	0.00628498
IPI00023529	IPI00302829	1021	5925	-0.141927	-0.280343	0.383489	-0.162548	-0.286142	-0.134637	-0.0905808	-0.0861103	0.0853679	0.147513	-0.016203	0.105994	-0.336351	-0.0352917	0.224426	0.163989	-0.085206	0.0535375	-0.10942	0.0960629	-0.191088	0.130745	-0.0633089	-0.0792438	0.0787255	0.125428	-0.539155	-0.249407
IPI00023530	IPI00013508	1020	87	-0.166041	0.43482	0.0859779	-0.0659948	-0.10508	-0.475912	0.0205745	0.420859	0.0580577	0.02616	-0.115861	-0.0689305	-0.0423861	0.0909902	0.0795574	0.384907	0.153287	0.459532	-0.00829035	-0.0917422	0.244448	0.242195	-0.313887	0.589747	0.0819333	0.219839	0.151391	0.688598
IPI00023591	IPI00023530	5813	1020	-0.0326691	0.080179	0.102983	-0.216272	-0.0464245	0.0269614	-0.0112637	0.0969588	0.00456567	0.0174719	-0.0463053	-0.334826	-0.281931	-0.0752031	0.0218807	-0.332285	-0.172889	0.349843	0.318188	0.358985	0.459014	0.174809	0.197432	0.0383111	-0.0923225	-0.260714	0.240103	0.422036
IPI00023591	IPI00027281	5813	6517	-0.346798	-0.0116676	-0.139826	0.0701621	-0.0568692	0.0110442	-0.209758	-0.271639	-0.0280704	-0.263792	0.0366423	-0.136099	-0.220684	-0.194903	0.102909	-0.0274418	-0.0481477	-0.197763	0.0523861	-0.323548	0.0550985	-0.252195	-0.251468	0.33122	-0.0525614	0.132662	-0.241221	0.0412229
IPI00023591	IPI00302829	5813	5925	0.0796446	0.23424	0.0586296	-0.0735317	-0.00301969	0.357109	0.0661436	0.0783637	0.214017	0.205056	-0.0946646	0.539023	0.190171	0.168225	-0.176257	-0.21198	-0.044286	0.217648	-0.0173739	0.354561	0.381493	-0.0858605	0.127323	0.336853	0.309058	0.450389	0.399533	0.401266
IPI00023596	IPI00006717	59340	6360	-0.0649889	0.184024	0.0752464	-0.112487	-0.0927448	0.334269	0.210765	0.0106338	-0.227873	-0.00569915	-0.00751881	0.272464	0.0105198	-0.0928591	0.217137	0.721044	-0.0193614	0.0352001	0.355424	0.32186	0.197537	-0.0827128	0.462392	0.31885	-0.173144	0.209817	0.540673	0.354512
IPI00023596	IPI00027243	59340	2769	-0.0269828	0.0718091	-0.19148	-0.044672	0.496286	-0.159937	0.0413748	0.248791	0.0972249	0.052084	0.162532	0.689357	-0.0610205	-0.0682346	0.0404654	0.44279	0.151594	-0.268562	-0.14569	0.106434	0.191369	-0.0788626	0.15734	0.0781881	0.120346	0.219634	0.217317	-0.210699
IPI00023596	IPI00220281	59340	2775	0.408224	-0.184917	0.464391	0.0317286	0.359333	0.173275	0.0837716	0.107573	0.0195111	0.236658	0.0108263	0.102757	0.0917725	0.0616528	0.245346	0.249775	0.00464311	-0.216132	0.131113	0.538217	0.345801	0.148247	-0.0139373	-0.142148	0.453575	-0.0175121	0.0514694	0.28652
IPI00023867	IPI00019549	4762	4086	-0.474101	0.232838	-0.119352	-0.312028	0.108976	-0.172604	-0.0222933	-0.0342932	0.122794	-0.430959	-0.0604745	0.0395396	0.0086197	-0.208302	-0.124685	-0.327029	-0.355508	-0.121341	0.0705944	-0.0417135	-0.0880901	0.000256748	-0.210207	0.0226369	-0.0270559	-0.0380252	-0.555109	-0.110505
IPI00023867	IPI00023339	4762	1387	0.00607573	-0.454467	-0.21567	-0.00262313	-0.161001	-0.0329883	-0.0763618	-0.113015	0.155808	0.202523	-0.340767	-0.0256638	-0.149928	0.196006	0.0490297	-0.583716	-0.321569	-0.212075	-0.226571	-0.541892	-0.030693	0.245548	-0.26092	0.249271	-0.133718	0.0907403	-0.508217	-0.0387634
IPI00024171	IPI00023339	401	1387	-0.159912	0.317315	-0.0786654	-0.0384321	0.0204999	0.0938604	-0.143203	-0.367895	-0.322992	0.0615431	-0.331698	-0.0689544	0.0305279	-0.0217736	0.0278009	-0.482128	-0.116129	-0.305733	-0.178046	-0.420853	-0.0851499	-0.203243	0.139465	-0.488705	0.267469	0.0280807	-0.549992	0.0981284
IPI00024292	IPI00007118	4036	5054	0.329222	-0.634114	0.0526911	-0.275592	-0.393891	-0.0133623	-0.210738	-0.28933	0.032273	-0.434696	0.0903954	-0.148778	0.319074	0.351126	-0.126044	-0.390266	-0.276905	0.0228503	0.175548	-0.133188	0.138181	-0.0813899	-0.209517	-0.076259	0.00760207	0.11211	-0.427775	0.214793
IPI00024292	IPI00021842	4036	348	-0.295521	0.0763181	-0.137077	-0.0463766	-0.0819559	0.352847	0.0863152	0.187213	-0.0169952	-0.177082	0.0202753	0.0147952	0.229625	-0.100617	-0.189144	-0.0683679	-0.00577346	-7.63789e-05	0.118984	0.786785	0.123213	0.393079	0.177753	-0.137176	0.154301	0.145712	0.650671	-0.209305
IPI00024348	IPI00012577	5194	5191	0.0760621	-0.0456509	0.0497735	0.386044	0.0374287	-0.00163472	-0.100663	0.133519	-0.118465	0.0215051	-0.0392895	0.538826	0.268111	-0.160785	0.244573	0.126094	0.307331	-0.0795989	-0.0117328	0.347635	0.237544	-0.479528	0.30847	-0.090685	-0.316738	0.640813	0.203807	0.363928
IPI00024364	IPI00033153	3842	10482	0.277912	0.131436	0.263643	0.259022	0.0633878	0.115453	-0.121465	-0.291038	0.11206	0.423637	0.185065	-0.397945	0.25985	0.0330274	0.19244	-0.191401	0.254204	0.326717	0.336774	0.50989	0.133597	0.377946	0.0745067	-0.229428	-0.153091	0.0145934	0.153389	0.0214391
IPI00024364	IPI00216402	3842	8290	-0.115474	0.194817	0.194981	-0.337181	0.194934	0.0790253	-0.0804297	0.19838	-0.0714044	-0.220902	-0.0664583	-0.346876	-0.43276	0.0754573	-0.483011	-0.0101026	-0.208889	-0.146625	0.0859167	-0.163209	0.0192778	-0.256638	-0.023187	0.155028	0.105767	0.308481	-0.108181	-0.073236
IPI00024364	IPI00221325	3842	5903	0.10849	-0.0455454	0.0293201	0.0767166	0.299122	0.44155	0.333568	0.142973	-0.0867875	0.0226739	0.205392	0.279759	0.0811426	0.163875	0.00419502	0.308589	0.431613	-0.0648632	0.190636	0.407962	0.297428	-0.0471335	0.0196711	-0.18111	0.212783	0.15639	0.409524	0.309774
IPI00024364	IPI00295889	3842	6728	0.418597	0.635051	0.358433	0.000163034	0.493784	0.502932	0.324938	0.4287	0.203005	-0.188676	0.256471	0.366319	-0.0182286	0.00973627	0.277815	0.328063	0.642548	-0.0489419	0.552807	0.674497	0.337694	0.339656	-0.166379	-0.393853	0.47405	0.299714	0.424466	0.304062
IPI00024417	IPI00002335	9026	3064	0.0676929	0.0819064	0.370188	0.16103	0.0612164	0.235069	0.158764	-0.0430982	0.174437	-0.0906451	0.116114	0.200057	-0.0479554	0.233348	0.0269131	0.211286	-0.0622829	-0.405927	0.0872442	-0.0155724	0.147961	0.0836221	0.568508	0.143891	-0.175796	-0.105986	0.352361	-0.370222
IPI00024417	IPI00019329	9026	8655	-0.0983218	0.137708	0.217573	-0.105947	-0.122027	0.427061	-0.388753	-0.252428	0.280132	0.232069	0.177123	-0.2256	0.186876	-0.0918366	0.133774	-0.518993	-0.119572	0.115572	0.271029	0.69566	0.128891	-0.0455409	-0.315247	-0.656264	0.0672806	0.194621	-0.176494	-0.357324
IPI00024539	IPI00003479	5581	5594	0.229699	0.21859	0.0761884	-0.00768918	-0.0283474	0.243525	-0.291313	0.142475	0.0265237	-0.15512	-0.0771218	0.134818	-0.00263154	-0.146742	-0.242468	-0.0806954	-0.0304063	0.0393246	-0.29724	0.0175597	-0.346362	-0.0655237	-0.00675351	0.113913	0.212074	0.0862416	-0.352596	-0.211742
IPI00024539	IPI00007856	5581	4620	-0.0120236	-0.109974	0.135006	0.20848	0.184204	0.0992616	0.172682	0.0355215	-0.058761	0.166353	-0.00538126	0.256826	-0.095641	0.0789413	0.301205	0.262871	0.327293	-0.14813	0.238692	0.0140981	0.253303	-0.0426099	-0.291863	-0.266382	-0.270242	0.325371	0.0380885	0.0409818
IPI00024539	IPI00022891	5581	291	0.154827	0.0607615	-0.0781457	-0.148694	-0.358929	0.256756	0.13627	-0.0201366	0.296491	0.364479	0.156777	0.231348	0.0602409	-0.269106	0.368531	-0.0578175	0.393298	-0.0680046	0.0942327	-0.325405	-0.054317	-0.0453086	0.220036	0.0270435	0.19332	0.197076	-0.494432	-0.150019
IPI00024539	IPI00218487	5581	2697	0.130949	0.0402226	0.118558	0.0780793	0.06646	-0.0270325	-0.210242	-0.139764	0.0917753	-0.436555	-0.14259	-0.115732	0.208589	-0.147679	-0.130579	-0.517161	0.514036	-0.167153	0.275468	-0.263198	0.31991	-0.0190261	-0.24967	-0.237519	0.0202805	-0.165177	-0.233143	-0.116447
IPI00024539	IPI00298305	5581	4985	0.133258	0.0747301	0.0685307	-0.170684	-0.270459	0.247778	0.346029	-0.00124304	0.143532	-0.177867	0.172506	0.348984	-0.147869	-0.423531	-0.398576	0.313171	0.122459	-0.189037	0.308469	0.282744	0.208761	-0.120901	0.423842	0.183375	0.222775	-0.240045	0.324628	-0.00524302
IPI00024539	IPI00554788	5581	3875	-0.440344	-0.0822826	0.0281443	0.00762204	0.247643	-0.0913684	0.131086	-0.145731	-0.55358	-0.163865	0.132264	-0.165257	-0.0498045	-0.0214513	-0.286558	-0.0612116	0.0502705	-0.0760244	0.202036	-0.0868028	0.321034	-0.207603	-0.225119	0.264186	0.0407442	0.0967352	-0.117583	-0.0538115
IPI00024548	IPI00027281	56910	6517	-0.381273	-0.0713027	0.470526	0.186869	-0.176425	-0.123283	0.117434	-0.222287	0.0974463	-0.220966	-0.318649	-0.161657	-0.230392	-0.213998	0.0980225	-0.0188606	0.150909	-0.296309	-0.146337	-0.60164	-0.213952	0.196171	0.206779	-0.170938	-0.183198	0.278099	-0.23923	0.191922
IPI00024587	IPI00385449	50632	5578	0.0681085	-0.152191	-0.110036	0.149685	0.0661875	0.474576	0.103962	-0.118169	-0.0502548	0.15523	-0.111351	-0.00770309	0.0513296	-0.089914	-0.295013	0.19485	0.113215	-0.0452998	0.154802	0.314452	0.262566	-0.0222741	0.0752381	0.328877	0.119784	-0.0277691	-0.0221847	0.040007
IPI00024662	IPI00297579	23468	11335	-0.289489	0.00380932	0.319467	0.152199	0.195276	0.211083	0.33693	0.294035	0.276972	0.112587	0.402572	0.0895259	0.0504928	0.300053	0.11035	0.46908	0.212448	0.0298859	0.402837	0.717609	0.50802	0.38729	-0.0315353	0.232325	0.532079	0.190017	0.0703281	0.0322045
IPI00024887	IPI00015691	654	92	0.538376	-0.191586	0.27962	0.2006	-0.0944425	-0.0832226	-0.0918096	0.00143679	-0.0158486	-0.0228179	-0.0732578	0.0137556	0.451026	-0.0786649	-0.120964	0.341403	-0.0673419	-0.208946	0.239118	0.360827	0.122104	0.269273	0.0859838	0.129717	0.0626448	0.107047	0.00877687	-0.143772
IPI00024990	IPI00027281	4329	6517	-0.133926	-0.376333	-0.12953	-0.0239852	-0.304122	-0.0485885	0.112319	0.0201538	0.101332	0.306194	0.173161	0.301309	-0.00109423	-0.12578	0.146947	0.132831	0.138304	-0.2631	0.0920737	-0.302738	-0.0903379	-0.0927544	-0.165465	-0.354008	0.320061	-0.262343	0.0802404	0.060713
IPI00025086	IPI00027281	9377	6517	-0.356736	-0.146698	0.483728	0.0496079	-0.347968	0.15524	0.0722827	-0.330463	-0.0717858	0.195032	-0.211952	0.228487	-0.269148	-0.495891	0.08705	0.105827	0.382141	-0.285197	-0.179002	-0.65529	-0.178196	0.211432	0.011896	-0.0466571	-0.215599	0.360516	-0.357292	0.00107719
IPI00025115	IPI00014624	10239	1176	-0.322961	-0.0508329	0.214705	0.227807	0.223384	-0.0105432	-0.00755535	0.0936129	-0.0491206	-0.162563	0.125061	-0.458597	-0.255584	0.0655635	-0.161105	-0.265027	0.0366872	-0.15639	-0.0902257	0.320563	0.0426146	-0.0346796	-0.266971	0.0268761	0.158801	-0.105831	-0.246341	-0.0931957
IPI00025176	IPI00001639	10285	3837	0.439296	0.25051	0.542408	0.0680131	0.499306	0.469224	0.332656	0.335792	0.528664	0.0653799	0.143593	0.196361	0.313939	0.363722	-0.00263186	0.420504	0.69644	0.151863	0.600799	0.845631	0.543295	0.0797637	-0.132526	0.21963	0.200857	0.202248	0.456739	0.557144
IPI00025277	IPI00027281	10016	6517	-0.261653	-0.030734	0.17957	0.102899	-0.260704	-0.246759	-0.121159	-0.137741	0.254641	-0.301745	-0.517529	0.319823	-0.285831	0.0374539	0.0485111	0.0454051	0.0559286	-0.195144	-0.233731	-0.584219	-0.078955	-0.178198	0.144651	-0.185626	0.384033	-0.311036	-0.220006	0.287403
IPI00025346	IPI00012577	5195	5191	-0.263724	0.408323	-0.203389	0.11904	-0.0201164	-0.256244	0.207411	-0.102758	0.0147233	-0.0996187	-0.0704137	0.106341	-0.0764964	-0.150779	-0.139163	-0.0215614	0.21968	-0.409256	0.0253481	0.0259188	0.22947	-0.0704398	-0.286245	0.0491876	-0.150647	-0.478085	-0.204346	0.346033
IPI00025415	IPI00385449	6407	5578	-0.0967485	-0.138384	0.0661494	-0.016997	-0.0841022	0.0607343	0.112499	0.0321754	0.0369983	0.241978	-0.128497	-0.134495	-0.0267778	-0.112801	-0.0660603	-0.132133	0.364742	-0.143452	-0.0428109	0.150664	0.296772	-0.00862503	-0.0981588	-0.109631	0.400399	-0.171093	-0.139466	0.0881423
IPI00025426	IPI00000075	5858	7040	-0.423796	-0.196186	-0.437124	0.212986	-0.264263	-0.0056162	0.0332657	-0.412983	-0.441587	0.380011	-0.232108	0.0387619	-0.197391	-0.225739	0.137378	-0.341964	-0.204232	0.117388	-0.376228	-0.689519	-0.0826333	-0.0580147	0.0530224	0.404399	0.319232	-0.288868	0.116603	-0.437087
IPI00025616	IPI00002894	5425	5424	-0.271097	0.501023	0.322194	0.319044	0.476643	-0.147689	0.50794	0.357921	0.500656	-0.054885	0.693541	0.199504	0.180609	0.331142	0.0504145	0.699081	-0.336315	0.161969	0.39307	-0.238102	0.841396	0.400981	0.74071	-0.384132	-0.0664685	0.338726	-0.23917	0.187636
IPI00025616	IPI00021700	5425	5111	0.506668	0.100124	0.542687	0.58807	0.650905	-0.0487608	0.156363	0.571891	0.455515	-0.172312	0.591461	-0.165241	-0.314976	0.372546	0.197404	0.456339	0.200345	0.145982	0.588305	0.351201	0.825893	0.162666	0.298581	0.210388	0.353693	0.540244	0.189566	0.474939
IPI00025616	IPI00394926	5425	10714	0.158325	-0.0869585	0.475254	0.0305817	0.402754	-0.0847984	-0.0804734	0.259547	0.641651	-0.118742	0.46401	-0.277598	-0.0600173	0.220501	-0.0113499	0.393988	0.054375	-0.207086	0.192945	-0.325091	0.744026	0.165962	0.233839	0.405902	-0.126743	0.283707	0.13954	0.289552
IPI00025724	IPI00306446	51282	7572	-0.17049	-0.0734326	-0.0458848	0.083147	0.0330361	-0.0795335	-0.261189	0.103115	-0.136098	0.432602	0.115204	-0.536227	-0.0840769	-0.307665	0.296536	0.163849	0.121553	-0.572328	0.0902561	-0.243849	0.377667	-0.0695657	-0.0835545	-0.241785	-0.0584779	-0.238871	-0.263701	-0.102877
IPI00025830	IPI00026689	7465	983	0.0745481	-0.027149	0.606889	0.367734	0.542364	0.375489	0.208158	0.51506	0.00202511	-0.00183833	0.464233	-0.137937	0.344972	0.0497435	0.0965727	0.179125	-0.27667	0.130178	0.513345	0.212061	0.766372	-0.0633647	0.022179	0.249886	0.380041	0.709703	-0.0981638	0.405677
IPI00026065	IPI00001506	4887	4852	0.0491282	0.166698	0.0883563	-0.164877	-0.139398	0.14509	0.115555	0.0541366	0.324295	0.274153	0.172	0.0682508	0.188928	-0.122437	0.167298	0.486191	0.185088	0.0663718	0.130957	0.363367	0.169326	0.0589028	0.137468	-0.157259	0.0342687	0.263717	0.174903	0.0471968
IPI00026108	IPI00026664	5321	5322	-0.213769	0.133658	-0.259481	-0.0356971	-0.0172459	-0.114826	0.0475438	-0.0430175	0.0150584	-0.026233	-0.0168729	-0.360463	-0.157275	0.0476654	-0.200177	-0.0778368	-0.42487	0.256429	-0.110509	0.577742	-0.176424	-0.0695517	0.276953	-0.0949764	0.209415	0.210126	-0.264492	-0.255335
IPI00026128	IPI00007957	8676	10629	0.0355646	0.0826744	0.0390203	0.0590668	-0.225796	-0.0626962	-0.146972	0.101158	0.0751832	0.214191	0.114238	0.250473	-0.122906	-0.103402	0.290515	0.110949	0.504299	-0.120963	0.0584862	0.159915	-0.000365316	0.0153355	0.261753	0.0924173	0.00977411	0.16243	0.225682	0.0873059
IPI00026215	IPI00026689	2237	983	0.301502	-0.260375	0.372979	0.558532	0.578738	0.585686	0.617224	0.559868	0.846516	0.0123249	0.6225	0.435073	0.0208496	-0.0676877	0.152048	0.706313	0.0515987	0.261349	0.59335	0.110205	0.855684	0.0713928	0.51428	-0.0714553	0.0495342	0.289449	0.138894	0.29739
IPI00026309	IPI00010743	51053	3204	0.0608144	0.120645	0.130123	0.0889022	0.118538	-0.158424	0.171863	0.128354	-0.0595346	-0.0621339	0.319855	0.0976399	-0.184782	0.0617105	0.00890876	-0.172628	-0.0253467	-0.21556	0.0842643	-0.174934	-0.281552	-0.112844	0.115089	-0.0321432	0.0614547	-0.156356	-0.0370558	-0.0797128
IPI00026317	IPI00012820	51341	604	-0.340699	-0.111941	0.0507262	0.129378	0.0469646	-0.00536194	-0.20105	-0.178189	-0.154657	0.37199	0.321246	0.341062	-0.217211	-0.0789106	0.0534954	0.164906	-0.281766	0.157789	-0.0905022	-0.478081	-0.0688945	-0.0585137	-0.0903888	0.0367527	-0.250802	0.177476	-0.357392	0.292399
IPI00026320	IPI00001639	51366	3837	-0.00246425	0.398047	0.332849	0.219559	0.538436	0.499875	0.669407	0.336022	0.154194	0.0644057	0.0961552	0.226892	-0.0215496	0.135019	0.0147314	-0.0374619	0.274461	-0.034097	0.397779	-0.411658	0.586057	0.0413523	0.300539	0.01066	0.0737752	0.0617109	0.66675	0.437939
IPI00026320	IPI00003479	51366	5594	-0.112541	-0.124694	0.223799	0.328996	0.274544	0.0566274	0.252044	0.118935	0.526864	-0.0646194	-0.414702	-0.0803768	0.287659	0.169592	0.0418913	-0.105078	0.128974	0.127897	0.132524	0.0835073	0.502559	0.284458	0.269177	0.134015	0.31792	0.0830164	0.579808	0.569361
IPI00026320	IPI00018451	51366	10519	0.212221	-0.250745	0.365642	0.034464	0.0915817	-0.108256	-0.687271	0.277752	-0.310304	0.0714725	0.0498863	-0.4312	0.184226	0.0935359	-0.100216	0.477397	0.0756798	-0.0480406	-0.091251	0.770646	0.237374	0.0944415	0.126354	-0.186658	0.07917	-0.530744	0.153156	0.437737
IPI00026320	IPI00303292	51366	3836	-0.204092	0.0570717	0.29163	0.22727	0.283344	0.148739	0.355519	0.300347	0.481229	-0.033695	0.00164754	-0.0112864	-0.0674883	0.232673	0.0103198	-0.26466	0.0595021	-0.1687	0.218262	-0.0905926	0.241719	-0.125334	-0.016328	-0.0487404	-0.00486511	0.3473	0.584952	0.315061
IPI00026519	IPI00216308	10105	7416	0.428329	0.629423	0.291289	0.152861	0.58894	0.179105	0.463921	0.467501	0.509579	0.0962584	0.382418	0.112611	0.288838	0.0270828	0.47056	0.525512	0.490517	0.202142	0.574634	0.766758	0.567761	0.188429	0.217233	0.644495	0.438848	0.683468	0.559889	-0.270673
IPI00026520	IPI00221224	4071	290	0.100392	0.236994	-0.0989311	0.252781	0.0583578	0.352988	0.216833	-0.10935	0.31312	-0.0264388	0.0420017	-0.023985	-0.0409417	0.0214374	0.0245752	0.278225	-0.428723	0.0801426	0.130606	-0.120681	-0.052851	0.0607147	0.0874722	0.0111361	-0.305803	0.0673265	-0.308651	0.132182
IPI00026641	IPI00385449	6344	5578	0.122936	-0.153343	-0.0372262	-0.0609544	-0.227959	0.0239593	0.0583329	0.0163225	0.155368	-0.16626	-0.00551113	-0.160594	0.0323262	0.0317888	0.00638675	-0.399097	0.0302577	-0.161129	-0.0424681	0.297623	0.18438	-0.0356184	-0.109276	0.0346787	-0.0160305	-0.0616337	-0.0394504	0.00278522
IPI00026665	IPI00412433	5859	4217	0.479384	0.543527	-0.324214	-0.326906	0.0776071	-0.666683	-0.21505	0.0808798	0.032787	0.177858	-0.411574	-0.130578	0.298759	0.392004	-0.213723	0.107306	0.252302	-0.161148	0.153215	-0.237942	-0.257852	0.350256	-0.284883	-0.0824823	0.148931	0.476646	0.391046	0.664947
IPI00026689	IPI00015105	983	1164	0.0407386	0.099572	0.787639	0.534852	0.652926	0.665869	0.785111	0.633881	0.59302	0.316604	0.730332	0.624862	-0.11483	-0.0265924	0.139886	0.902027	-0.0257871	-0.0584206	0.678164	0.20378	0.888665	0.0291362	0.650498	-0.0374808	-0.375491	-0.668088	0.0648895	0.471455
IPI00026823	IPI00000158	554	551	0.219054	-0.269581	0.27161	0.229104	0.0825837	0.0737322	0.224634	-0.115603	0.290887	-0.147265	0.122187	0.232238	0.158998	-0.329209	0.0144193	0.431738	0.333658	-0.378501	0.0164483	0.291049	0.733176	0.105298	0.142015	0.0377912	-0.416401	0.026958	0.572662	0.0512775
IPI00026823	IPI00026885	554	185	0.0935424	-0.129032	-0.14629	0.0536229	-0.0539144	-0.113059	0.082613	0.0255017	0.309247	0.0249978	-0.0256065	-0.125206	0.035165	-0.198353	0.408151	-0.245069	0.0694134	-0.123192	0.191191	0.2279	0.284536	0.150191	0.0101948	0.276768	0.249825	-0.151514	-0.177381	-0.0526396
IPI00026864	IPI00030964	3400	3280	0.128448	-0.25887	0.0466327	0.026376	-0.0177995	0.0628597	0.105065	0.319512	0.0616149	0.207022	-0.2857	0.264569	0.0435879	-0.0221657	-0.0833596	0.631975	0.281705	-0.0711748	0.281059	-0.38034	0.337706	0.315322	-0.254823	0.232577	-0.304125	-0.1294	0.493047	0.174571
IPI00026864	IPI00219112	3400	3399	0.0870338	0.0619971	0.381162	0.205232	0.0889276	0.420297	0.133303	0.430472	-0.0325794	0.459187	0.586282	-0.0480948	0.00829291	-0.00572224	0.140301	0.836943	0.381199	0.00604364	0.198828	0.677345	0.661408	0.536809	0.050794	0.268601	0.0595958	-0.249177	0.636318	-0.280534
IPI00027150	IPI00385449	2569	5578	0.105624	0.100857	-0.141591	-0.164333	-0.105656	0.153311	0.24435	-0.220983	-0.0642745	0.0123778	-0.0543391	0.0866491	-0.0843291	0.0106488	-0.0518114	-0.122333	0.0280437	-0.328362	0.103248	0.254553	-0.148768	0.0173518	0.0099349	-0.308685	-0.0878586	-0.115367	-0.0811599	0.13839
IPI00027190	IPI00385449	2705	5578	0.0106741	-0.00176374	-0.037059	0.0761583	0.000347709	0.241457	0.228475	0.109303	-0.158345	-0.299669	-0.173141	0.281922	0.0192395	-0.126853	-0.233201	-0.429258	-0.0575233	-0.0931302	0.0371846	-0.224366	0.00489887	-0.0737089	-0.154359	-0.249747	-0.199689	-0.0107406	0.0479336	0.0935132
IPI00027230	IPI00020602	7184	1459	-0.00613537	-0.491326	-0.0520024	0.249898	0.147086	-0.0626431	-0.536441	0.224875	0.113835	0.0213235	0.180898	-0.262846	0.0570469	0.0165854	-0.360434	-0.35764	0.156882	-0.0316754	0.228855	0.0513281	0.34205	0.025053	0.0927811	-0.0878253	-0.412813	-0.43395	0.0711694	0.544831
IPI00027230	IPI00022229	7184	338	0.151647	0.0273296	-0.0589394	0.0597054	-0.288963	0.224842	0.0263434	-0.334918	-0.016485	-0.13116	0.198932	-0.0773043	-0.362291	0.166637	-0.00928943	-0.188869	0.00651603	-0.391314	-0.2089	-0.270202	-0.235978	0.185471	-0.0831416	-0.387548	0.0366871	-0.245933	-0.513729	-0.123108
IPI00027230	IPI00027281	7184	6517	-0.300951	-0.229814	-0.0251551	0.0988937	-0.310082	0.0392911	-0.230325	0.0853022	-0.26138	0.00384753	-0.0132609	-0.307183	0.0844605	0.0748037	-0.358108	-0.415964	-0.170213	0.147228	0.0144417	-0.378718	-0.242061	-0.559981	0.0673526	-0.134512	-0.0647424	-0.359042	-0.233636	0.139391
IPI00027230	IPI00215926	7184	432	0.135694	0.106422	-0.233855	0.0957799	-0.00486452	0.101077	0.0173637	-0.133543	-0.181216	0.0926892	-0.207616	-0.145055	-0.0875229	-0.0422796	-0.0314711	-0.12275	-0.135903	0.130309	-0.00624855	-0.556311	-0.377917	0.302729	0.000509986	-0.135949	-0.10983	0.0103494	-0.685783	0.120198
IPI00027250	IPI00032057	9568	22809	-0.276808	0.0381483	-0.134936	0.0305288	0.188307	-0.15592	-0.063961	-0.0125865	-0.0492174	-0.134333	-0.0170138	-0.148004	0.19152	0.0308541	0.0349103	-0.425644	0.159579	-0.18014	-0.111848	-0.154057	-0.0445089	0.0541471	-0.0799398	-0.0276047	0.0313593	-0.0165948	0.207924	0.105439
IPI00027251	IPI00299399	11329	6285	0.135587	0.131702	0.295626	0.222035	0.382492	-0.511975	-0.2841	-0.11225	0.0643852	0.118036	-0.0152234	-0.0499058	-0.0308427	0.162314	-0.0603738	-0.363427	-0.0342125	-0.0909362	-0.414275	-0.636365	0.0696614	-0.04333	0.0234114	0.140422	0.345257	-0.617454	-0.0852332	-0.13255
IPI00027281	IPI00013508	6517	87	-0.278721	0.00374505	0.251553	0.0445509	-0.0125234	-0.0594556	0.0115125	-0.142342	-0.185277	0.0774222	-0.0744482	0.127335	-0.152201	-0.0528883	-0.00133253	-0.161912	-0.418275	-0.456859	-0.196019	-0.335339	-0.137672	-0.325347	0.0567416	0.183649	0.20212	-0.300614	-0.387192	-0.258809
IPI00027281	IPI00020599	6517	811	-0.205194	-0.07076	0.0544716	-0.0409613	-0.393001	-0.108668	0.0892949	-0.149345	0.0168345	-0.0773478	-0.0336486	-0.0724079	-0.135193	-0.099066	0.269891	-0.28625	-0.142919	0.138678	-0.104264	0.0600116	-0.232963	0.118043	-0.125935	-0.208528	0.110644	0.077232	0.108261	-0.101668
IPI00027281	IPI00296053	6517	2271	-0.149438	-0.194726	0.304086	0.0257043	-0.197101	0.0678381	0.146988	-0.165265	0.129685	0.198378	0.205036	0.121823	0.0898916	-0.103976	0.240219	-0.17238	0.273377	-0.0470004	0.0139035	-0.232614	-0.126686	0.05339	0.174277	-0.02523	0.349065	-0.394266	-0.00680131	0.140182
IPI00027281	IPI00465436	6517	847	-0.207543	-0.274192	0.141935	-0.223837	-0.401195	-0.195212	0.0335715	0.238977	-0.167926	0.0152274	-0.0731424	-0.0496537	-0.254594	-0.192722	0.101774	0.147692	-0.067525	-0.0186153	-0.01947	-0.250399	-0.202428	-0.212536	0.326287	-0.33208	0.384251	-0.329131	0.0326115	0.216287
IPI00027281	IPI00479359	6517	7430	-0.128619	0.171266	0.253338	0.289165	-0.154344	-0.0521361	-0.183344	-0.220262	-0.0603858	-0.34405	0.18624	0.0210297	-0.208573	0.110136	-0.123568	-0.291743	-0.0867325	-0.0932988	-0.131945	-0.231176	-0.261097	-0.252838	-0.104968	-0.355642	0.152934	-0.069329	-0.123173	-0.0750484
IPI00027391	IPI00385449	6010	5578	0.0930008	0.0769607	0.186793	-0.0864473	0.0581323	-0.0250652	0.0741733	-0.0516859	-0.00747095	-0.0252637	-0.00914152	-0.0162837	-0.211716	-0.0072975	-0.0321823	-0.297727	0.107216	-0.0614663	0.0699176	0.0746245	0.0694176	0.0269659	-0.161363	-0.122367	0.0743181	-0.0336574	0.0650457	0.0667372
IPI00027430	IPI00008494	6693	3383	-0.0397442	-0.229885	-0.0120594	-0.1904	0.142749	0.177821	0.312667	-0.161778	-0.283902	-0.138953	-0.136283	-0.399863	0.202881	-0.0543534	-0.0990833	-0.351008	-0.0351292	-0.203844	0.0546184	-0.0224851	-0.306823	-0.0497388	-0.0204279	-0.0210738	-0.0366139	0.0157578	0.259247	-0.290339
IPI00027430	IPI00219219	6693	3956	0.311138	-0.0100932	-0.143727	-0.0287992	0.0813098	-0.0398615	0.324633	-0.275004	0.249097	-0.100913	-0.116972	-0.554215	0.0408934	-0.0220685	-0.0617097	-0.554168	-0.183183	-0.270394	0.0682445	-0.204893	0.121594	-0.0161508	-0.257384	-0.318879	-0.0717886	-0.195433	-0.266453	0.304752
IPI00027430	IPI00479359	6693	7430	0.0554818	0.0599812	-0.154613	-0.175397	0.324011	-0.125063	-0.264333	-0.36787	-0.0468055	-0.256684	-0.290977	0.206904	-0.0193436	-0.0698767	0.119043	-0.389143	-0.150991	-0.0543467	-0.219634	-0.195085	0.0775659	-0.0399307	-0.0167614	-0.14574	0.0202059	0.321735	-0.673449	0.288002
IPI00027462	IPI00007047	6280	6279	0.737103	0.765903	0.886618	0.970777	0.967109	0.940343	0.791318	0.893498	-0.168867	0.779902	0.511868	0.98302	0.740543	0.357065	0.789223	0.255682	0.915824	0.821602	0.903089	0.341601	0.952721	0.869241	0.902185	0.605145	0.0839854	-0.0704334	0.411213	0.770763
IPI00027484	IPI00003983	914	920	0.496047	0.255233	0.702642	-0.0989797	0.00226539	0.527379	0.543313	0.0487392	-0.0288617	0.478849	0.188384	0.553033	0.192871	0.381674	0.139262	0.340393	0.403757	-0.0940229	0.306876	0.600449	-0.290173	0.386708	0.518151	-0.412533	-0.393268	0.362386	0.595835	-0.0816921
IPI00027484	IPI00219219	914	3956	0.725062	0.10936	0.236103	0.206669	-0.336745	-0.0706366	-0.013136	-0.321557	-0.0492105	0.071518	0.135071	0.139024	0.451652	0.13964	-0.169401	-0.523572	-0.0189305	-0.305028	-0.0794416	-0.243208	0.0520516	0.0588624	0.199436	-0.34382	-0.0689862	0.415056	0.226764	0.0251715
IPI00027502	IPI00464990	2815	2812	0.144993	0.148635	0.0127379	0.222813	-0.0714439	-0.419889	0.175109	0.19723	-0.199004	0.190633	-0.531326	0.167388	0.0339736	0.375111	0.0598513	0.517419	0.0543895	-0.0592831	-0.0640475	-0.399319	0.260758	0.163853	-0.683869	0.230509	-0.146217	-0.0153493	0.494395	-0.0206893
IPI00027508	IPI00003096	3554	3552	-0.0100326	0.488364	-0.367774	0.0185814	0.00973878	0.0859512	0.224819	-0.237747	-0.190619	-0.00195897	0.0156205	0.0485859	-0.22101	-0.0877618	-0.169379	-0.0816892	-0.104534	-0.0236209	0.185346	0.116519	0.198812	-0.129294	0.0627866	-0.200858	0.306176	-0.271065	-0.000951325	-0.295808
IPI00027509	IPI00012023	4318	374	0.0956026	0.412204	0.191684	0.00552904	0.220241	0.213114	0.097668	0.158508	0.188144	0.266825	-0.237289	-0.0164971	0.00836828	0.267919	0.188311	-0.0602601	0.0479894	0.438076	-0.0739928	-0.0292491	0.320638	0.230073	-0.382378	0.158847	-0.32161	0.191631	0.167474	0.115671
IPI00027509	IPI00297646	4318	1277	-0.0561413	-0.163023	0.505802	0.0812941	0.132836	0.0977466	0.322619	0.0909459	0.16263	0.509602	0.0244148	0.711264	-0.129791	0.0751919	0.303926	-0.136371	0.416378	-0.25362	0.0615859	-0.0243242	0.0677624	0.193135	0.238053	0.161994	0.224954	-0.0157687	0.299164	0.263162
IPI00027667	IPI00027666	887	886	0.106193	0.213384	-0.219521	-0.015835	-0.00592673	0.23675	-0.0466748	0.288541	-0.278945	0.495547	0.0380169	-0.00561578	-0.000302113	0.1003	0.217867	0.405592	0.433002	-0.108759	0.313344	0.431485	0.163817	-0.180125	-0.101623	-0.0532264	0.334791	0.15795	0.773865	0.13862
IPI00027685	IPI00007563	1230	6354	0.189316	0.651476	0.202974	0.296553	-0.0171759	0.288291	0.501093	0.0796301	-0.26325	0.179938	0.0321893	-0.035346	0.0980181	0.131198	0.094471	0.0984869	0.606648	-0.0498859	-0.0258757	0.602014	0.187225	-0.276323	-0.397058	0.132097	-0.119615	0.0612857	-0.00962526	0.337381
IPI00027685	IPI00009309	1230	6352	0.659864	0.545535	0.717741	0.504111	-0.0867301	0.360648	0.590887	0.366848	-0.0692493	0.620643	0.012434	0.522263	-0.0459873	0.100498	0.25863	0.182452	0.169781	0.104044	0.376994	0.523069	0.393668	0.364466	0.391133	0.0234254	-0.0299917	-0.0949882	0.193264	0.191662
IPI00027685	IPI00030362	1230	5355	0.258057	0.202102	-0.114777	0.436468	-0.110692	0.0167131	0.0980872	0.0246519	0.230992	0.635613	-0.0838543	-0.466112	-0.10348	-0.032698	-0.129185	-0.436222	0.188601	0.1296	0.388435	0.402299	0.116998	-0.3824	-0.417374	0.192855	-0.323024	-0.060563	-0.245807	0.366318
IPI00027717	IPI00219219	50628	3956	-0.330069	0.594654	0.0705049	-0.0541527	0.105267	0.218673	0.148117	0.192383	-0.134778	0.306244	-0.0767844	-0.321115	-0.19115	-0.0214061	-0.0469127	0.257752	0.0252042	0.248089	0.018839	0.499225	0.126502	0.216126	0.0807436	0.00650683	0.186256	-0.68237	-0.276684	0.693995
IPI00027717	IPI00306505	50628	10252	0.195015	-0.14279	-0.369935	-0.262901	-0.189089	0.23958	0.0491162	-0.22195	-0.158354	-0.330353	-0.111656	-0.1094	0.0566823	-0.322057	-0.0603359	-0.226922	-0.290187	-0.478699	-0.275418	0.103186	-0.0966472	0.164764	0.089865	-0.133793	0.0845227	-0.240436	0.206335	-0.151621
IPI00027769	IPI00217987	1991	3684	0.434771	0.152663	0.0127919	0.322959	0.693484	0.520295	0.0310658	-0.0345959	0.348523	0.00604208	0.295537	0.0793557	0.027409	0.524392	0.0826278	0.0147155	0.120495	0.0143094	0.258894	0.458786	-0.533903	-0.393758	0.0696419	0.190695	-0.0420701	0.021285	0.131635	-0.0598694
IPI00027780	IPI00297646	4313	1277	-0.0189917	-0.135446	0.695785	0.108437	-0.0601091	0.744942	0.623525	0.621588	0.13966	0.836012	0.211103	0.79793	-0.0743792	0.156394	0.501411	-0.0253973	0.769579	0.301594	0.669823	0.457337	0.176164	0.371163	0.393427	0.236427	0.407191	0.0673971	0.638154	0.213958
IPI00027782	IPI00007118	4314	5054	0.366895	0.348343	0.206903	-0.22143	-0.0139564	0.0558155	0.433495	-0.109128	0.108595	0.450049	-0.00524241	0.693141	-0.208936	0.0154503	0.0262926	-0.216833	-0.131053	0.404893	0.300532	-0.0137507	0.192647	-0.129359	-0.0818329	0.128449	-0.2126	-0.0628163	0.384325	0.230712
IPI00027847	IPI00020599	4023	811	-0.242967	0.125664	-0.000236112	0.044477	-0.063014	-0.250206	0.100405	-0.427205	0.0594623	-0.0513741	-0.029212	-0.308498	0.101043	-0.127599	-0.162191	0.216004	-0.0671305	-0.125146	-0.0997629	-0.116926	0.132546	-0.0639815	-0.225767	-0.0684265	0.1889	-0.0883918	0.0230034	-0.082526
IPI00027981	IPI00019549	23682	4086	-0.478688	-0.287404	-0.283609	0.305212	0.0464445	-0.177445	0.211513	0.0514858	0.146578	-0.172962	0.21781	0.00304186	0.242422	-0.187227	-0.0714905	0.360412	-0.220987	-0.169761	-0.0174251	0.90978	-0.272836	-0.0893672	-0.416563	0.242171	0.156415	-0.0221403	-0.0630039	0.465353
IPI00028006	IPI00021248	5690	5347	-0.416195	-0.0857396	0.562029	0.252431	0.364812	0.167469	0.255673	0.393179	0.562106	-0.00562384	0.611796	0.730888	0.030444	0.183187	0.33196	0.576999	-0.327167	0.00188924	0.342063	-0.17199	0.526038	-0.189574	0.458778	-0.0224615	-0.0422731	0.0540104	-0.613092	0.104053
IPI00028006	IPI00027281	5690	6517	-0.355657	0.185852	0.532406	0.102748	-0.260589	-0.197459	0.194353	-0.363957	0.203779	0.197146	-0.0105532	-0.389367	-0.239408	-0.323784	0.476482	0.0511778	-0.188303	-0.129072	-0.0941996	-0.368868	-0.17432	-0.254847	0.0346984	-0.259904	0.18133	-0.0963608	-0.196905	0.0743914
IPI00028082	IPI00027509	8434	4318	-0.380229	-0.0749648	-0.199635	0.171038	0.107173	-0.280272	-0.19109	-0.0829551	0.130675	-0.0215288	0.19788	-0.119546	0.258336	-0.255629	0.174894	-0.464097	0.374449	-0.0531988	-0.026352	0.225684	-0.00492408	-0.293591	0.188809	-0.242057	0.197008	0.0788447	-0.125439	-0.345688
IPI00028083	IPI00219678	8892	1965	0.0291108	0.621961	0.328274	0.355055	0.466253	0.209396	0.423001	0.391986	0.139525	0.350621	0.37568	-0.108612	0.0507451	0.176694	0.00063502	0.45682	0.38348	-0.0739954	0.093877	0.700538	0.280084	0.240763	0.643826	0.257277	0.271447	0.403999	0.355692	0.212349
IPI00028108	IPI00220281	10287	2775	-0.328922	-0.0839545	-0.12111	-0.0893308	-0.270107	-0.000872104	0.0262793	-0.197082	0.0102674	-0.225236	0.0588592	0.0258706	-0.0865687	-0.264184	0.113163	0.0676391	0.0703276	0.330804	-0.324849	-0.148069	-0.30226	-0.0678317	-0.189122	-0.0361638	0.00587832	-0.0988181	0.316801	-0.480492
IPI00028108	IPI00385449	10287	5578	-0.0768999	0.0377897	0.0396158	0.231024	0.109897	-0.0562728	0.0192208	-0.0446927	0.27307	0.103341	-0.246727	-0.0411415	0.189902	-0.228579	0.234892	0.363808	-0.214353	-0.0825076	-0.0385886	0.186669	0.319814	0.0683484	0.0540543	0.00219416	0.108761	0.0661562	-0.307776	-0.289727
IPI00028158	IPI00217882	4922	6272	-0.266417	0.0720899	0.439769	0.131747	0.0778569	-0.2355	0.136287	-0.0931472	0.274482	0.104954	-0.310668	0.150079	-0.0354633	-0.166993	0.335974	-0.324233	-0.160894	0.11864	0.143023	-0.261445	0.239983	-0.267291	-0.0704426	0.154108	0.124266	0.055501	-0.320795	-0.246783
IPI00028266	IPI00026689	9133	983	0.194977	0.725892	0.620809	0.68527	0.850834	0.763359	0.862906	0.763775	0.901786	-0.197809	0.834607	0.734769	-0.14753	-0.102749	0.161203	0.958071	0.498228	0.34048	0.716179	0.858087	0.934209	0.170912	0.865251	-0.00192142	0.0276053	0.554756	-0.0076633	0.643333
IPI00028416	IPI00011756	5089	4211	0.331789	0.299779	-0.00725568	-0.0718694	0.0522635	-0.0109996	0.078926	0.0890336	0.106479	-0.143969	0.697784	0.253859	0.340836	0.0711723	0.552342	0.261635	-0.0901042	0.0254569	-0.0983368	0.095606	0.196379	-0.123935	0.0572487	0.137858	0.299773	-0.088991	-0.159125	0.251303
IPI00028416	IPI00014536	5089	3218	0.313911	0.223995	0.207378	0.00758114	-0.0702809	0.220124	0.0448923	-0.0891515	-0.0698428	-0.143523	0.205544	-0.0163057	-0.133236	0.119062	0.160068	0.100474	-0.256618	-0.0976104	-0.0875067	0.184833	0.0657214	-0.0759658	-0.0726806	0.103517	0.215392	-0.0206913	-0.0713826	-0.135163
IPI00028416	IPI00020319	5089	2647	-0.0898919	0.0972199	0.0406068	-0.0611797	-0.0370805	-0.25196	0.0897515	-0.265402	0.215921	0.00765766	0.558427	0.0492326	0.0578392	0.262287	0.113184	0.340054	0.154763	-0.160324	0.204877	-0.0838133	0.26419	-0.270704	-0.180008	-0.100605	0.395344	0.180758	0.166257	-0.0439227
IPI00029012	IPI00027281	8661	6517	-0.357506	0.1405	0.37354	0.0262963	-0.11886	0.100757	-0.205483	-0.248401	0.0183724	-0.01941	-0.179979	-0.178542	-0.176702	-0.199216	0.0413567	-0.161956	0.231189	-0.303589	-0.20194	-0.538254	-0.169882	-0.0940446	-0.074799	-0.237999	-0.13363	-0.145311	-0.210509	-0.0800366
IPI00029045	IPI00029773	9641	5966	-0.243701	-0.206436	0.238912	0.131233	-0.00900762	0.210047	0.156638	-0.0331474	-0.0578367	-0.0449863	0.0886869	0.0885849	0.051959	-0.309817	0.143321	0.127978	-0.0128343	0.208037	0.275626	0.266265	-0.0213037	0.185619	-0.122572	-0.251572	0.139057	-0.0472392	-0.116577	0.180887
IPI00029178	IPI00031018	60468	7975	0.203746	0.116525	-0.327505	0.140998	0.283665	0.274447	0.044014	-0.048483	-0.0208581	-0.441177	0.0949503	0.0360269	-0.348268	-0.0170931	0.255242	-0.0862335	0.0901241	-0.0126047	-0.0375607	-0.510045	0.0544109	-0.237209	-0.403184	0.09048	-0.0171843	-0.24087	0.0567668	0.0783345
IPI00029533	IPI00000075	3696	7040	-0.321919	0.138796	0.0751671	-0.0913952	-0.148979	0.0489308	-0.111084	-0.178695	-0.211682	-0.236147	0.0394045	-0.02336	0.108635	-0.0534823	0.189597	-0.153571	-0.390865	-0.262581	-0.253987	-0.500425	-0.275437	0.210389	0.0678829	-0.0741889	-0.0490724	-0.0466694	0.00886084	-0.152187
IPI00029533	IPI00218398	3696	4323	0.333322	0.275641	-0.0443412	-0.0886016	0.0884009	-0.143853	-0.171745	-0.0381905	0.0376111	-0.136115	0.064283	0.0113564	0.116009	0.0343217	-0.0300036	-0.182254	0.100753	0.182256	-0.0375313	-0.162675	0.266401	-0.137632	0.0330553	0.120952	-0.0527907	-0.104377	0.0333961	-0.0696656
IPI00029628	IPI00026946	5955	4885	-0.265679	-0.080867	-0.0885528	0.0866317	-0.269976	0.422052	0.253158	-0.315333	0.062506	-0.204114	-0.470267	0.208598	-0.166557	-0.243711	0.074759	-0.22628	0.197178	-0.248759	0.0163292	-0.596787	-0.334059	-0.192995	0.196454	0.542847	-0.0650819	-0.0972608	-0.445542	-0.102712
IPI00029628	IPI00220562	5955	4884	-0.245127	-0.421986	-0.200077	0.0471981	-0.149948	0.33721	0.167353	0.00795086	-0.189888	-0.517361	-0.480649	0.208564	0.0324595	0.183757	-0.342265	-0.0956432	-0.345734	0.248991	0.00783471	-0.383556	-0.409367	0.12285	-0.0444715	0.684168	-0.0325956	-0.1575	-0.522914	-0.112663
IPI00029722	IPI00018251	3798	10499	0.119606	-0.103285	-0.111952	0.0869232	-0.300363	0.0557346	-0.25202	0.165685	-0.0187184	-0.0170032	-0.0828492	-0.133941	0.0714232	-0.0495831	-0.158116	-0.0437836	0.237263	0.234506	-0.032429	0.0511943	0.00936227	-0.146549	0.0262585	-0.158675	0.0486392	0.0323959	-0.0714793	-0.25462
IPI00029730	IPI00023510	6810	5868	0.0578148	0.474687	0.00106424	0.204122	0.220904	0.0226448	0.198708	0.417707	0.212891	0.118676	-0.0191843	-0.220684	0.0605918	-0.0287518	0.0598022	0.474698	0.230871	0.530445	0.355318	0.449519	0.285428	0.0892174	0.0949444	0.180087	-0.00850165	-0.0791441	0.50976	0.0171702
IPI00029744	IPI00027281	6742	6517	-0.101753	0.131656	0.171494	0.000909898	-0.412877	-0.0639743	-0.137126	-0.246766	-0.0978032	-0.00987251	-0.456558	0.353282	-0.339642	-0.515077	0.102783	-0.0677479	0.043359	-0.389694	-0.194067	-0.705042	-0.201489	-0.026436	0.153246	-0.180801	0.0433949	0.211401	-0.266995	0.0166102
IPI00029773	IPI00018330	5966	4792	-0.00748158	0.366833	0.436594	0.168005	0.277557	0.344595	0.0537471	0.105606	0.350106	0.0190106	-0.205132	-0.368536	0.643223	0.00324944	0.237181	0.794337	0.105264	0.281211	0.436236	0.274483	0.470084	0.579901	0.261183	-0.108172	0.0337299	-0.0526943	0.524873	0.173494
IPI00029773	IPI00292537	5966	4790	0.0636941	0.70077	0.281744	0.615982	0.302796	0.446109	0.185405	0.120551	0.371061	0.169137	0.00239349	0.119881	0.0246606	-0.022559	-0.422087	0.681483	0.0674697	0.071266	0.383664	0.283907	0.589083	0.291129	0.616734	-0.388668	0.0496768	-0.0184458	0.31538	0.296914
IPI00030247	IPI00023591	904	5813	-0.285484	0.322158	0.0898872	-0.137798	-0.0938803	0.249397	0.0903931	-0.124809	0.00608425	-0.12549	-0.0261091	0.228514	-0.0603818	0.382679	0.0416142	0.0470683	0.163128	0.505657	0.146632	-0.115724	-0.259472	-0.297322	-0.168558	-0.213048	0.191832	-0.120507	-0.365091	-0.286572
IPI00030357	IPI00215926	1719	432	0.437781	-0.243871	-0.168524	-0.00382674	0.240978	0.363352	-0.169341	-0.106139	0.450007	-0.267371	-0.0261448	-0.387329	0.0374479	-0.21457	0.150238	-0.485159	0.154162	-0.016083	-0.106513	0.431409	-0.422288	0.234551	-0.0258833	-0.462913	0.243311	-0.057845	-0.181246	0.0753193
IPI00030364	IPI00289581	6881	6871	-0.538502	-0.0423312	0.411268	0.000121018	0.0716399	0.101972	0.0101551	-0.031667	0.268773	-0.116565	-0.103347	0.084538	-0.0590225	0.46224	-0.131312	0.138901	-0.0719058	-0.297942	-0.00593045	0.392156	0.115832	-0.234794	0.108231	-0.225448	0.284541	0.245768	0.286509	0.10634
IPI00030380	IPI00026689	2965	983	-0.0191762	-0.195181	0.0698447	0.121166	0.214468	-0.0909596	0.409353	0.221282	0.0977972	0.14044	-0.220472	0.213387	0.0284585	-0.0338186	-0.0787184	0.315363	-0.0502059	-0.19691	0.171068	-0.35713	0.625554	-0.0400798	0.19751	0.0605305	0.153813	0.569735	0.158929	0.231145
IPI00030399	IPI00020567	663	392	-0.0476812	-0.280783	-0.0723404	0.16219	0.169929	-0.0279069	0.0112304	-0.10534	-0.0382114	0.252152	-0.0574393	-0.300187	-0.391287	-0.313607	0.126078	-0.247705	-0.215059	0.0923449	0.0859045	-0.187974	0.141454	-0.0587388	-0.04876	0.100543	-0.150612	0.0960071	-0.070365	0.277268
IPI00030782	IPI00023339	6778	1387	0.2331	-0.077771	0.203777	-0.0195645	-0.0438604	-0.0603874	0.00477992	0.230501	0.067199	-0.259317	0.248263	0.0672078	0.0167907	-0.0213058	-0.126438	-0.0767768	-0.037302	-0.143328	0.307886	0.114494	0.282433	-0.270292	0.0704635	0.151119	0.0635347	0.0232046	0.207224	-0.0199917
IPI00030876	IPI00027152	1729	1058	-0.0764421	0.049533	0.137463	-0.138611	0.130146	0.328136	-0.0895146	0.185854	0.117669	-0.0651146	0.196946	0.325046	-0.0223774	-0.197407	-0.0214238	-0.0668893	0.0216785	-0.247103	0.152038	0.152123	0.149764	0.0107413	-0.100341	-0.104176	-0.0553923	0.161396	0.0367715	0.186839
IPI00030876	IPI00027500	1729	387	-0.365259	-0.063246	-0.0899524	0.0160368	0.117036	0.106592	-0.0748697	-0.00261493	0.229505	-0.0707987	0.195314	0.0568287	-0.163463	0.124737	-0.0197934	-0.26657	0.0340215	-0.315353	0.148503	-0.0685734	0.152567	0.0283882	-0.0345651	-0.0336603	-0.0400978	0.0500312	-0.183314	0.113849
IPI00030919	IPI00219604	8649	5604	0.501001	0.407945	0.057687	0.241297	0.307758	-0.393986	-0.0106411	0.622091	0.254338	0.285933	0.241231	0.607429	0.301996	0.325056	0.397182	0.534714	0.536644	0.542246	0.419912	0.652051	0.679668	0.219663	0.651146	0.800284	0.56335	0.369988	0.714995	0.74242
IPI00031050	IPI00003527	6569	9368	-0.0839367	-0.191249	0.20876	0.086134	0.0343525	-0.105489	0.401112	0.080183	0.0520602	0.172475	-0.218727	0.570316	0.198639	-0.0628445	0.191538	0.00945724	-0.360868	0.343772	0.300125	0.295542	-0.17467	0.215581	-0.0843438	-0.321862	0.507576	-0.110005	0.799945	0.13123
IPI00031388	IPI00024539	5291	5581	-0.117297	0.0254032	-0.147294	-0.23338	-0.191458	-0.0830354	-0.04485	-0.11881	-0.00538288	0.231555	-0.0603578	-0.087052	0.133123	-0.188002	0.111555	-0.359622	-0.0256215	0.0175517	-0.0349787	-0.0492086	-0.0410381	-0.00439916	-0.00414665	-0.221375	-0.0946836	-0.200267	-0.108112	-0.0588405
IPI00031425	IPI00027281	3034	6517	-0.27665	0.134324	-0.311688	-0.0206013	0.0301947	-0.19857	0.339545	0.148928	0.256569	-0.223021	-0.0347282	0.491855	-0.218383	0.116931	0.0436481	-0.0499781	0.181529	0.16387	0.101641	0.298311	0.0899473	-0.4133	0.143696	0.107971	0.00446342	0.353022	0.289074	-0.0477347
IPI00031583	IPI00004671	8615	2804	0.289972	0.173583	0.322147	0.252358	0.238382	0.558966	0.523492	0.323338	0.037491	0.0494764	0.125404	0.110467	-0.0141113	0.120532	0.0562881	0.194933	0.503314	0.0545073	0.362496	0.0955511	0.120419	0.0891882	0.00882535	0.522134	0.447699	0.380898	0.403336	0.381088
IPI00031583	IPI00021954	8615	8729	-0.2572	0.0757494	-0.0664298	0.206446	0.375934	-0.217634	-0.0571575	-0.0202051	-0.165169	0.551098	0.229787	-0.525168	0.0606811	-0.140303	0.284752	0.0531884	0.108618	0.236796	-0.235518	0.0681483	0.265915	0.0409547	-0.145226	0.464899	-0.0306456	-0.114348	-0.159352	-0.16582
IPI00031583	IPI00292140	8615	836	0.140811	0.673826	0.282692	0.287962	-0.00167634	0.284017	0.45141	0.219279	0.212675	-0.184261	0.18269	0.0502336	0.271624	-0.225527	-0.0828802	0.0188442	-0.0678159	0.00209478	0.283426	-0.113242	0.285778	-0.0160778	0.196538	0.00578794	0.099201	0.194706	0.4768	0.653546
IPI00031583	IPI00329536	8615	8411	-0.040469	0.388239	0.239626	0.053571	-0.0702543	0.384516	0.373188	0.259151	-9.70224e-05	-0.0148369	0.239255	0.469959	0.00982209	-0.00401073	0.225375	0.397136	0.0674362	0.295034	0.170468	-0.0413326	-0.0332986	-0.0784146	0.0479734	0.115477	0.325222	-0.0894602	0.0953799	0.434254
IPI00031589	IPI00019329	6940	8655	-0.253399	0.357147	0.284615	0.170632	0.296544	0.369511	0.113177	0.523653	-0.0718722	0.190862	0.0592838	-0.407326	0.00927848	-0.203925	-0.00663035	0.290946	0.0583589	0.375874	0.0491551	-0.302737	-0.108403	0.166716	0.30432	-0.217986	0.291408	0.255336	0.408831	0.722801
IPI00031620	IPI00479359	3385	7430	0.114475	-0.194958	-0.0723043	-0.0479325	-0.0712201	0.25341	0.0386703	-0.379324	-0.0999778	-0.471825	0.0909368	-0.337961	0.123187	0.147359	0.235556	0.0437261	0.165529	0.156284	0.425593	-0.29106	0.0560619	-0.125658	0.0895613	0.195038	-0.127737	0.14633	0.412374	0.179565
IPI00031773	IPI00026069	3170	4284	-0.0841388	-0.178519	-0.227457	0.0189623	-0.0208853	0.0736715	0.301554	0.199378	-0.339099	0.559751	0.133612	-0.352935	0.0505214	-0.064716	-0.151504	0.0691701	0.199308	0.249655	0.187944	0.0967431	0.199998	-0.265533	-0.106418	0.330647	-0.266372	0.0987779	0.381414	0.192164
IPI00031773	IPI00302291	3170	3202	-0.330873	0.0179179	-0.258759	0.13658	0.0461753	0.247764	0.000389391	0.071116	-0.0660509	0.16761	-0.254898	-0.42593	-0.101593	0.202617	-0.229923	0.162603	0.434665	0.121956	0.248448	0.391673	0.296803	-0.115685	-0.023219	-0.189104	0.0649385	0.119493	-0.390484	0.0630725
IPI00031982	IPI00027281	10787	6517	-0.0356424	0.029361	0.247352	0.0639339	-0.0110478	0.070946	-0.236467	-0.0536113	-0.100618	-0.347271	-0.324763	0.0638722	0.0344881	-0.0917622	0.357091	-0.00909866	0.208101	-0.0285877	-0.125989	-0.676047	0.212896	-0.138065	-0.103662	-0.134266	-0.257786	-0.0181834	-0.431954	-0.0201293
IPI00031982	IPI00028065	10787	4690	-0.0322168	-0.00255344	0.33315	0.109538	0.104327	0.530373	0.56367	0.262534	0.270061	0.40681	0.356012	0.427869	0.404788	-0.0926591	-0.0519691	0.578767	0.19079	0.420571	-0.212143	0.289354	0.0488723	0.290997	0.197729	0.216577	0.219235	-0.138413	0.47402	-0.366354
IPI00032057	IPI00022208	22809	1054	0.0272414	0.306255	-0.264407	0.171667	0.579242	0.122458	0.136638	0.149957	0.000390892	0.6409	0.00247491	-0.154853	-0.0712703	0.0226741	0.216149	0.274818	0.137657	-0.252088	0.0685498	-0.00885394	0.525661	-0.0684612	0.13583	0.0972163	-0.124809	0.100148	-0.13858	-0.375292
IPI00032057	IPI00027120	22809	997	-0.0275916	0.23215	0.315824	0.239216	0.270693	0.206269	0.323131	0.271045	0.232741	0.138262	0.0547046	0.133012	0.100721	-0.0145279	0.174739	0.444572	-0.157611	-0.0646345	0.136515	-0.106529	0.408884	0.00013775	-0.0271342	-0.115363	0.0328768	0.0848318	0.403759	0.104036
IPI00032063	IPI00007118	53353	5054	0.242291	-0.248248	-0.341585	0.011395	-0.154674	-0.340877	0.180384	0.224053	0.190885	-0.619943	-0.0722091	-0.0143168	0.167046	0.251766	0.0071423	-0.081967	-0.163069	0.20456	-0.224294	0.394527	0.258584	0.186645	0.206723	-0.150684	-0.100692	-0.0703969	0.0526828	-0.0682316
IPI00032164	IPI00013508	8048	87	-0.528915	0.0786092	-0.356791	0.250044	-0.358223	0.0733524	-0.206619	0.348737	-0.202652	0.246895	-0.107669	0.135901	0.000318787	-0.283385	0.00207105	-0.333476	-0.00878634	-0.0368218	-0.0780226	-0.574329	-0.259618	0.198356	-0.259875	0.49642	-0.187564	0.0493748	-0.030171	-0.47459
IPI00032293	IPI00299150	1471	1520	0.706095	0.15703	0.548699	0.512112	0.097257	-0.289278	0.36282	0.13394	-0.112197	0.304694	0.16022	-0.345644	-0.117236	0.62043	0.435585	-0.233576	0.507581	-0.045745	-0.0100953	-0.555634	-0.12931	0.161483	0.0877327	-0.388004	-0.115852	0.148187	0.292692	0.58243
IPI00032298	IPI00021842	1270	348	-0.357917	0.274374	-0.0894638	0.00806396	0.228348	-0.0368794	-0.12853	0.0421669	-0.268107	-0.230035	-0.15252	-0.127476	0.00683122	0.00887362	0.175513	-0.00366708	0.0262433	0.129645	0.311683	-0.326618	0.254073	-0.437676	0.286487	-0.0124004	0.163705	0.0524994	-0.153013	-0.353858
IPI00032311	IPI00029260	3929	929	-0.446216	-0.424455	0.107884	-0.0226263	0.120254	0.478847	0.255811	-0.184148	0.00548493	-0.029511	-0.283326	-0.516162	-0.0126437	-0.0691959	-0.0174832	0.0394324	0.138384	-0.278981	-0.00832955	0.304386	-0.20241	-0.223394	-0.00746407	0.0944314	-0.263676	0.0778922	-0.224462	-0.339369
IPI00032311	IPI00292532	3929	820	-0.601479	-0.0560345	-0.273454	0.0526773	-0.147986	-0.0513271	0.149353	0.276022	0.335989	0.0579612	0.31252	0.294377	-0.162915	0.0282641	0.21764	0.223274	0.199517	0.813154	0.191881	-0.0444272	0.0852697	-0.0147791	0.1235	0.500084	0.383871	-0.0187071	0.397854	-0.0557768
IPI00032313	IPI00011140	6275	4856	-0.248612	0.518391	0.101048	0.335961	-0.150973	-0.0688624	0.04846	-0.00522889	0.387412	0.259301	0.201447	0.187756	-0.162589	0.0806894	0.308337	0.0393929	-0.124028	0.25744	-0.225727	-0.186147	0.0789258	0.147453	0.242785	-0.254268	-0.302744	-0.304377	0.593076	0.052535
IPI00032338	IPI00216448	27252	1894	-0.43319	0.0551767	-0.221616	-0.122881	0.202709	-0.160084	0.347709	0.127121	-0.30392	-0.12449	-0.0350197	-0.115274	-0.328573	0.110412	-0.150099	0.0889156	-0.175106	-0.0310548	0.0449299	-0.116725	0.0983536	0.147602	0.0396515	-0.0910765	0.125828	-0.0530195	0.102606	0.260188
IPI00032491	IPI00019549	23592	4086	0.116835	0.050016	0.0912671	0.0769922	0.0145201	-0.00217618	0.291164	0.174886	-0.0394335	-0.0299155	-0.341018	0.252882	0.190312	-0.150379	-0.317176	0.363371	-0.153715	-0.451451	0.130655	0.501635	0.0282673	0.431485	0.198521	-0.034351	0.194861	0.478768	0.605497	0.126285
IPI00032808	IPI00012870	9545	208	0.168972	-0.0515328	-0.175284	0.33423	0.169665	0.218894	0.0495161	0.0831304	0.205872	0.0848667	0.163793	0.523668	0.0556452	0.14536	-0.123162	0.0744209	0.12341	0.0380389	0.139789	-0.0400836	0.175814	-0.080466	-0.00883166	-0.0011064	-0.0505476	0.24019	0.528776	0.109059
IPI00032848	IPI00026052	51019	3281	0.443248	0.0863801	0.0603379	0.642526	0.527122	0.389561	0.362775	0.577078	0.57657	0.554279	0.186378	-0.012669	0.339307	0.360398	0.439567	0.756026	0.350069	0.58611	0.610817	-0.17541	0.671734	0.223968	0.526131	0.549817	0.460591	0.45937	0.763047	0.67973
IPI00032848	IPI00412264	51019	5764	-0.568723	0.227777	0.175056	-0.145578	-0.216668	0.362818	0.0579232	-0.196433	-0.119259	0.332367	0.10923	0.671016	0.0778717	-0.221533	0.0341235	0.643163	0.189415	-0.109826	-0.220925	0.0334057	-0.333466	-0.0590883	0.010061	0.277271	-0.118942	0.176423	0.422771	-0.40376
IPI00033016	IPI00026689	4609	983	-0.122914	-0.160151	0.489057	0.254245	0.0336863	0.206013	0.270884	0.132285	0.0487954	0.0559499	-0.208328	0.175394	-0.129143	-0.0806152	-0.0701843	0.069502	-0.17604	-0.26261	0.517551	0.337872	0.792139	-0.0736526	-0.0154587	0.354325	0.36872	0.815567	-0.361952	0.273732
IPI00033016	IPI00219604	4609	5604	0.676228	0.675989	0.350949	-0.0532915	0.334189	-0.518774	-0.15136	0.369021	0.468073	-0.000299129	0.465066	0.422974	0.373943	0.537037	0.2076	0.259435	0.17606	0.199386	0.0762458	0.847078	0.106271	0.18079	-0.252405	-0.200209	-0.137048	0.513718	0.324598	0.273058
IPI00033016	IPI00302829	4609	5925	0.245379	-0.196965	0.106729	0.154228	-0.035814	0.195057	0.249884	-0.0740506	-0.140787	-0.421968	-0.213375	-0.377789	0.104676	-0.0179352	-0.328926	0.31738	-0.0502304	-0.171554	0.38831	-0.630183	0.399372	-0.239529	0.06277	-0.422558	0.016067	0.0726109	0.240741	0.206513
IPI00033349	IPI00019549	10113	4086	0.00854972	-0.476231	0.49153	0.0929734	-0.313613	0.152458	-0.145618	0.0374252	-0.188285	0.0670134	-0.124431	-0.351122	-0.0648985	-0.0315323	0.174478	0.0473954	0.238372	0.00255987	-0.182014	0.164098	0.529618	0.137044	-0.0721269	-0.228896	0.517199	0.303704	0.448858	0.383616
IPI00033350	IPI00552920	23608	11340	0.39863	0.201219	-0.00624016	-0.0405276	0.134839	0.296977	-0.121534	0.229416	0.237337	0.353035	0.166712	0.465066	-0.16299	0.663927	-0.336294	-0.0204182	0.182219	0.22403	0.489024	0.0509415	0.0520964	0.113102	0.22336	0.250817	0.20532	-0.304526	0.581079	0.814915
IPI00033944	IPI00297349	8835	9021	0.278907	0.739749	0.0282411	0.0157113	-0.111432	0.0538241	0.202009	0.215576	0.216813	-0.069321	0.0693083	-0.0790692	0.139261	0.267435	-0.280115	0.0215867	-0.0904579	0.107985	-0.1624	0.0758354	0.305221	0.35886	0.25999	0.107219	-0.260326	-0.243857	-0.466252	-0.370836
IPI00090764	IPI00027230	7096	7184	-0.124187	-0.273401	0.164921	-0.0534683	0.109178	0.177269	0.370138	-0.148126	0.473066	0.280251	0.121224	-0.0786865	0.0234816	-0.0269013	0.13638	-0.0549414	-0.219366	-0.0169878	-0.00797671	-0.000526227	-0.402174	-0.0376543	-0.0202124	-0.0814379	0.00879922	0.271379	0.225677	0.238148
IPI00100245	IPI00007730	10621	11161	-0.157842	-0.315131	0.0877124	-0.0385201	0.00427397	-0.0602662	-0.0346129	0.076138	0.0935574	0.190116	-0.119009	0.211886	-0.00698309	0.148409	-0.293814	0.290184	0.00842021	-0.186125	-0.0892451	0.262899	0.288632	-0.0844	0.165938	0.178645	0.111888	-0.0396651	0.349154	0.25025
IPI00102495	IPI00019549	10001	4086	0.107342	-0.425261	0.11127	0.182101	0.105619	0.131398	0.486329	0.286671	0.0718697	0.0086348	0.209303	-0.129936	0.0845151	0.0169092	0.169193	0.138852	0.371214	0.390976	-0.0450433	-0.466972	0.143329	-0.0816018	0.00684225	0.105572	0.272024	0.170569	0.454342	0.488371
IPI00102864	IPI00024539	3099	5581	0.0469631	0.0156227	-0.0167	-0.178047	-0.260297	-0.285195	0.105122	-0.0276028	-0.3065	-0.0387842	0.0789085	-0.146905	-0.293681	-0.00608395	0.318983	-0.25513	-0.320007	-0.114737	-0.160016	-0.176332	-0.154221	0.0384005	0.0371117	-0.00294098	0.098798	-0.0019223	-0.284691	-0.0898681
IPI00102864	IPI00027281	3099	6517	-0.11518	0.579352	0.13542	0.143956	-0.0914323	0.135457	0.0793408	0.289306	0.199639	0.0730314	-0.0591938	-0.404121	-0.102705	-0.401189	0.12196	0.322071	-0.0801057	-0.207376	-0.0132618	-0.22055	0.0393097	0.0691199	0.108156	-0.264216	0.0719086	0.2329	0.0456059	0.0355572
IPI00103415	IPI00003101	6777	3559	-0.2412	-0.0918703	0.0864503	0.01848	-0.116576	0.205268	-0.0868557	0.154791	0.115784	-0.174223	0.13977	0.121741	0.000524131	0.423139	0.215374	0.251179	-0.0196183	0.0119542	-0.032962	-0.0178612	-0.047277	0.0857548	0.140392	0.0705729	-0.213975	-0.0792804	-0.174224	0.228102
IPI00103415	IPI00297261	6777	5770	0.234723	-0.180139	-0.0980083	-0.0833473	0.143291	-0.02846	-0.0593368	-0.0211375	0.00927246	-0.0877193	0.146517	0.253728	0.117636	0.00817643	0.378582	-0.0949018	-0.0791031	0.0514366	0.198802	-0.340457	0.0734975	0.0923593	-0.150348	0.0875112	-0.140894	0.217798	-0.0353841	-0.0531128
IPI00103483	IPI00008965	25920	3725	-0.0395197	0.646186	0.0472628	-0.040617	-0.265576	0.102612	0.170002	-0.146486	-0.18362	-0.107335	0.271993	-0.0941824	-0.0109579	-0.0498228	0.178321	-0.146681	0.238414	0.239494	0.244467	0.189859	-0.519033	0.00250087	-0.203663	0.0766324	-0.546815	-0.56861	0.210072	0.321168
IPI00105598	IPI00027281	5717	6517	-0.0916409	0.303501	0.358761	0.036446	0.0673018	-0.0148268	-0.137871	-0.103222	-0.0502839	-0.248948	-0.00187409	-0.135746	-0.0714145	-0.343108	-0.049589	-0.0893402	0.13808	-0.526408	-0.131798	-0.536365	-0.231326	-0.259247	0.207943	-0.205502	0.103017	-0.400456	-0.086318	0.0129963
IPI00105598	IPI00412264	5717	5764	0.0758408	-0.544195	-0.0804248	-0.241491	0.097223	-0.321085	0.0400773	-0.0918376	-0.168761	-0.123931	-0.314211	-0.229492	-0.0451022	-0.370583	-0.0230084	0.176925	-0.0234793	0.0210564	-0.365955	-0.526252	-0.456987	-0.11296	-0.330508	0.321571	-0.223078	0.0146411	0.317566	-0.514883
IPI00141933	IPI00294575	701	996	0.295675	-0.307538	0.148274	0.166188	0.261769	0.280149	0.540648	0.248235	0.353006	-0.0962894	-0.144674	0.0550276	-0.145517	-0.0890355	0.0866541	0.767509	0.00426094	-0.0615028	0.306954	-0.204679	0.248893	-0.03415	0.0514274	-0.0799976	0.0286277	0.029193	-0.348285	0.152846
IPI00152167	IPI00023339	5629	1387	0.108659	0.0787886	-0.408616	-0.0561999	-0.172121	-0.124161	-0.0447367	-0.213369	-0.338797	-0.04562	0.146964	0.205809	-0.12627	-0.0276004	-0.17401	-0.00970255	0.116781	0.169249	-0.138152	-0.425611	-0.207491	-0.0276356	0.0346478	-0.0123257	0.464674	0.314312	0.0713786	-0.105031
IPI00154515	IPI00019549	79753	4086	-0.300676	-0.338902	0.145006	-0.216612	0.269883	-0.0247904	0.211087	-0.0169675	0.367561	-0.111384	0.157272	-0.354375	0.0679654	0.180205	-0.147584	0.0317516	-0.0755561	0.0117093	-0.0147658	0.365265	0.158236	-0.199754	-0.0505896	0.0322222	0.273771	0.159127	0.0909542	0.23567
IPI00154515	IPI00023339	79753	1387	-0.0275885	0.0767157	-0.388487	0.477356	0.449015	-0.120785	0.0957376	-0.0570545	0.291264	0.336438	-0.0516068	0.0246597	0.590576	0.185629	0.258736	0.247465	-0.386745	-0.0446767	0.141122	0.281218	0.215228	0.0149631	0.635737	-0.151221	0.3532	-0.351938	-0.0375504	0.256207
IPI00163187	IPI00385449	6624	5578	0.139527	0.11926	0.136597	-0.111358	0.0762095	0.208946	-0.00562988	0.0431021	0.130166	0.0603939	0.244942	-0.158962	0.119786	-0.0142271	0.144747	0.0717866	-0.0877757	0.056978	0.0275144	-0.268749	-0.00588443	0.123403	0.0423795	-0.0347698	0.235157	0.0474461	-0.131165	0.0896021
IPI00163230	IPI00009889	10980	6303	0.0601529	0.0571601	0.163724	0.0953684	-0.396683	-0.33054	0.0938178	-0.187119	-0.0635368	0.00902679	-0.191345	-0.0409551	0.128373	0.236132	0.0909391	-0.456451	-0.113475	0.0245503	0.0291463	0.419462	-0.280686	0.386601	-0.353795	0.315636	0.0237688	-0.0134705	0.0816872	-0.00640784
IPI00163230	IPI00028416	10980	5089	-0.0989108	-0.0716601	-0.0400231	0.0765447	0.00778778	0.0944052	0.174987	-0.146662	0.285994	-0.00854007	0.169103	0.349033	0.164353	0.0121479	0.0967117	-0.0151786	-0.0495212	0.115106	-0.0579033	-0.191118	-0.06359	0.0398502	-0.124345	0.128672	-0.0761783	-0.0295771	0.119714	-0.197981
IPI00163230	IPI00105598	10980	5717	0.377878	0.132231	0.250745	0.448557	0.236518	0.390857	0.391953	0.327927	0.511375	0.382107	0.186345	0.108662	0.525271	0.0349579	0.398393	0.713339	0.638745	0.373686	0.194029	0.321935	0.478096	-0.0584929	-0.0760837	0.543857	0.387462	0.48355	0.559112	0.296817
IPI00163230	IPI00216003	10980	8065	-0.251894	0.0216711	-0.0166849	0.187309	0.131207	0.130338	-0.0359198	0.0922994	0.145911	0.195338	-0.0726005	-0.350356	-0.126128	-0.0840863	0.0413668	0.333708	0.291328	0.113409	0.0446014	0.102178	0.14049	-0.0413302	0.020643	0.0385417	0.0337421	-0.0450133	0.228905	0.178412
IPI00163230	IPI00306446	10980	7572	0.138825	0.00128727	-0.235161	0.139988	-0.0800693	-0.0634165	-0.194996	0.010297	-0.0406765	-0.112142	0.235983	-0.30235	0.0970647	-0.155105	0.123534	0.0804031	0.297422	-0.135352	-0.0664616	0.0199009	0.356307	0.0801947	-0.0372685	0.0158809	0.0528239	0.230331	0.331624	0.0406443
IPI00163729	IPI00007879	57591	6722	0.228649	0.0848332	0.0771756	0.0092206	-0.0892928	0.0251411	0.131342	0.089014	0.0463415	0.306052	0.0394544	0.156208	0.0308884	0.0202658	0.152817	0.353716	-0.000257072	0.0507303	-0.0425945	0.167564	0.204302	-0.0492835	-0.0328216	-0.0563604	-0.0502484	-0.0853636	0.144464	0.0352094
IPI00165506	IPI00025616	26073	5425	-0.23306	0.149761	0.420586	0.517993	0.475804	0.58456	0.55877	0.200323	0.160489	0.307548	0.494175	0.451911	0.000115789	0.466706	0.450168	0.322164	0.674081	0.110329	0.351148	-0.216214	0.616577	0.239337	0.43283	0.362635	0.720394	0.408776	0.353808	0.624294
IPI00166500	IPI00001639	51588	3837	-0.270918	0.204575	0.279996	0.194146	0.312769	0.00517676	0.00464012	-0.114851	0.0632208	-0.0401016	-0.123457	0.206451	0.0485738	0.266758	0.0916211	-0.184049	-0.184472	-0.0776683	0.00979727	0.483281	0.135255	-0.0705669	0.198818	-0.10228	-0.0416047	0.0438685	-0.226097	0.32727
IPI00166500	IPI00412264	51588	5764	0.233834	-0.244597	-0.170503	-0.259923	0.0623254	0.335244	-0.284727	-0.0725519	0.11799	-0.0331665	-0.0946695	-0.55669	-0.0891862	-0.0837339	-0.122153	0.133055	-0.119637	-0.170056	-0.0158956	-0.38407	-0.0376859	-0.0225775	0.143509	-0.468348	0.166231	-0.0446212	-0.264736	-0.216382
IPI00171527	IPI00025277	93487	10016	-0.16407	0.0897684	0.35774	-0.135616	0.22212	-0.150426	0.0886283	0.457358	0.358708	-0.297267	0.0525798	0.0287194	-0.118576	0.0285505	0.471177	0.162115	0.0469792	0.532572	0.269558	-0.248671	-0.197452	0.113888	0.618392	-0.225274	-0.0291822	-0.213119	0.0305233	-0.0817672
IPI00172675	IPI00301561	9170	7205	-0.330387	0.36517	0.17567	-0.14938	0.163324	-0.0241817	-0.151603	0.228699	-0.207335	-0.272523	0.00699804	0.0930486	0.210147	-0.0311446	0.0532122	-0.405817	-0.248301	0.170918	0.0451091	0.137234	-0.126974	0.167393	-0.0532949	0.120858	0.128781	0.191443	0.0203247	-0.0669707
IPI00178431	IPI00020127	5965	6117	0.32064	-0.441146	0.0551987	0.207163	0.407204	0.408982	0.53601	0.534336	0.513243	0.0869275	-0.0202075	0.0969066	0.166045	0.234685	0.0269457	0.572883	0.131787	0.328716	0.488386	0.168705	0.377708	-0.105168	0.281203	0.0720103	0.11324	0.476172	0.583243	0.557372
IPI00178749	IPI00012870	8115	208	0.00233424	0.0421756	0.0119161	0.0334967	-0.168681	-0.00792613	-0.0119484	-0.156614	-0.121767	-0.181538	0.0212265	0.037211	-0.0263753	0.108426	0.0103858	0.220152	0.151486	-0.0577218	0.129217	-0.0332348	0.0124211	0.00406583	-0.0721771	-0.0580288	-0.156246	0.0068684	0.260167	0.121206
IPI00183077	IPI00220281	8490	2775	0.169666	0.157127	-0.0372565	-0.108034	0.155741	-0.113036	0.023707	-0.0251681	-0.0335579	0.0295056	0.0121934	-0.0487753	0.138104	0.0665384	0.0989542	0.0732146	-0.174356	-0.530271	0.417832	0.458286	0.244346	-0.134011	-0.311802	0.207528	-0.148308	0.0272617	-0.478989	0.217454
IPI00183500	IPI00003881	22916	3185	0.183921	0.330671	0.48914	0.360289	0.444848	0.332858	0.434325	0.489671	0.467712	0.445246	0.435389	0.0780584	0.319236	0.531748	0.220001	0.486834	0.453146	-0.0250616	0.460382	0.36423	0.648623	0.216813	0.352526	0.359296	0.265987	0.120235	0.71687	0.54599
IPI00183500	IPI00022648	22916	1983	-0.0347904	0.0774871	0.267836	0.129681	0.00756293	0.151243	0.197206	0.323205	0.396771	0.116376	0.0892385	-0.0971209	0.199011	0.302921	0.0563939	0.1858	0.211778	0.242225	0.329739	0.252805	0.240303	0.0374663	-0.0227239	0.272464	0.257161	0.134821	0.451231	0.590188
IPI00184511	IPI00219604	7189	5604	-0.198659	0.379867	0.2747	0.117069	0.307408	-0.29255	-0.0864899	-0.191429	0.261481	0.357038	0.257863	0.356289	0.0489535	0.247487	0.0330876	0.137354	0.288485	-0.200619	-0.0253379	-0.258287	0.22698	-0.0816988	0.530024	-0.0596677	0.481061	0.458637	-0.0713229	0.462815
IPI00184821	IPI00216132	80347	6198	0.16455	0.170119	0.122514	0.0371124	0.408871	-0.131083	-0.307461	0.47692	-0.0486265	-0.0876108	-0.0706351	-0.371027	0.0362489	-0.0285081	-0.0595162	0.356832	-0.0503316	0.360791	0.18832	-0.437105	0.130238	-0.118799	-0.362417	-0.237831	0.0150622	-0.435481	0.0827782	0.109612
IPI00186224	IPI00013217	4261	4801	-0.0686816	0.185619	0.19854	-0.143268	0.131148	-0.358461	-0.208445	-0.233065	-0.362225	-0.233721	-0.104863	-0.0485156	-0.0815561	-0.259329	-0.098309	-0.0949737	-0.366361	-0.0519075	-0.0055615	-0.108998	-0.409638	-0.19213	-0.53379	-0.0832656	0.144443	-0.0256675	-0.103388	0.280251
IPI00215719	IPI00027281	6141	6517	-0.25917	-0.140903	0.42908	-0.127107	-0.175778	-0.306935	0.0493427	-0.134382	0.122338	-0.206786	0.0200553	0.148192	-0.321402	-0.109378	-0.10466	0.235535	-0.20692	-0.49856	-0.174265	-0.587164	-0.0609105	0.0670247	0.253817	-0.133491	-0.103752	0.381114	-0.422106	-0.452555
IPI00215888	IPI00292140	6731	836	0.281508	0.456197	0.208841	0.176179	0.313577	0.357153	0.567398	0.245594	0.275846	0.13286	0.196779	0.184044	0.388837	0.0388889	-0.060133	0.0919707	0.251896	0.0279305	0.378704	-0.181082	-0.0776253	0.151259	0.0973274	-0.0450898	0.0309132	0.131652	0.235694	0.536026
IPI00215966	IPI00003369	11102	8994	0.158194	0.246626	-0.233689	0.0262214	0.321908	0.280476	0.0282905	0.0465473	-0.349987	0.0921473	-0.33024	0.320527	-0.321937	-0.0712201	-0.459817	0.0783314	-0.0446508	-0.323843	0.0171295	0.253192	-0.206673	0.260586	-0.159005	-0.434976	-0.211034	0.101778	-0.238387	-0.203926
IPI00216132	IPI00003479	6198	5594	0.330151	-0.118345	0.0547711	0.0679258	0.254453	-0.141674	0.265255	0.175738	0.344005	0.175456	-0.181333	0.292911	0.326607	-0.133331	0.0604777	0.0965843	0.291468	-0.135778	0.247607	0.325371	0.105471	0.0566891	0.133659	0.00447823	0.0405565	-0.0427768	0.556871	0.407771
IPI00216132	IPI00012866	6198	207	0.258684	-0.330265	-0.0429207	0.125702	0.109858	-0.331664	-0.0683119	0.38713	0.0504512	-0.294895	-0.164207	-0.172742	0.0968553	-0.147715	-0.525057	0.127407	0.248708	-0.320207	0.289807	0.444903	0.193682	0.258723	-0.039671	0.28885	-0.520646	0.512881	0.23178	0.166132
IPI00216132	IPI00026689	6198	983	0.0590459	0.293752	0.155916	-0.11813	0.132528	0.127223	0.513472	0.278393	0.289753	-0.137144	-0.286995	0.217509	0.215656	0.0174445	0.278503	0.427193	0.0662141	0.345542	0.253292	-0.311383	0.327594	0.037233	0.328284	-0.242852	0.0730632	0.500114	-0.185724	0.12543
IPI00216132	IPI00219072	6198	6794	0.255365	0.0130979	0.0996362	-0.0211597	0.201049	-0.120327	-0.168186	-0.100043	-0.195413	-0.148325	-0.029117	-0.342445	-0.172292	0.0361926	0.0323606	-0.475907	-0.196693	-0.272951	0.183699	-0.215764	0.133284	0.151994	0.140579	-0.229573	-0.397895	-0.0715409	-0.384167	0.0921574
IPI00216308	IPI00020885	7416	6990	0.524213	0.681409	0.0691326	0.156117	-0.102235	0.285172	-0.133647	0.421797	0.449302	-0.503815	-0.436357	-0.115778	0.196494	0.625082	-0.0367826	0.092002	0.191794	0.829814	0.202232	-0.184372	-0.0445776	0.323554	0.561796	0.884776	-0.088778	0.199622	0.710164	0.803407
IPI00216308	IPI00024539	7416	5581	-0.333921	-0.217658	0.0529816	-0.269204	-0.357723	0.356298	-0.052404	-0.142455	-0.23867	0.604641	0.0687339	-0.271709	-0.0935265	-0.180632	0.366851	-0.107382	0.25042	-0.234888	-0.0745851	-0.29777	-0.288127	0.444892	0.204451	-0.0941149	0.502647	-0.159897	-0.353757	-0.062977
IPI00216308	IPI00027281	7416	6517	-0.275458	0.248253	0.107097	0.242811	-0.287369	0.0621886	0.0499068	-0.208997	0.0258038	-0.00591499	-0.146173	-0.59785	-0.416151	-0.219055	0.310098	-0.0612434	0.218429	-0.32193	-0.0876183	-0.58987	-0.353902	-0.226587	-0.150156	-0.213514	0.350299	-0.419262	-0.0457277	0.108694
IPI00216402	IPI00303292	8290	3836	-0.224625	-0.349315	0.159189	0.0312774	0.0197351	0.298619	-0.168547	-0.0169305	0.180492	0.228118	0.15999	0.255632	0.0282825	-0.330381	0.181142	0.00228521	0.402174	0.433216	-0.13227	0.00251206	-0.169201	0.274524	0.22394	-0.204779	-0.293732	0.00679396	-0.16925	-0.13524
IPI00216587	IPI00027281	6202	6517	-0.404156	-0.185186	0.52596	-0.12539	-0.217701	-0.281817	-0.0444331	-0.321038	0.0344447	-0.184583	-0.15924	0.157773	-0.206028	-0.0197843	0.28195	-0.039039	-0.00130102	-0.0804376	-0.101387	-0.669909	-0.0385665	-0.0230618	0.107209	0.0612942	0.137851	0.268685	-0.387041	-0.0879281
IPI00217223	IPI00027281	10606	6517	-0.169784	-0.281983	0.347647	0.0132984	-0.280829	-0.175722	-0.1275	-0.19877	0.21051	-0.113303	-0.0188878	-0.443028	-0.10067	-0.0127588	0.0856316	-0.0489618	0.068819	-0.123483	-0.0923416	-0.627635	-0.223031	-0.186621	-0.0132852	-0.128197	0.0809518	-0.0476419	-0.198445	-0.136266
IPI00217469	IPI00026689	3024	983	0.265639	-0.165258	0.428079	0.113737	0.254811	-0.325567	-0.0384487	0.406945	0.0848788	-0.0431074	0.0592143	0.0685239	-0.115202	-0.343504	-0.40506	-0.238996	0.242425	-0.127453	0.00375012	-0.259458	-0.30445	0.0937356	0.071734	0.0255924	-0.14837	-0.708032	-0.370231	0.267894
IPI00217507	IPI00021842	4741	348	-0.3712	0.122636	0.297494	-0.182411	-0.144066	0.388969	0.0737739	-0.291281	-0.00469131	-0.147348	-0.0662766	-0.250354	0.00315834	-0.135309	-0.164109	-0.409881	-0.240983	-0.00817702	0.452934	-0.184498	0.0278294	-0.0373024	0.178717	0.248852	-0.0657119	-0.0496252	-0.242867	0.0228417
IPI00217766	IPI00014624	950	1176	-0.138743	-0.421091	-0.194374	-0.161941	0.319894	-0.0828736	0.363104	-0.11172	-0.1051	-0.136368	0.138765	0.385862	0.235258	-0.158619	-0.41461	0.212349	0.245043	-0.168384	-0.0164947	0.044689	0.0495667	-0.120674	0.0947903	-0.0267544	0.431749	0.055222	0.575896	0.386193
IPI00217766	IPI00027281	950	6517	0.0648948	0.114567	-0.223156	0.0357151	-0.109246	-0.0422067	-0.20349	-0.0214555	-0.219426	-0.196721	0.0683741	0.044515	0.117141	0.227923	0.0734094	-0.232898	-0.0777924	0.035788	0.0179043	-0.348663	-0.117495	-0.368394	0.249824	-0.358785	-0.00952079	0.169988	-0.272689	0.115118
IPI00217766	IPI00296099	950	7057	-0.093567	-0.0724849	0.141933	-0.0384245	0.147361	0.176571	0.268908	0.0737857	0.435668	-0.170497	0.150333	0.00891874	0.0294812	0.0668894	-0.114253	0.304121	0.269931	0.315654	0.311394	0.0135203	0.192949	-0.0231687	0.00191258	-0.109984	0.0368609	0.0256054	0.414977	0.485025
IPI00217782	IPI00302829	1053	5925	-0.153595	0.202146	-0.212591	-0.0893204	0.192396	0.0136163	-0.206645	0.0604172	0.292926	-0.502205	0.260533	0.176799	0.0384595	0.149667	0.236287	-0.579927	-0.0740789	-0.199616	0.100506	0.297015	0.418057	0.0600624	-0.092143	0.119511	-0.224533	0.0169701	-0.551276	-0.12524
IPI00217882	IPI00026848	6272	4043	-0.555375	-0.605793	0.165104	0.248826	0.0916055	0.0240015	-0.0435196	-0.120416	-0.131112	0.451433	0.0705218	-0.593397	0.128307	-0.358651	0.221459	-0.16245	0.241055	-0.58065	0.0432112	0.882236	-0.0439717	0.476037	0.423387	0.224936	-0.0460555	0.136397	-0.382519	0.83969
IPI00217882	IPI00027281	6272	6517	0.444558	-0.109151	0.147948	0.149249	0.0795907	0.256138	0.292957	0.0843578	0.0411804	-0.0533547	0.380829	0.34711	0.113208	0.259814	-0.0253367	0.126703	-0.0268809	0.12546	0.0585459	-0.306901	0.150278	0.216642	-0.254644	-0.139083	0.336989	0.224647	-0.349503	0.0848939
IPI00217882	IPI00027436	6272	4804	-0.450551	0.355811	-0.137379	0.00307464	-0.142773	-0.235021	-0.336296	0.00198735	0.287592	0.24209	0.0696149	0.430088	0.271457	0.00699132	-0.326601	-0.42976	0.235181	0.542151	0.129593	-0.0956605	0.213194	0.251138	0.202451	0.259772	-0.0672318	0.160063	-0.197984	-0.0496146
IPI00217975	IPI00026689	4001	983	0.0349967	0.0101073	0.286078	0.544489	0.547428	0.582627	0.788846	0.267172	0.906709	0.12395	0.539325	0.727948	-0.206174	0.335173	-0.00836405	0.857415	0.371651	0.172015	0.500101	-0.405318	0.6495	-0.301324	0.337642	0.386026	0.252726	0.320626	0.162795	0.218389
IPI00217987	IPI00164623	3684	718	0.0808908	0.35856	0.711025	0.0536709	0.0268377	-0.164352	0.55735	0.368973	-0.0948464	0.854078	0.0266594	0.49323	0.143328	0.281646	0.101331	0.429311	0.275385	0.829587	-0.128497	-0.330209	0.537608	-0.0811822	-0.0162383	0.469474	0.637311	-0.243606	0.376772	-0.046787
IPI00218144	IPI00007730	10063	11161	0.127971	0.00115577	0.0286872	0.330526	0.628693	-0.234175	0.0194153	0.241236	-0.16027	-0.00629041	0.320462	-0.428629	0.0150878	0.110869	0.157358	0.406704	0.149203	0.416281	0.255373	0.0884866	0.478941	0.0933149	0.442334	0.416352	0.0360102	0.0414637	0.146014	0.490246
IPI00218288	IPI00027281	9871	6517	-0.0785964	-0.175509	-0.491503	0.0540166	-0.28683	0.0594269	-0.360462	-0.494274	-0.30178	-0.259336	-0.081523	-0.263887	0.10353	-0.116313	-0.202135	-0.13598	-0.0641338	0.0393786	-0.113474	-0.112506	-0.247845	0.00408199	0.0727375	0.368231	-0.382884	-0.440539	-0.627604	-0.128692
IPI00218310	IPI00647217	54512	23517	-0.131462	0.0263134	0.472311	0.431824	0.754174	-0.0772648	-0.197579	0.208533	0.424816	-0.0818981	0.466432	-0.691949	-0.0651622	-0.022971	-0.129125	0.451825	0.172278	0.220357	0.185085	0.671979	0.542056	0.0796895	0.230069	0.195213	-0.246362	0.0965916	-0.228264	0.0398256
IPI00218398	IPI00002441	4323	6382	-0.3208	0.316706	-0.0730944	-0.109239	-0.0771203	0.436792	-0.0243735	0.2141	0.238605	-0.070517	0.14576	0.184947	0.20862	0.0188975	0.0260008	0.0733744	0.142935	0.0352225	0.306747	-0.34445	0.260551	0.104479	0.168136	0.0306764	0.0439296	-0.255914	0.0147006	0.144924
IPI00218398	IPI00007563	4323	6354	0.0843268	0.435623	-0.0862819	-0.143226	0.0379947	-0.166026	0.0542416	0.0348364	-0.0383208	0.0906523	-0.276466	0.0497812	0.221721	0.162888	-0.0271162	-0.316661	0.226431	0.0949112	0.281049	0.220617	0.383632	0.0366731	0.327741	0.0347857	0.092834	-0.206645	0.532841	0.11055
IPI00218398	IPI00019581	4323	2161	-0.303675	-0.1255	-0.323826	-0.112406	-0.164351	-0.0111501	-0.294238	0.0312526	-0.111612	0.453506	0.357231	0.149799	0.0714409	0.178526	0.20797	0.29534	0.210684	-0.301447	-0.106437	-0.021405	-0.21322	0.059933	0.00370547	-0.277693	0.218485	-0.0724337	0.603724	0.229375
IPI00218398	IPI00020986	4323	4060	-0.223036	0.286766	0.271348	0.075814	0.0332222	0.529517	0.374532	0.116437	0.185166	0.0947981	-0.0376216	0.238716	-0.183652	0.0166425	-0.168629	0.0240651	-0.121164	0.0573106	0.378335	-0.0801787	0.469735	0.0803537	-0.110847	-0.00965549	-0.283388	-0.203222	-0.381386	0.184646
IPI00218398	IPI00027166	4323	7077	0.0232824	-0.247931	0.495169	0.178491	0.122799	0.314502	0.479191	0.289193	0.39135	0.0274847	0.160548	-0.178934	-0.218222	-0.170265	-0.341293	0.406914	0.163696	0.0317875	0.201594	0.137879	0.318548	-0.100555	0.155419	-0.0823476	0.0833261	-0.250377	0.0853634	0.044775
IPI00218398	IPI00027780	4323	4313	0.0664612	-0.0395912	0.360384	0.290528	-0.149602	0.612794	0.574054	0.396007	0.462314	0.0553627	0.486243	0.366471	0.142474	0.103095	-0.00916707	0.0373575	-0.0107333	0.184105	0.63531	0.271307	0.178614	-0.00488645	-0.133242	0.441712	0.161773	0.142877	-0.0511547	0.157464
IPI00218559	IPI00002970	6445	6443	0.0396712	-0.0389151	0.490305	0.16196	0.251328	0.408015	0.0562892	0.14853	-0.318013	0.67305	-0.0137854	0.255286	0.124275	0.137507	0.118179	-0.227751	0.709775	-0.193837	0.125547	-0.377529	0.0977275	0.380735	0.0951039	-0.0567471	0.682514	0.16424	0.18498	0.0455752
IPI00218646	IPI00218433	1536	1535	0.0480993	0.176424	0.362896	0.459994	0.166214	0.793083	0.340585	0.149048	0.146472	0.252494	-0.239812	0.337314	-0.0752892	0.228578	0.0427038	-0.217721	0.369988	0.0904781	0.441091	-0.0463674	0.478929	0.599728	0.280502	0.214272	-0.289081	-0.197924	0.117923	0.371155
IPI00218667	IPI00007836	11075	7224	0.128752	0.194998	-0.102998	-0.30028	0.238419	0.187783	0.0235024	0.218703	0.321068	0.262691	0.0159728	-0.323112	0.0831764	-0.130906	0.343118	0.266093	0.261579	0.395399	0.00283494	0.41785	0.410185	-0.0460953	0.023129	0.256042	-0.218437	-0.0359215	0.185165	-0.0738715
IPI00218667	IPI00026689	11075	983	0.35484	0.101659	-0.18804	0.190832	-0.0882802	-0.264874	-0.389076	-0.259207	0.081381	0.123292	-0.343562	-0.216662	-0.0607395	-0.145242	0.138295	-0.522658	0.095484	-0.0662488	-0.336592	-0.741621	-0.273094	0.256798	-0.0121576	-0.295774	0.215485	-0.0932127	0.0442036	-0.207517
IPI00218795	IPI00003983	6402	920	0.469441	0.0886193	0.526958	0.165499	0.0088447	0.406933	0.564555	0.0785345	0.0730678	0.315727	-0.0451649	0.518086	0.310655	-0.043433	-0.0554505	0.304875	0.453345	0.021976	0.426763	-0.0568692	-0.315155	0.464637	0.466102	-0.0541134	0.0274935	0.0843987	0.508449	-0.250831
IPI00218795	IPI00479359	6402	7430	0.0503841	-0.279287	-0.0766509	0.00450107	-0.367089	-0.0567325	0.197835	-0.256091	0.0679341	0.0140336	-0.146668	-0.261668	0.0391428	-0.238699	0.172483	-0.495385	-0.179865	0.0409758	0.354903	-0.271633	-0.0104058	-0.144232	-0.223991	-0.221775	0.0447085	0.254182	0.136338	0.0875612
IPI00218848	IPI00027281	521	6517	-0.254798	-0.0800756	0.351039	0.16386	-0.357804	0.0142153	0.227882	-0.217176	-0.226861	0.157851	0.0486071	0.35775	0.0956053	-0.44271	-0.0569185	0.0323745	-0.01415	-0.245855	-0.0856969	-0.703277	0.105424	0.16984	-0.0552353	0.0709145	-0.273313	0.446665	-0.00490116	-0.204813
IPI00218895	IPI00018288	5436	5432	-0.151838	0.175207	0.56442	0.534344	0.049787	0.274318	0.292846	0.351567	0.525402	-0.244517	0.169498	0.202681	0.446807	0.226798	0.344137	0.0266766	0.139776	-0.0143563	0.106347	0.293767	0.468306	0.224612	0.541165	0.29244	0.538255	0.362208	0.1171	-0.0187934
IPI00218895	IPI00291093	5436	5434	0.189091	-0.449363	0.0326575	0.246646	0.563045	0.369772	0.620794	0.372528	0.446471	-0.428875	0.329852	0.729782	0.00550079	0.00942731	0.315768	-0.1888	0.0231115	0.0682214	0.555689	0.757405	0.56278	0.175345	0.338992	0.270306	0.116299	-0.145157	0.0360647	0.127983
IPI00219005	IPI00413778	2288	2280	-0.0386238	-0.0268776	0.175835	0.111696	0.528124	-0.110083	-0.0175792	0.159276	0.0739793	0.0027971	0.344405	0.335227	0.0266346	-0.0224617	0.33931	0.0795592	0.275097	-0.363783	0.120515	0.00197349	0.549834	-0.0170356	0.247448	0.448498	0.0725584	-0.0888126	0.378689	0.20148
IPI00219025	IPI00297261	2745	5770	-0.205681	0.478446	-0.46053	0.159952	0.277817	0.029079	0.110578	0.0878429	0.162097	0.184766	0.0774973	-0.484631	-0.74396	-0.165168	-0.326111	-0.0787312	0.261349	-0.0638866	0.00250045	0.794307	0.132272	0.178104	0.562155	0.0552467	-0.288854	-0.190433	0.404558	-0.297505
IPI00219112	IPI00030964	3399	3280	0.152888	0.336257	-0.38298	0.022824	-0.145457	0.223174	0.0326621	0.354405	0.29289	0.0842881	-0.28173	-0.555706	0.17873	-0.388467	0.262075	0.554965	0.347983	0.054374	0.291175	-0.356149	0.390933	0.318052	-0.224406	-0.154092	0.342879	-0.084938	0.704778	-0.185197
IPI00219153	IPI00027281	6146	6517	-0.159491	-0.319991	0.351262	-0.107123	-0.166756	-0.209468	-0.0755609	-0.0718642	0.0691586	-0.0802368	0.0333602	0.382413	-0.244461	-0.158795	0.112023	0.227626	-0.0628248	-0.324371	-0.161641	-0.664161	-0.155593	-0.0518154	0.0236347	-0.0922398	0.0402734	0.0469856	-0.267836	0.0542463
IPI00219219	IPI00027281	3956	6517	-0.50589	0.307416	0.200884	0.285238	-0.120975	0.0249846	0.177059	-0.112219	0.159765	-0.0898987	0.151538	-0.164463	-0.135807	-0.0912294	-0.0269301	0.0956838	-0.254366	-0.135929	0.0578148	-0.182691	-0.0838311	-0.0870643	-0.166452	-0.182127	0.0538244	0.251449	-0.404965	-0.116759
IPI00219301	IPI00385449	4082	5578	-0.181684	0.187421	-0.0266239	0.025228	0.0878604	0.193301	-0.0725186	0.231599	0.190585	0.0274588	0.264954	-0.257971	0.0683765	-0.192954	0.024208	0.225233	-0.16552	0.116165	-0.0164107	-0.272083	-0.115217	0.0156028	0.0989606	0.126145	0.218888	-0.0922529	-0.112729	0.000204246
IPI00219538	IPI00385449	5423	5578	-0.0433463	0.104493	0.032987	-0.121954	0.129041	0.231002	-0.124914	0.437838	0.0848743	0.0900282	-0.393754	-0.411796	0.116574	0.0513689	0.0755943	-0.227438	0.401552	0.00978855	0.0397421	0.289102	0.106307	0.0470054	0.0348523	0.25467	-0.21716	0.0406838	0.0635714	0.14071
IPI00219604	IPI00023530	5604	1020	-0.0219707	-0.0849703	0.368982	0.289835	0.332987	0.638717	0.319723	0.465491	0.155573	0.239954	-0.0742773	0.0464693	-0.190306	0.337838	-0.0586929	0.234467	0.110471	0.858442	0.588013	0.223276	0.406243	0.396284	0.0198503	0.822402	0.289749	0.0396595	0.00128617	0.691095
IPI00219604	IPI00026885	5604	185	-0.0541102	-0.119037	-0.346877	-0.0358854	-0.151316	-0.174272	0.19793	0.00714573	-0.395817	0.0240005	-0.1271	-0.150108	-0.287856	-0.230871	-0.0746784	-0.0462408	-0.229662	-0.125827	-0.339775	-0.457047	-0.343799	-0.0630909	0.0599511	-0.343061	0.354822	-0.247425	0.338375	-0.310131
IPI00219604	IPI00303797	5604	673	-0.755286	-0.192273	-0.074739	0.107478	-0.0380605	-0.358377	0.000666937	-0.335484	-0.167053	-0.182126	-0.398813	0.532336	0.29883	-0.300488	-0.397465	-0.0582528	-0.385162	-0.482837	-0.439236	-0.49591	-0.404288	0.342304	0.0415142	-0.534285	-0.625385	-0.0564729	-0.550997	-0.413586
IPI00219678	IPI00027281	1965	6517	-0.0879831	0.271642	0.423975	-0.0171426	-0.277765	0.145745	-0.0883339	0.0472687	0.0972325	-0.082707	-0.174268	0.10169	0.0342844	-0.251516	0.167083	-0.143734	0.118833	-0.208527	0.0248079	-0.417332	-0.190445	-0.101009	0.100203	0.0496968	-0.265153	-0.272063	-0.267781	-0.0397716
IPI00219678	IPI00232533	1965	1964	-0.0883598	0.539259	0.118179	0.212578	0.400551	0.268412	0.423905	0.290218	0.458218	-0.0468255	0.0264103	0.416133	0.123157	0.247507	-0.0225667	0.564415	0.340583	0.0570296	0.173835	0.527592	0.520205	0.0375823	0.0756936	0.309591	0.00549229	0.0412253	0.458284	0.565179
IPI00219678	IPI00292140	1965	836	0.206368	0.760054	0.155752	0.123204	0.219303	0.209502	0.449306	0.284052	0.413979	0.113487	0.30667	0.122206	0.159613	-0.131069	0.0422656	0.428033	-0.172517	-0.169182	0.158123	-0.21483	0.0238923	0.143317	0.458739	0.125385	0.219833	-0.0775085	0.294876	0.425618
IPI00219691	IPI00023339	51621	1387	0.0720911	0.335048	0.0027757	0.120074	0.184586	0.0834004	0.0684843	0.395606	-0.350152	0.175797	-0.146765	-0.0593506	-0.400048	-0.271474	0.0430917	-0.301386	-0.00444252	0.328625	0.315306	-0.249527	0.236252	0.179569	0.213046	0.0201582	-0.161289	-0.153237	0.00182529	-0.172055
IPI00220152	IPI00412264	56647	5764	-0.502115	-0.069965	0.183115	-0.207843	-0.246159	-0.26332	-0.106312	-0.207736	-0.111023	-0.0417922	0.109826	-0.280463	0.0592973	-0.0702432	-0.122269	0.114599	0.300751	0.149265	-0.479517	-0.379873	-0.306615	-0.121419	0.0921913	0.19207	-0.330978	-0.0229977	0.413888	-0.385189
IPI00220219	IPI00024539	9276	5581	-0.155476	-0.260591	0.137078	-0.370982	-0.403753	-0.147583	-0.298214	-0.191497	-0.145859	-0.132644	-0.0392048	-0.191119	0.0120551	0.118774	0.0225622	-0.400886	0.0506154	-0.172186	-0.300617	-0.378539	-0.317512	0.267231	-0.0929931	0.00244924	0.256606	0.381872	-0.42275	-0.15042
IPI00220281	IPI00031712	2775	150	0.187957	0.380946	-0.104999	0.076048	0.186306	0.0575801	0.108203	-0.070158	0.110614	0.0437328	-0.0883441	-0.1299	0.35529	0.181654	0.207869	0.656073	-0.120912	0.127743	0.271208	0.0477152	0.218988	-0.16464	-0.0973689	0.0209207	0.0924741	0.048079	-0.241347	0.422869
IPI00220424	IPI00002824	8554	1466	-0.350963	-0.00400171	-0.446867	-0.0322891	-0.00111494	-0.305544	-0.0608183	0.0877232	-0.213463	-0.04736	-0.273893	-0.190699	-0.0650661	0.231861	-0.107939	0.146342	-0.361174	-0.127531	-0.360677	0.341235	-0.144948	0.0100802	0.394978	0.0628857	0.0166848	-0.108433	0.437628	-0.329225
IPI00220424	IPI00002939	8554	4487	-0.176106	-0.250673	-0.180777	-0.0500955	-0.0242874	-0.237702	0.12463	0.179301	0.0503679	-0.147696	0.503055	-0.146155	-0.154716	-0.0790141	0.0390647	-0.463623	-0.010921	-0.0442197	-0.279551	0.175775	-0.086851	-0.065555	0.236497	0.297695	-0.148561	0.130171	-0.0919049	-0.0650185
IPI00220424	IPI00008965	8554	3725	0.361372	-0.079497	-0.240092	0.0966671	-0.0056484	0.0310441	-0.0524754	0.0824022	0.29545	0.0110085	-0.174058	-0.468006	0.165498	0.477597	0.151785	0.243769	0.106567	0.0208152	0.175751	-0.0228838	-0.00141092	0.119242	-0.391103	0.145247	0.241669	-0.654906	-0.197957	-0.0130166
IPI00220424	IPI00023339	8554	1387	0.534114	0.348186	0.209482	0.200026	0.439912	0.134866	0.243206	-0.0566011	-0.0720629	-0.198237	0.373404	-0.0306433	0.407833	0.276956	-0.406563	0.270758	0.246619	0.450202	0.379913	0.059048	0.572752	0.0114215	0.466939	0.259857	-0.114163	-0.0634205	0.593915	0.368608
IPI00220424	IPI00028611	8554	7026	-0.0487342	0.091758	0.124295	-0.013425	0.183485	0.142903	0.264065	0.0332952	-0.060202	-0.0687699	-0.290173	-0.407854	-0.0732367	-0.0410708	0.0888401	0.0368512	-0.135169	-0.0477261	-0.247554	0.300989	-0.0591287	0.0678726	0.213762	0.159375	-0.078237	0.117753	0.487494	-0.0168557
IPI00220424	IPI00166500	8554	51588	-0.258361	0.273997	0.0351743	0.0879025	0.149145	-0.0369453	-0.0371904	-0.00491348	0.126961	0.0339562	-0.264532	0.0656735	0.225354	-0.0409901	-0.0880281	0.208471	-0.082217	-0.183038	0.074583	0.0904999	0.113392	0.252662	0.233404	-0.17887	-0.0223548	-0.0073237	-0.412197	0.324452
IPI00220424	IPI00217782	8554	1053	0.09286	-0.0980634	-0.292716	0.44687	0.276921	0.0633708	-0.294572	0.248943	0.210424	0.132595	0.102887	-0.142608	-0.500568	0.0181554	-0.402327	-0.178925	0.162436	-0.361661	0.00295691	-0.38907	0.121703	0.329659	-0.0433149	-0.0227116	0.248002	-0.207507	-0.590722	0.0824569
IPI00221088	IPI00027281	6203	6517	-0.267658	0.13313	0.50624	-0.101705	-0.220989	-0.244459	0.168642	0.0509738	0.168389	0.130935	0.0708127	0.111772	-0.138828	-0.103127	0.248085	0.313447	-0.261972	-0.100574	-0.0996014	-0.609078	-0.121995	0.056768	0.171701	-0.179743	0.217921	0.49577	-0.333109	-0.31819
IPI00221092	IPI00027281	6217	6517	-0.336617	0.139446	0.350506	-0.145248	-0.204455	-0.0948362	0.181122	-0.113958	0.241651	0.136071	-0.224068	0.0626419	-0.169722	-0.0409023	-0.0745488	0.192744	-0.117408	-0.212278	-0.0876512	-0.41361	0.0744819	0.0981737	0.169609	-0.00311029	-0.328622	0.270296	-0.349735	0.0182799
IPI00244346	IPI00385449	7137	5578	-0.18702	-0.095397	0.136193	0.0235766	-0.0939089	-0.0619894	0.00580455	-0.202304	0.103594	0.0717578	-0.103836	-0.0512081	-0.159583	0.0178972	0.0706668	0.0097501	0.16398	0.143778	-0.0783347	0.422402	-0.0171656	-0.0388348	0.00770612	-0.00132324	-0.128707	-0.129252	-0.0290372	-0.0446953
IPI00246058	IPI00025277	10015	10016	0.352876	0.644823	0.309008	0.306902	0.623215	-0.348855	0.428287	0.548852	0.522051	-0.064083	0.358697	0.74064	0.612105	0.575945	0.29738	0.253403	0.501939	0.206591	0.590873	-0.3253	0.831376	0.343341	0.655411	0.473984	0.447586	-0.0523037	0.695839	0.641312
IPI00289082	IPI00005722	5782	2322	0.0993737	-0.315961	-0.305914	-0.0864134	0.000507405	0.000440522	-0.119834	0.0595005	-0.117071	-0.154691	0.106686	-0.143585	0.01142	0.208165	-0.157225	-0.251547	-0.00875497	-0.121449	-0.063177	-0.135932	-0.40995	0.113795	0.29102	-0.355645	0.110972	0.0611192	-0.369265	-0.102019
IPI00289082	IPI00013212	5782	1445	0.231353	0.226658	0.191791	0.162727	0.0628625	0.10706	0.126457	-0.27313	0.276585	0.0376807	-0.120379	-0.644751	-0.107808	-0.00627568	0.099427	0.179974	0.416598	0.246298	0.207269	0.105959	0.233969	-0.153964	-0.216366	-0.46766	0.0557178	-0.0196328	-0.027933	0.232079
IPI00289082	IPI00385449	5782	5578	-0.0707286	-0.129771	-0.0602149	0.188762	0.166764	-0.3473	-0.13332	0.306731	0.0846053	0.0756244	-0.0226376	0.0407956	0.0725327	-0.100313	-0.11317	0.0733483	-0.0436077	0.134248	-0.115139	0.0326018	0.0901802	-0.0665361	-0.0634412	0.21582	0.229802	-0.217668	0.0556229	-0.14356
IPI00289207	IPI00021491	81603	8651	-0.281332	-0.547405	-0.1273	0.171755	-0.00303521	0.146895	-0.0230152	-0.0261438	0.051889	0.0943584	0.129084	0.154392	-0.0117939	-0.146638	0.0300519	0.302579	-0.226738	-0.148838	-0.149197	-0.199605	0.178228	0.139052	0.0764082	-0.0537735	0.0432125	-0.18648	0.316289	-0.127787
IPI00289258	IPI00216984	4651	810	-0.159658	-0.293425	-0.0544129	-0.109691	0.258903	-0.00535106	-0.0896396	-0.00432184	-0.10895	0.175782	-0.137213	-0.10137	-0.00610228	0.14774	-0.0660936	-0.46497	0.027049	0.172108	0.0135442	-0.00175451	0.291525	-0.0980532	-0.202574	0.131021	0.174627	-0.192621	-0.187374	-0.0562069
IPI00289547	IPI00012820	3727	604	0.223703	0.17118	0.352598	0.195951	0.0364766	0.0775283	-0.0177844	-0.104086	0.0266432	0.384404	-0.274732	0.145537	-0.339044	-0.109238	0.103576	0.401821	0.0955698	0.335608	0.0348775	0.224126	0.44246	0.271208	0.407923	0.00856735	0.472237	0.0583321	0.026497	0.0781518
IPI00289547	IPI00019956	3727	1649	0.372804	0.375632	-0.179149	0.311055	0.107077	0.152238	-0.191785	0.13732	0.219994	-0.0195395	-0.0165665	0.257544	0.12491	0.133205	0.0161311	0.177179	0.0159788	0.0167312	-0.2979	-0.296567	0.372308	-0.231052	0.510243	-0.122811	0.271789	-0.165635	-0.198258	0.16747
IPI00289547	IPI00033008	3727	2353	0.48024	0.212792	0.164767	-0.0395752	0.19507	0.0725361	0.29367	0.138014	-0.237963	0.0425769	-0.0877461	0.388493	-0.299897	-0.067055	0.313469	0.499005	0.0741669	0.208298	0.331511	0.324055	0.65709	0.316329	0.479165	0.0218099	-0.0359549	-0.0490681	0.108016	-0.110879
IPI00289547	IPI00293276	3727	4282	0.513806	0.525756	0.156875	0.275644	-0.0389873	0.113376	-0.121151	0.498279	0.188331	-0.185466	0.530232	-0.288116	-0.380459	0.119455	-0.166233	-0.353865	0.477267	0.409393	0.106271	0.387473	0.0717243	0.203743	0.481624	0.605922	0.217727	-0.135485	0.128166	0.552313
IPI00289547	IPI00295556	3727	2354	-0.334084	0.795	0.174927	0.134532	0.329095	0.0206687	0.266482	-0.0781407	0.0873089	-0.0831377	0.244902	0.304938	-0.0234004	0.0892452	-0.00692671	0.466747	0.0627288	0.17226	0.344181	-0.194993	0.563778	0.581602	0.427225	-0.134774	0.0494026	-0.529168	0.0289623	-0.144159
IPI00289773	IPI00302829	1051	5925	-0.273895	0.0115062	0.123372	-0.10366	0.441603	0.286257	0.0672431	0.454605	-0.0609224	0.0401509	-0.0850121	-0.136937	0.475433	0.280521	-0.335231	0.227326	0.594045	0.0957446	0.177491	-0.0362567	0.423075	-0.281368	-0.138057	0.363709	-0.211569	-0.0805028	0.526401	0.442216
IPI00289948	IPI00220281	6004	2775	0.513429	-0.132211	0.105668	0.00682185	0.0780981	0.34341	0.132386	-0.179169	0.0797592	0.0264191	0.00849447	-0.027956	-0.0302258	0.0578691	0.116547	0.373353	0.0063649	0.0227734	0.305688	0.447012	0.0787476	-0.0466188	-0.140126	-0.0127814	0.0520422	-0.101326	0.379217	0.00849078
IPI00290307	IPI00012870	57761	208	0.0822196	0.181882	-0.0602043	-0.0371893	0.274024	0.214678	0.27239	0.377108	-0.282836	-0.223805	0.0489707	0.25471	-0.206463	0.154126	-0.2312	-0.0248376	-0.104343	-0.142517	0.162106	0.081988	-0.147612	0.021273	0.251952	0.175764	-0.4461	-0.137725	-0.0726704	0.243082
IPI00290328	IPI00015902	5795	5159	-0.328367	0.263231	0.155541	0.0335004	-0.330652	-0.159126	-0.226426	-0.138072	0.1426	-0.473117	-0.151671	-0.314233	0.12372	-0.123586	-0.204166	0.166431	-0.272124	0.510766	0.126022	0.303407	0.585073	0.341407	-0.0293254	-0.204766	0.167162	-0.253335	0.231265	0.155577
IPI00290328	IPI00554711	5795	3728	-0.367266	-0.531732	0.0189625	-0.227034	-0.0847157	-0.111086	-0.0737557	-0.0233612	0.140026	-0.191982	-0.275699	0.180627	-0.153328	0.0873456	-0.408915	0.391877	-0.318716	0.443815	-0.134734	-0.268149	-0.281756	0.320603	-0.0381088	0.0651907	0.345416	-0.0623074	0.0240777	0.123593
IPI00290460	IPI00029012	8666	8661	0.560663	0.551765	0.248795	0.0204639	0.308865	0.261697	-0.125551	0.480896	0.075241	0.0751569	0.131921	-0.338089	0.1039	0.227997	0.363045	-0.125038	0.508071	0.495189	0.505468	0.803558	0.608098	0.0125556	-0.152631	0.101133	-0.0119707	0.0207333	-0.0474014	0.650415
IPI00290461	IPI00029012	8669	8661	0.397049	0.704645	0.510692	0.499973	0.41477	0.589689	0.415527	0.565169	0.277266	0.236973	0.130702	0.66358	0.23039	0.292816	0.170746	0.136705	0.624228	0.497279	0.611204	0.867376	0.70547	0.313721	0.211676	0.45701	0.631495	0.418183	0.721125	0.722322
IPI00290461	IPI00292140	8669	836	0.0266632	0.789325	0.340411	0.317546	0.400996	0.191701	0.563054	0.392135	0.557008	0.0147026	0.334334	0.183778	0.458816	-0.301131	-0.0698965	0.596172	-0.0473909	0.112121	0.317195	-0.318704	0.159372	-0.123632	0.162914	0.392617	0.310849	0.329227	0.466682	0.604498
IPI00290548	IPI00014513	1870	7528	-0.396988	-0.193962	0.41984	0.0933011	0.225754	-0.0537846	-0.192536	0.1405	-0.0553079	-0.0809415	0.0311676	0.0980586	-0.256761	-0.0640476	0.0622001	-0.197946	-0.246395	0.145581	-0.0103626	-0.632333	-0.171677	-0.151993	0.298208	-0.110899	-0.159048	0.103114	-0.540635	-0.182442
IPI00290548	IPI00302829	1870	5925	0.0493546	-0.262652	-0.103327	0.326241	-0.0186296	-0.276122	-0.139072	0.073737	0.0618746	-0.111035	-0.0246915	0.070763	-0.151889	0.276201	-0.263292	-0.00698962	-0.0458598	-0.0772739	-0.086855	-0.060714	-0.422515	0.084712	-0.0367548	0.0482894	-0.203525	-0.168794	-0.586922	-0.0606749
IPI00290663	IPI00014513	1871	7528	0.106038	0.451387	-0.0632222	0.356519	0.177456	0.323314	0.205178	0.461818	0.277093	0.233851	0.500737	0.335717	0.313938	0.17725	0.114428	0.120473	0.0629281	-0.178844	0.344789	0.394462	0.583652	0.0218804	0.0429352	-0.0868917	0.0609659	-0.18353	-0.0552918	0.157305
IPI00290663	IPI00022865	1871	890	0.249972	0.0529233	0.151892	-0.223388	0.131292	0.268985	0.210145	0.274763	-0.0623541	-0.176294	0.506709	0.148944	0.0752451	0.160713	0.0834777	0.120655	0.0171505	-0.279397	0.135971	0.0426592	0.18598	0.108927	0.246193	-0.17971	-0.1782	0.221129	-0.131843	0.201251
IPI00290663	IPI00302829	1871	5925	0.236576	-0.0615516	0.266701	-0.31093	0.0496434	0.105851	0.279571	0.253718	0.293604	0.0973714	0.279744	0.273916	0.229298	0.182223	-0.0762303	0.311148	0.304434	-0.124824	0.300702	-0.196957	0.393822	-0.0717502	0.01678	-0.162821	0.277247	0.0611518	0.046685	0.27401
IPI00290928	IPI00019812	10672	5536	-0.441751	0.176179	0.504891	0.357092	0.282914	0.393412	0.188736	-0.288021	0.22333	0.501385	0.0340695	0.318199	0.242642	0.244897	0.178816	0.284171	-0.195311	0.0216086	0.19128	-0.315263	0.322752	0.0624341	-0.131101	0.0995803	-0.31943	-0.0718938	-0.0641127	0.163642
IPI00290928	IPI00024539	10672	5581	0.0332246	0.143653	0.0949159	0.320579	-0.127806	0.168035	-0.344925	-0.0873814	0.328727	0.362137	-0.167948	0.180059	0.073952	-0.0512439	0.324458	-0.247338	0.370333	0.328023	-0.0558505	0.168951	0.0291365	-0.0112017	0.464557	0.317874	0.0201367	-0.0479232	0.269337	-0.131919
IPI00291006	IPI00018206	4191	2806	0.267996	0.637635	0.72961	0.563919	0.458323	0.683296	0.610031	0.63855	0.494747	0.803365	0.0217093	0.0982018	0.690714	0.165049	0.453209	0.539722	0.77289	0.460196	0.675598	0.0554969	0.77113	0.139776	0.305476	0.800138	0.524697	0.277816	0.354538	0.637038
IPI00291006	IPI00027281	4191	6517	-0.269472	-0.0466595	0.421531	0.0880061	-0.415828	0.167911	0.214883	-0.362822	0.0199808	0.2384	-0.25241	0.112119	-0.219727	-0.0930005	0.216611	0.0992623	0.106916	-0.246394	-0.181042	-0.421877	-0.0177335	-0.0125349	-0.312068	-0.179192	0.0259798	-0.100047	-0.118687	-0.137242
IPI00291006	IPI00296053	4191	2271	0.31364	0.233498	0.477571	0.463973	0.554227	0.378443	0.199596	0.560915	0.28547	0.637429	0.0111652	-0.359515	0.163306	0.136437	0.557954	0.542196	0.772123	0.434386	0.342673	0.0134091	0.691154	0.131852	0.158378	0.495206	0.233154	0.397584	0.612111	0.644573
IPI00291093	IPI00003309	5434	5437	0.190104	-0.0904249	0.146715	0.0509588	0.48128	0.207274	0.364174	0.173056	0.566844	0.0996759	0.146026	0.00378795	-0.238156	0.0366508	0.0794083	-0.310958	0.186118	0.33149	0.571869	0.573426	0.598242	0.0860902	0.200937	-0.42051	0.0386047	-0.283946	0.0522729	0.230439
IPI00291093	IPI00003311	5434	5441	-0.0186254	0.0542655	0.0167182	0.157766	0.342418	-0.0585326	0.526417	0.175689	0.405046	-0.135123	0.358015	0.370043	0.0146161	0.119984	-0.0547682	0.281908	0.13836	0.0529311	0.334502	0.286456	0.334636	0.249554	0.141588	0.309227	0.240542	-0.228887	0.123872	0.323617
IPI00291093	IPI00018288	5434	5432	0.0567864	0.127818	0.268654	0.179839	0.0121546	0.132964	0.467107	0.442144	0.261225	0.224642	0.306691	0.185254	0.0963517	0.17944	0.279575	0.334319	0.236894	0.271196	0.0522424	0.180006	0.696276	0.143651	0.380453	0.165108	0.345431	0.230737	0.136736	0.261359
IPI00291093	IPI00023975	5434	5440	0.25514	-0.37015	0.115898	0.266167	0.416909	-0.132176	-0.0424885	0.495672	0.389308	0.261904	0.301885	-0.430104	-0.173014	-0.0438089	0.159167	0.396627	0.114078	0.573115	0.486376	0.281363	0.780641	-0.116011	0.132548	0.316075	0.221271	-0.387148	0.314868	0.309705
IPI00291093	IPI00329767	5434	2963	-0.193717	-0.374709	-0.0341784	0.123971	0.244538	-0.12324	-0.135824	0.239472	-0.323767	-0.448123	0.128868	-0.323089	0.0179917	-0.147787	-0.143521	0.0189068	0.320906	0.0386222	0.262572	-0.207617	0.285808	-0.048611	-0.0504299	0.330347	-0.0352647	0.152884	0.0384008	0.185846
IPI00291373	IPI00002372	215	5825	0.0331962	-0.267727	-0.176369	-0.291578	-0.175844	-0.151855	-0.279398	-0.111413	-0.123625	0.00132874	-0.430606	-0.320744	-0.326558	-0.320033	-0.125425	-0.461351	-0.352183	-0.075029	-0.152451	-0.569461	0.498988	-0.253671	-0.196802	-0.321655	-0.541104	-0.166073	-0.447388	-0.285414
IPI00292140	IPI00025830	836	7465	-0.41352	-0.368301	0.13488	-0.0876347	-0.119986	0.0769918	0.220332	0.12811	0.0579654	0.508972	-0.0989891	0.00696343	-0.0928295	-0.0615898	0.0461866	0.229334	0.12089	-0.0724408	0.0879694	-0.432073	-0.328358	0.24175	-0.236455	-0.254272	0.47689	0.0644197	-0.0989588	-0.304229
IPI00292140	IPI00294575	836	996	-0.0301997	0.42588	0.0186938	-0.015546	0.248224	0.314964	0.438573	0.154296	0.345205	0.0248786	0.403736	0.291433	0.0868974	0.0997406	0.11301	0.262346	-0.185564	-0.0554093	0.120254	0.0270132	0.108588	0.00628832	0.21	0.0354472	0.0917332	0.176636	-0.0151255	0.188683
IPI00292140	IPI00302829	836	5925	0.265243	0.168708	0.0748103	0.157294	0.100514	0.350041	0.517797	0.213827	0.398735	0.0489126	0.276234	0.499201	0.762454	0.0436032	0.287715	0.233918	0.072558	0.219108	0.389432	0.571263	0.117298	-0.13732	-0.183556	0.444579	0.0346495	0.226226	0.291742	0.424752
IPI00292228	IPI00007128	2931	5582	0.528553	-0.439696	0.247906	0.133611	-0.149691	0.334156	0.39838	-0.126871	0.00518283	0.356159	-0.17135	0.285147	0.348549	0.0963026	0.163958	0.191812	-0.0910899	0.208888	0.196587	-0.0354527	0.189319	0.0759353	0.294812	0.194828	-0.365849	0.41801	0.356488	0.294107
IPI00292228	IPI00011898	2931	8893	0.426888	-0.28779	-0.0177069	0.0724118	0.0376806	0.212676	0.372669	-0.0440595	-0.359869	0.373527	-0.0623027	0.221529	0.0721217	0.138236	0.385562	-0.136679	-0.140233	-0.0639922	-0.126382	-0.283841	-0.118765	0.324641	-0.518136	0.381156	0.157987	0.17859	0.112165	-0.320361
IPI00292228	IPI00012866	2931	207	-0.53809	0.318313	0.260666	0.0752357	-0.125903	-0.0118829	0.448174	0.0307806	0.22257	-0.145903	0.137668	-0.138774	-0.3059	0.088963	0.422478	0.0757937	-0.19309	0.343467	0.0385279	-0.543954	0.111707	0.273303	-0.49247	-0.133677	0.363062	-0.576344	-0.249049	-0.0695889
IPI00292228	IPI00025428	2931	602	0.0367143	-0.0799969	0.1254	0.145892	0.295759	-0.309043	0.141031	0.16294	-0.0418365	0.0117062	-0.217061	0.397394	0.24454	0.115395	0.124455	0.395329	0.127134	0.186178	0.0041711	-0.213551	0.119845	0.225173	-0.00434107	-0.125794	0.122305	0.0247632	0.0342377	0.0880601
IPI00292228	IPI00385449	2931	5578	-0.36302	-0.0840882	0.119886	-0.0680668	-0.275488	0.333902	0.222741	-0.0722534	0.0402774	-0.212827	-0.22409	-0.29955	-0.103973	-0.0738756	0.177832	-0.281597	-0.0161444	-0.0203344	0.00947081	0.377805	0.158836	-0.214633	-0.29906	0.189027	-0.399232	0.201188	0.0734409	0.0454489
IPI00292326	IPI00385449	6674	5578	0.132391	0.201048	0.0429021	-0.162897	-0.102492	-0.247059	-0.221783	0.272048	0.0890165	-0.103871	0.0119544	-0.242857	0.0837509	-0.122006	0.0769699	0.317877	0.242988	0.190628	0.0101149	0.285848	0.117771	0.0599186	0.200344	0.0680739	-0.0886856	-0.0313492	-0.0835266	-0.0565744
IPI00292537	IPI00003101	4790	3559	-0.120326	0.0967863	0.416775	0.338466	0.311635	0.154487	0.157718	0.0194621	-0.118456	-0.196866	-0.0642294	-0.267569	-0.358549	0.391831	-0.0132637	-0.107984	0.00931316	0.158465	-0.0165038	-0.491859	-0.284128	-0.0984027	0.157193	0.142128	-0.411852	-0.0990386	-0.208955	0.391673
IPI00292936	IPI00012320	6374	3579	0.282447	0.0624999	0.193963	-0.161445	-0.154667	0.0651758	0.19292	0.1485	0.0152393	0.0782746	0.0292962	0.0662607	0.277108	0.240265	0.0370434	-0.0639877	0.236852	-0.355492	0.167321	0.235585	0.177812	-0.0713869	-0.153816	0.197897	-0.0232568	-0.0126843	0.257824	0.0239002
IPI00292936	IPI00027509	6374	4318	-0.228304	0.586437	-0.0432687	0.0051745	-0.0572471	-0.00742093	0.315285	0.0468508	0.309426	-0.00813606	-0.00699809	0.438334	0.156878	-0.0110626	0.126666	0.0862012	-0.188972	-0.0544331	0.0593556	0.120021	0.163079	0.122941	0.131712	-0.0562937	0.00805128	0.0701695	0.00133909	-0.188079
IPI00293005	IPI00385449	2570	5578	0.0660581	0.00514406	-0.238849	-0.163249	-0.170168	0.0157135	0.0116928	-0.0444226	-0.140201	-0.138456	-0.27785	-0.0543378	-0.0267284	-0.0467132	0.0137561	-0.244013	0.13776	-0.023352	0.0464539	0.465169	-0.0539026	-0.0494674	-0.240461	-0.160645	-0.186684	0.174397	-0.106057	0.222207
IPI00293271	IPI00000075	94	7040	-0.210278	-0.382049	-0.106551	0.0605037	-0.183344	0.216717	0.304021	-0.182456	-0.105619	-0.0680628	0.149074	0.180986	-0.0485023	0.0668844	0.105037	0.098814	0.225932	0.197059	0.0499431	-0.167543	0.0882338	-0.243574	0.20516	-0.398017	-0.172085	-0.136162	-0.356574	0.565462
IPI00293423	IPI00020599	5551	811	0.294109	0.30244	-0.0279999	0.000807338	-0.2566	0.408737	0.353605	-0.0783385	-0.15907	0.255042	-0.107484	0.172772	0.464927	0.138959	0.312015	0.299164	0.0916728	0.46336	-0.00974917	0.38003	-0.35524	-0.214701	0.364508	-0.290677	-0.053396	-0.0740522	-0.144487	-0.0526722
IPI00293793	IPI00014624	7781	1176	-0.5903	-0.222921	-0.0577496	0.6182	0.164746	0.433253	-0.291192	-0.121093	-0.213385	-0.182559	0.454044	-0.128052	-0.219068	-0.113152	0.0414841	-0.42311	0.0361404	-0.118157	-0.117403	0.125702	-0.0423513	0.393499	-0.141326	0.510993	-0.0135297	-0.225334	-0.636118	0.00733172
IPI00294178	IPI00302383	5519	1080	-0.0312817	-0.0101191	-0.0296576	-0.0204337	0.144049	0.162005	0.0312436	0.0033277	-0.0759737	-0.111673	0.0119467	-0.0554594	0.0582496	0.038919	0.0413997	-0.0261829	-0.0587715	0.0933162	0.0952234	0.104385	-0.0674413	-0.0275429	-0.00730397	-0.108206	0.0461828	0.115772	-0.13092	0.0311557
IPI00294210	IPI00030964	3398	3280	-0.462313	0.188385	0.123747	0.137178	0.0118275	0.155477	0.0906823	0.245465	-0.058115	0.117322	0.255763	-0.708366	-0.166672	-0.0966481	-0.145756	0.4639	0.12602	-0.158093	-0.176954	0.654294	-0.133152	0.328602	-0.428785	0.201952	0.532798	-0.17803	0.446673	0.0326553
IPI00294210	IPI00302829	3398	5925	0.468514	-0.0849467	0.232854	0.106368	0.126863	-0.100904	-0.13886	0.311074	-0.213073	0.166358	0.10206	0.23616	0.0547395	0.493423	0.14011	0.618597	0.697548	0.30382	0.166514	0.333768	0.301739	0.19121	-0.189433	0.441217	0.46346	0.0625152	0.391329	0.465835
IPI00294472	IPI00027281	50999	6517	-0.105705	0.0667012	0.215242	0.256392	-0.176724	0.0697807	-0.222364	-0.1011	-0.149501	-0.103951	0.211282	-0.243054	-0.0073923	-0.212772	-0.0435863	0.112675	0.087618	-0.304378	-0.0616997	-0.416713	-0.166805	-0.0911778	-0.143394	-0.162482	-0.0308454	-0.076947	-0.336301	0.203631
IPI00294516	IPI00000049	8793	8743	-0.104335	-0.0903987	-0.0953803	0.0891753	-0.145962	0.076538	-0.0504313	0.171626	0.0661099	-0.260531	0.232033	-0.423656	-0.161945	-0.0650363	0.15319	-0.4407	-0.236081	-0.329666	-0.102328	0.367485	0.131212	0.0517467	0.324272	0.058711	-0.0845464	-0.000572023	-0.184957	-0.00214212
IPI00294696	IPI00026689	891	983	0.269048	0.562228	0.639772	0.699422	0.839794	0.781323	0.813161	0.766789	0.917663	0.160446	0.871766	0.7411	-0.213268	0.0292882	0.389266	0.941263	0.354311	-0.157201	0.656418	0.929003	0.901893	0.0684386	0.810724	-0.19481	0.00207367	0.676839	0.210618	0.680443
IPI00294701	IPI00026689	4331	983	0.282993	0.0690975	0.566897	0.152958	0.436914	-0.234481	0.439255	0.526068	0.358091	-0.0764846	0.419628	0.104407	0.11684	-0.06117	-0.225153	0.327011	-0.412242	-0.333381	0.128206	-0.41505	0.671316	-0.0460917	0.477864	-0.214209	-0.054403	0.777814	0.154509	0.152078
IPI00294701	IPI00302829	4331	5925	-0.145629	0.477778	0.224302	0.329435	-0.0310971	0.298633	0.437905	-0.123298	-0.421932	-0.184432	0.370132	0.397655	0.04929	-0.0593616	0.34904	0.538234	0.097612	0.0623758	0.175767	0.173558	0.540549	0.174576	0.512253	0.343012	0.315126	0.176209	0.401456	0.232919
IPI00295542	IPI00220281	4924	2775	-0.143552	0.0992332	-0.257583	0.0792185	-0.195328	-0.301922	0.00934681	-0.169699	-0.143806	-0.323206	0.0579902	0.188068	0.206065	-0.0999433	-0.19465	-0.15386	0.0642887	0.156088	-0.202833	-0.536402	-0.276724	-0.039374	0.101685	-0.0840181	-0.0466062	-0.0813834	-0.171859	-0.398132
IPI00295577	IPI00412264	5787	5764	-0.112595	-0.152665	0.224205	0.100387	0.0119334	-0.126085	-0.120965	0.309488	-0.0449208	-0.278736	0.310665	-0.650235	0.327488	0.102516	0.0489033	-0.0787367	0.442224	0.0734499	0.273134	0.270706	0.370708	-0.0590805	-0.151361	-0.00580542	0.0917474	0.13731	0.43064	0.00809951
IPI00296099	IPI00014572	7057	6678	0.140897	-0.0655885	0.192529	-0.0177053	0.0485506	0.0184921	0.234467	0.29728	0.159288	0.315326	0.264034	0.59914	0.0767596	0.128031	0.112004	0.305868	-0.0353296	0.358683	0.410973	0.471201	0.253863	0.110679	0.202841	0.0092014	0.153262	0.137149	0.271676	0.338349
IPI00296099	IPI00019568	7057	2147	-0.139393	-0.0961966	0.19687	0.30134	0.0270977	-0.0717473	-0.184003	-0.206523	0.118501	-0.169657	-0.058954	-0.0799187	-0.0506419	0.0906962	-0.0562989	0.0139365	0.244689	0.166126	0.0674742	0.320698	0.220726	0.227983	-0.042266	0.200136	-0.0721064	0.118695	-0.324429	-0.182205
IPI00296099	IPI00020599	7057	811	0.0994467	-0.106855	0.0223099	0.0476929	-0.167783	0.153249	-0.112001	-0.0265681	0.0886621	0.250072	-0.221904	-0.131156	0.0216445	-0.195726	0.117928	0.263656	0.155808	0.129339	0.307715	-0.0593033	-0.413057	0.0551386	0.128377	-0.14733	-0.0416341	0.118515	0.149843	-0.00651804
IPI00296099	IPI00022371	7057	3273	-0.0771262	0.0814701	-0.043371	0.0729832	-0.0324481	-0.0216465	-0.0735735	-0.0222596	-0.0535116	-0.275223	0.0196893	0.11174	0.10474	0.0218852	0.0577463	-0.172693	0.133181	0.0199848	0.0751715	0.384617	0.228755	-0.193861	-0.204538	0.15322	0.0478993	-0.0224117	-0.0394026	-0.17066
IPI00296099	IPI00025418	7057	1294	-0.164796	-0.04178	-0.260077	0.110898	0.0995718	-0.0304168	-0.115443	-0.132574	0.0327825	0.125	0.312909	0.0349011	0.0922718	0.0667034	0.100616	-0.341774	0.113342	0.124469	0.18611	0.143821	0.108788	-0.0702201	-0.198958	-0.0287394	-0.025281	-0.11442	-0.264013	0.155527
IPI00296099	IPI00027509	7057	4318	-0.158851	-0.283259	-0.0779466	0.0841272	0.0276533	0.198366	0.049317	0.0335677	0.0604892	0.266274	0.0254586	0.418734	0.0413706	0.102907	0.0974918	-0.0701216	-0.00162554	0.234007	0.0766253	0.0887585	0.038175	0.18043	0.147538	0.0279992	0.0280103	-0.251507	-0.0474886	-0.463229
IPI00296099	IPI00027769	7057	1991	0.13834	0.0203434	-0.132474	0.182833	0.00898677	-0.0629987	-0.142029	0.0642312	-0.337249	-0.0323592	0.059028	0.110167	0.179683	0.0464614	0.246829	-0.0676499	0.0726919	0.198078	0.079261	0.162419	-0.315439	0.0893962	-0.0164106	-0.0349901	0.0488907	0.146059	-0.294337	0.0303741
IPI00296099	IPI00027780	7057	4313	-0.273129	0.0691775	0.226122	-0.023418	0.0120085	0.506329	0.0172233	0.145041	0.146299	0.453238	-0.104936	0.587423	0.0879819	0.0620405	0.244688	-0.250303	0.0481671	0.311486	0.586147	0.330563	0.0489099	0.0746517	0.253866	0.0153609	0.180705	0.0350485	-0.00359663	-0.376258
IPI00296099	IPI00028064	7057	1511	-0.257902	-0.116562	0.177531	0.166021	-0.0695314	0.0100413	-0.0517388	-0.248251	-0.371962	0.0630723	-0.244713	0.348634	0.08661	0.0267329	0.149095	-0.324531	0.0549533	-0.0917607	0.0772389	-0.149857	-0.171029	-0.0921416	0.030826	0.114944	0.00750385	0.103497	-0.185785	-0.206734
IPI00296099	IPI00029236	7057	3488	-0.107466	-0.0183429	0.159272	0.0456196	0.10684	0.229369	0.190982	-0.0944641	0.00483613	-0.0693142	0.135223	0.366516	0.048574	-0.0189201	-0.0742348	0.274751	-0.108116	0.200522	0.264288	0.270662	0.248648	0.0807166	0.00879379	0.0777823	-0.0422061	0.0109811	0.183204	-0.0151809
IPI00296099	IPI00030357	7057	1719	0.088598	0.0214784	-0.355822	-0.114844	-0.26585	-0.354808	0.123689	0.104472	-0.177224	0.0693715	-0.109544	-0.0550996	-0.0130471	-0.120109	-0.133415	0.376897	-0.0871217	0.155958	-0.19763	0.212535	-0.347313	-0.0872481	0.0242524	-0.0315948	0.0540772	0.150024	0.127544	0.0957081
IPI00296099	IPI00219219	7057	3956	0.280152	-0.156843	0.151615	0.115027	0.108814	0.36992	0.125796	0.292923	-0.293389	0.23882	0.324139	0.62493	-0.0644643	-0.0667321	-0.0357407	0.0700071	0.343199	0.286393	0.421389	-0.591951	-0.00574695	-0.0120742	0.258964	-0.117517	-0.00627564	0.167541	0.0175614	0.287563
IPI00296099	IPI00297646	7057	1277	-0.112412	0.0810935	0.163021	0.207286	0.161259	0.429336	0.199748	0.244938	0.00340849	0.503287	0.334486	0.452351	0.0925469	0.171202	0.288092	0.463165	0.171761	0.159805	0.517604	0.440333	0.301525	0.0808083	0.119573	0.0108454	0.00747259	0.039234	-0.0467108	-0.213655
IPI00296099	IPI00418495	7057	948	0.223016	-0.130724	0.206732	0.293942	0.263169	0.321247	0.0992952	-0.000565555	0.295726	0.235699	0.184069	0.291926	-0.0983838	0.11938	0.163936	-0.132141	-0.0118813	0.135822	0.142212	0.482202	0.463245	-0.0620037	0.192555	0.24797	0.0539206	0.0568092	-0.0546684	-0.145841
IPI00296176	IPI00305698	2158	2677	0.384054	-0.262108	0.352608	-0.187762	-0.03852	0.486092	0.32181	-0.112951	-0.0104936	-0.0119187	0.133891	0.409267	0.0704517	-0.14056	0.196605	-0.38551	0.0424182	-0.191895	0.240571	-0.212661	-0.029796	-0.056257	0.0902004	-0.134449	-0.0811522	0.151331	0.10602	-0.083045
IPI00296891	IPI00023339	25833	1387	-0.49546	0.220504	0.213024	0.0322671	0.201082	0.0470758	0.0782644	0.0493534	-0.131176	0.188168	-0.291695	-0.177893	0.32673	-0.0238259	-0.306685	-0.385787	-0.0609295	-0.37707	-0.343162	0.0710306	-0.0157329	-0.267315	0.00685688	-0.383373	0.0777239	0.105677	-0.246313	0.233804
IPI00297261	IPI00012866	5770	207	-0.714995	-0.273449	-0.160976	0.315692	-0.158904	0.0801414	0.138556	-0.0836751	0.132587	-0.0345613	-0.2888	-0.00332986	0.0714594	0.0359151	0.212661	-0.418538	0.0674581	-0.00407428	-0.0624887	-0.425679	-0.184236	0.049692	-0.298322	-0.032715	0.253077	0.146016	0.0542825	-0.351075
IPI00297261	IPI00015902	5770	5159	-0.307953	-0.144433	0.116273	0.163451	0.148855	-0.0745507	0.056894	-0.134047	-0.0625256	-0.0580429	-0.283276	-0.29634	-0.316257	-0.283364	0.0605545	0.0586444	-0.331539	0.248106	0.121842	0.0786485	0.181669	0.12701	-0.46088	-0.0339526	0.0669401	0.118931	-0.424407	0.0993231
IPI00297261	IPI00018330	5770	4792	0.0726907	0.708568	0.045616	0.333572	0.580687	0.213536	0.414034	-0.168084	0.028784	0.365341	0.330489	0.053778	0.211564	-0.0532692	-0.165734	0.363721	-0.0326613	-0.000846687	0.305655	-0.314427	0.35099	0.125301	0.238783	0.00843265	-0.256253	0.348764	0.31051	-0.0812039
IPI00297261	IPI00019471	5770	3667	-0.164161	0.329454	-0.000925465	-0.0108687	-0.0699894	-0.272108	0.015909	0.0271236	0.0774196	0.0343034	-0.0398842	-0.332017	0.0702922	-0.216021	-0.026102	0.0207254	-0.131381	-0.310497	0.179334	0.723056	-0.067548	-0.0212067	-0.320027	-0.384031	-0.0858201	-0.380471	-0.240307	0.389798
IPI00297261	IPI00020602	5770	1459	0.0949669	0.368845	-0.155325	-0.430458	0.113701	-0.0947386	0.216507	-0.0858196	-0.336514	0.196174	-0.199136	0.0244759	0.27373	-0.0588615	0.205734	0.126875	-0.101606	-0.513026	0.0426314	0.484814	-0.230693	-0.196805	-0.058142	-0.132703	-0.0259248	0.235133	-0.022536	-0.064539
IPI00297261	IPI00026689	5770	983	0.0156927	0.204146	-0.0975711	-0.0584412	-0.181312	-0.0973043	-0.391234	-0.0338648	-0.065123	0.34792	0.0624734	-0.0283183	0.0498975	0.00377312	-0.211363	0.156947	0.197918	-0.211293	-0.132538	0.723947	-0.430519	0.183337	-0.255299	0.160802	0.0253147	0.224982	-0.168993	-0.244299
IPI00297261	IPI00027281	5770	6517	0.0774147	0.0673502	-0.0433091	0.0508088	8.57937e-05	0.0535549	0.195958	-0.0037231	-0.0199109	-0.171459	-0.169948	0.317479	-0.163371	0.0828892	0.24682	0.110299	0.222902	0.124815	0.0561093	0.0674522	0.0232361	0.138132	-0.0252625	-0.0604768	-0.480731	-0.0973421	-0.259468	-0.0565956
IPI00297349	IPI00011218	9021	1436	-0.365571	-0.237555	0.034929	0.233711	0.216491	0.0916971	0.0553791	-0.340458	0.210105	-0.14275	-0.107373	0.15673	0.0165325	-0.264686	-0.104967	-0.189888	0.157458	-0.188325	-0.00508967	-0.0986558	0.118363	-0.149807	-0.184093	0.106225	-0.0884568	0.20219	-0.245786	-0.0669047
IPI00297349	IPI00013723	9021	5300	-0.53208	0.000990893	-0.282367	-0.231293	-0.446634	-0.0780133	-0.186385	0.0299992	-0.139978	0.222882	0.0972301	0.312495	0.30219	-0.108624	-0.269521	-0.117764	-0.0358583	-0.430962	-0.311682	-0.356143	-0.296948	-0.144877	-0.349889	-0.379235	0.280203	0.208049	0.331365	-0.173636
IPI00297349	IPI00019471	9021	3667	0.100821	0.18129	0.0161679	-0.0195115	-0.13606	0.369935	-0.0661593	0.0777065	-0.0865407	-0.0673077	-0.315441	-0.00377816	0.135822	0.0367164	-0.157506	-0.170227	-0.089186	-0.438646	-0.0568152	-0.249503	0.17906	0.182601	-0.292949	-0.463516	0.163994	0.143504	-0.431125	-0.257811
IPI00297349	IPI00027510	9021	3560	-0.234203	0.10392	-0.151295	0.396239	-0.0922555	0.141875	0.235623	0.108692	0.0461607	-0.374534	0.147937	0.249857	-0.218266	-0.237924	0.187367	-0.0562517	-0.104619	-0.084603	-0.141278	0.128219	0.342378	0.480174	-0.228792	0.305987	0.0490139	-0.0205967	0.168604	0.110492
IPI00297349	IPI00027729	9021	1454	0.129571	-0.0674965	-0.256074	0.0243465	-0.201143	-0.197276	-0.224097	0.0557379	0.00333265	-0.114318	-0.0984054	0.535156	-0.0787768	0.0640299	-0.151564	-0.0328715	0.0907499	-0.0693373	-0.221639	-0.0700159	-0.0104031	-0.373302	0.527827	0.165666	0.324645	0.36946	0.193167	0.021446
IPI00297349	IPI00300341	9021	6921	-0.289441	0.170819	-0.143442	0.0112725	-0.246792	-0.00935892	-0.140943	-0.0117859	-0.137186	-0.198182	0.0613477	-0.144581	-0.25686	-0.277842	-0.115925	-0.143214	-0.111711	-0.540024	-0.200543	-0.111233	-0.204433	0.0238323	-0.0764524	-0.495937	-0.0600075	0.206921	-0.569118	-0.352766
IPI00297349	IPI00464978	9021	8660	-0.471351	0.465971	-0.00721844	-0.275096	0.103966	0.0818294	-0.120644	0.0962578	0.0772659	0.179861	0.0237659	-0.433979	-0.269838	-0.280182	-0.113069	0.494203	-0.156404	0.0195465	-0.0729669	0.213633	0.0774265	-0.00892092	0.491965	-0.215256	-0.0327856	0.138717	-0.295943	-0.292031
IPI00297477	IPI00029267	6627	6629	0.331539	0.406525	0.453895	0.325142	0.160797	0.206392	0.530609	0.361295	0.435971	-0.193037	0.249702	0.0813545	0.397861	0.559613	-0.143853	0.640786	0.401894	0.183869	0.589702	0.804898	0.635171	0.388058	0.635409	0.448245	0.317906	0.0463405	0.430954	0.558698
IPI00297626	IPI00027717	6814	50628	0.318573	-0.31282	0.140974	0.362605	0.302835	-0.423418	-0.274879	0.165951	-0.138053	-0.553594	-0.182094	-0.322043	-0.478655	0.196098	0.18826	-0.0823957	-0.00944513	-0.28125	-0.136744	-0.174796	-0.237987	-0.286249	-0.112043	-0.25425	-0.49996	0.235473	-0.052549	0.464863
IPI00297626	IPI00029730	6814	6810	0.296714	0.337328	-0.146815	0.346636	0.241362	0.273336	0.213941	0.176914	0.204989	-0.0700337	-0.242634	0.0425527	0.144026	0.16626	0.255569	0.211184	0.323021	0.258034	0.172772	0.147848	0.538195	-0.079183	0.048083	-0.195819	-0.398297	-0.210265	0.329816	0.243282
IPI00297626	IPI00385449	6814	5578	0.188173	0.157505	-0.169609	0.145665	0.0366655	0.0841603	-0.0787688	0.414776	0.119003	0.131643	-0.0698663	-0.0182409	0.0894992	0.0787564	-0.169813	0.394291	-0.131399	0.0826374	0.067544	0.229363	0.0627089	0.133151	0.210523	0.0629749	-0.0698262	0.0285969	0.292427	-0.102999
IPI00297646	IPI00011285	1277	823	0.0381514	-0.247132	0.0889017	-0.155031	-0.0649801	0.0739333	-0.335411	0.33348	-0.226805	-0.282691	0.219742	-0.260607	-0.206108	-0.252066	-0.192742	0.712157	0.0863411	-0.00115635	-0.0274106	-0.24265	-0.23376	0.236593	0.155938	-0.14357	-0.0798066	-0.024946	0.264856	-0.16947
IPI00297646	IPI00025418	1277	1294	0.0849999	-0.0971154	0.0278055	0.175224	0.172417	0.290979	0.245042	-0.0427727	0.158149	0.0414714	0.0163672	0.293243	0.0225365	0.0517275	0.204908	0.0872014	0.1595	0.267311	0.202479	0.00444182	0.293284	0.0827952	0.0417793	-0.0366164	-0.170744	0.0952277	0.243053	0.119662
IPI00297714	IPI00003479	6623	5594	-0.103829	-0.116364	0.348984	0.0353211	-0.0956715	0.0808267	-0.0632571	0.108806	-0.11381	-0.00822371	-0.0547565	0.51264	-0.137962	0.122673	0.0914266	-0.0999787	-0.247505	0.261196	-0.0513443	0.0972401	-0.283757	0.0865815	0.104682	0.0541542	0.15337	-0.255277	-0.401066	-0.180861
IPI00297714	IPI00141933	6623	701	0.101586	0.0790361	-0.208151	-0.220442	-0.079146	-0.180273	-0.492335	0.109393	-0.23316	0.134004	0.0332443	-0.340176	0.461693	-0.173528	0.158042	-0.39058	0.108017	0.0943719	-0.335629	-0.859305	-0.23093	0.349992	-0.0472927	0.0604319	-0.197343	0.133626	0.270335	0.0179138
IPI00297714	IPI00414058	6623	2869	-0.257527	-0.147861	0.0651881	-0.0503226	-0.0940746	-0.0440062	0.18708	-0.091043	-0.117022	-0.0819566	0.0435104	-0.398479	0.0699701	-0.070033	0.418625	-0.188232	0.203309	0.147387	-0.0820768	-0.411858	0.152222	0.027793	0.0759207	-0.369478	-0.0304119	-0.203901	0.0960909	-0.218432
IPI00297767	IPI00028065	1455	4690	0.0489477	-0.176569	-0.176048	-0.336362	0.359266	-0.171541	-0.228047	0.135815	0.0708876	-0.368259	0.394296	-0.504991	-0.10792	0.183964	-0.0584032	-0.226025	0.07441	0.179551	0.229851	0.0796325	-0.0236422	-0.141569	-0.299103	0.00401263	-0.120985	-0.0971878	-0.261249	-0.11632
IPI00297860	IPI00026689	899	983	0.428219	0.104649	0.191626	0.516436	0.579808	0.489014	0.646772	0.321739	0.79755	0.17626	0.442595	0.264907	0.0175763	-0.187376	0.126443	0.69086	0.230039	-0.109902	0.503327	0.0569493	0.6076	-0.114623	0.344222	-0.216386	-0.0582299	-0.0152794	-0.081826	0.0804117
IPI00298246	IPI00019581	4321	2161	-0.629166	0.386202	0.549871	0.0775778	-0.0404388	-0.00891487	-0.0819515	-0.038647	0.271385	-0.282631	-0.409818	0.277291	0.00659415	0.297584	0.166431	-0.213634	-0.163998	0.128889	-0.194819	-0.875944	-0.292382	-0.236953	-0.16521	-0.102318	-0.202599	0.139722	0.177043	0.106358
IPI00298281	IPI00013976	3915	3912	0.250929	0.408145	0.43571	0.0529773	0.10928	0.639699	0.675219	0.347635	0.602966	0.388001	0.115197	0.778881	-0.235015	0.00107436	0.415067	0.0671925	0.39155	-0.121366	0.520654	0.424836	0.0710877	0.347533	0.386981	-0.146639	0.316068	-0.210598	0.6171	0.335865
IPI00298305	IPI00220281	4985	2775	0.361386	0.263554	0.104154	0.157455	-0.0936329	0.434129	-0.0717498	0.116624	-0.0304888	-0.154334	-0.144512	-0.0127395	-0.221489	0.0270425	-0.0193747	0.190566	0.0754735	-0.22751	0.280487	0.416044	0.23032	0.216816	0.0442768	0.35468	-0.00162923	-0.0591508	0.464757	0.116192
IPI00298362	IPI00296099	4982	7057	0.120487	0.0864067	0.407149	0.291306	0.100559	0.0700379	0.255032	0.223996	-0.193058	0.0060471	-0.0659832	0.200491	-0.0205222	-0.0200043	0.024761	0.0139112	0.370425	-0.121101	0.149184	0.231982	0.325796	0.132668	0.338813	0.0616257	0.0677428	-0.0185211	0.436146	-0.00646874
IPI00298497	IPI00020599	2244	811	0.278789	-0.245966	-0.020556	-0.0258055	-0.0700832	0.309042	0.0527027	-0.233803	-0.0178791	-0.095458	0.165386	0.167778	-0.261132	0.0192849	-0.0894423	0.119337	-0.149223	0.154975	0.0308794	0.231323	-0.254458	0.0712838	-0.210344	-0.13588	0.0286762	0.0825518	0.241224	-0.366584
IPI00298817	IPI00019346	10900	5911	0.163455	-0.0680541	-0.0293532	-0.26724	0.14645	0.738739	0.126465	-0.219307	-0.182714	-0.439214	-0.373277	-0.0671462	-0.147262	0.296808	0.534853	-0.190616	-0.102566	0.736324	0.425405	-0.280545	0.190317	-0.201674	-0.459318	0.271514	-0.106519	-0.0220048	-0.591246	0.231146
IPI00298865	IPI00007627	3762	3763	0.295434	0.314104	0.137593	0.142945	-0.195435	-0.0200561	0.228742	-0.111656	0.120482	0.142712	0.0429109	-0.0289381	0.211649	-0.0299977	-0.00961018	0.452692	0.177551	0.0920687	-0.0459886	0.613552	0.37655	0.247363	0.0211506	0.027794	0.0848087	-0.0514889	0.118121	0.0794698
IPI00298865	IPI00010176	3762	3760	0.0610395	-0.0021932	0.112801	-0.0280964	-0.242436	0.146846	-0.0515536	0.00954481	0.107279	0.0494124	0.0806691	0.15008	0.189364	-0.0225173	0.0738739	0.229572	0.118919	0.141273	0.00115697	0.560037	0.230053	-0.0756088	0.0674693	0.0410407	0.0644263	-0.0321267	-0.00975228	-0.0874068
IPI00298971	IPI00000075	7448	7040	-0.248922	-0.224599	0.151144	0.137504	-0.0228628	-0.0139256	-0.0146059	0.132157	-0.288025	-0.21412	-0.0411623	0.278808	0.274313	0.059472	-0.176583	0.139345	-0.0564041	-0.0231581	-0.0543425	0.160957	-0.233486	0.0869609	-0.0455634	-0.0796841	0.0339595	-0.142626	0.0345759	0.24902
IPI00298971	IPI00007118	7448	5054	-0.0960696	-0.283117	0.353179	0.00186583	0.0259086	0.175955	-0.103446	0.0482675	0.161199	-0.4333	-0.138635	-0.00627893	0.0375319	0.116196	-0.0351605	-0.0567549	0.00207137	0.121486	0.212513	-0.300913	0.043667	-0.201773	-0.122317	0.148	-0.0966369	0.125788	0.109537	-0.124449
IPI00298971	IPI00219219	7448	3956	0.243013	0.134947	0.339138	-0.181044	0.114977	-0.118666	-0.236695	-0.029007	-0.0443697	-0.46199	0.176037	-0.105348	-0.29843	-0.135474	0.000265161	-0.107048	0.223566	0.348414	0.0549332	-0.60366	-0.0625452	-0.162274	-0.0967798	-0.0650655	0.387928	0.238944	-0.445466	0.184788
IPI00298971	IPI00385449	7448	5578	0.126837	0.0508543	0.240977	-0.210954	-0.0721979	0.109862	0.278413	0.158009	-0.177604	0.00712141	-0.193703	-0.133532	-0.0851156	0.0348331	0.101377	-0.464827	0.0101529	0.115906	-0.0307238	-0.112176	0.140215	0.148171	-0.182804	0.0192422	-0.00183818	0.142383	-0.00257451	0.0245786
IPI00299000	IPI00007128	5036	5582	-0.192986	-0.392613	0.37072	0.283041	0.585555	-0.141098	0.150713	0.446741	-0.0146519	0.0428793	0.0791192	-0.152379	-0.381915	-0.232789	-0.284195	0.0057877	0.152315	0.461206	-0.196074	0.371354	-0.0321264	0.599961	0.298298	0.100072	0.052175	-0.0309649	0.156976	-0.291066
IPI00299000	IPI00027281	5036	6517	0.144718	0.294188	0.352104	-0.109345	-0.175011	-0.00571045	0.240869	-0.292821	0.254164	0.0868115	-0.0772178	-0.199416	-0.244972	-0.119737	-0.0451865	-0.206298	0.0782501	-0.182897	-0.137812	-0.359845	-0.0866781	-0.010554	-0.132276	-0.15287	-0.0686215	-0.267158	0.000820557	-0.0248385
IPI00299000	IPI00302829	5036	5925	-0.183142	-0.465591	0.275675	0.296214	0.00180205	-0.107218	0.0185288	0.22597	-0.31078	-0.598075	0.190464	-0.162199	0.0178149	0.377261	-0.412243	0.209953	0.160872	-0.177059	0.459061	-0.624105	0.373023	-0.0647745	0.246014	-0.0203174	0.453213	0.057808	0.0378545	0.21181
IPI00299000	IPI00385449	5036	5578	-0.362995	-0.213951	0.020015	-0.00973684	0.0328255	-0.0476309	-0.0789312	0.335135	0.129968	-0.0767414	-0.301515	-0.0886047	0.125842	0.017113	-0.241293	0.181929	0.124158	-0.0854232	-0.106581	-0.556	0.312779	-0.0914653	0.227485	0.120212	0.0349843	0.0963896	-0.330454	-0.0895792
IPI00299066	IPI00009803	9404	3676	0.117472	-0.0559496	0.420247	0.294377	0.182522	0.425327	0.271372	0.221758	0.0555699	0.23138	-0.0930257	0.390177	0.0526719	0.37504	-0.0319627	0.370957	0.353067	-0.00556116	0.565671	0.292884	-0.0477465	0.0918981	0.590263	0.0319466	-0.282409	0.348198	0.443114	-0.0898784
IPI00299066	IPI00289082	9404	5782	0.228158	0.399601	-0.196421	-0.0558513	-0.0567343	-0.0150288	0.14159	-0.0645111	0.334822	-0.0243516	0.0910276	0.335296	0.227147	0.148336	-0.208347	0.362202	0.145742	-0.0099873	0.170561	-0.00820519	0.40989	0.346813	-0.147874	0.0613039	-0.0273363	0.317364	0.32939	0.572192
IPI00299150	IPI00008580	1520	6590	0.281712	-0.119399	-0.138835	-0.0124395	-0.071801	0.241564	-0.0565952	0.262681	0.167911	0.154068	-0.0427691	-0.475587	0.421289	-0.175642	0.0740948	0.412911	0.184589	-0.579812	-0.12092	-0.574436	-0.317251	0.0384678	0.0756009	0.288825	0.179932	-0.184846	0.42378	-0.315891
IPI00299214	IPI00026689	7083	983	-0.141883	0.519272	0.697612	0.504115	0.681328	0.52888	0.648966	0.641821	0.860003	-0.00674756	0.733143	0.197025	0.0778983	-0.305703	0.247121	0.927656	0.209986	0.244806	0.624548	0.1823	0.851083	0.339836	0.346804	-0.316678	0.0791759	0.46657	0.101964	0.21287
IPI00299224	IPI00018953	6367	1803	0.0358142	0.246371	-0.463589	0.194437	0.575726	-0.1466	0.0379964	-0.106127	-0.0509853	0.229315	-0.0561002	-0.174621	0.0727641	-0.0290982	-0.0435601	-0.221496	-0.013094	0.207754	-0.0401821	-0.243957	0.381823	-0.0502004	0.306857	0.253928	0.208113	-0.0809182	-0.522024	0.159352
IPI00299307	IPI00004373	5648	4153	0.0333029	-0.0964999	-0.234464	0.0797812	0.0452374	0.567946	0.289171	0.0541502	0.126185	0.0686563	0.251358	0.146552	-0.0672355	0.0997487	0.0884419	0.582575	0.234785	0.182898	0.226896	0.679652	0.227677	0.0760152	0.038264	0.0180913	-0.229531	-0.00729791	-0.0765064	0.191945
IPI00299307	IPI00164623	5648	718	-0.0488675	0.16488	0.247619	-0.119056	-0.0933777	0.0152613	0.00328209	-0.0509262	0.00542533	-0.275114	-0.10667	-0.125084	-0.14331	-0.191881	-0.222085	0.502101	-0.369914	-0.145202	0.154512	-0.233585	0.0497642	-0.00923995	-0.0846958	0.136849	-0.331314	-0.0530089	-0.322969	-0.119052
IPI00299402	IPI00291006	5091	4191	0.396547	-0.221488	0.554272	0.151549	-0.0416088	0.243405	0.379173	0.291391	-0.0330489	-0.221197	0.165836	0.197259	-0.0863566	0.20629	-0.0621943	-0.0303825	-0.338429	0.427358	0.1479	-0.35505	0.0186915	0.26223	0.284463	0.0961932	-0.188261	0.157397	0.197485	-0.106405
IPI00299485	IPI00297646	22918	1277	-0.31149	0.160557	0.278311	0.101079	0.0611429	0.416171	0.211475	0.151606	-0.0134572	-0.057557	0.196168	0.582095	-0.180753	0.0812625	0.0604562	-0.449237	0.342755	0.137455	0.168176	-0.00262223	0.249948	0.0630999	0.051366	0.0147616	0.155378	-0.0811768	0.21656	0.185041
IPI00299784	IPI00553177	56547	5265	-0.205492	0.0885157	-0.0866065	0.04957	0.253188	0.119664	0.284411	-0.0619088	0.161846	-0.295756	-0.184576	-0.469786	-0.0709536	0.261165	-0.237032	0.0900114	-0.464266	-0.241533	-0.13181	-0.529889	-0.0773379	-0.0172096	0.078604	-0.300569	-0.246847	0.108484	0.0120273	0.0627375
IPI00300371	IPI00017341	23450	8175	0.677986	0.540814	0.490545	-0.114025	0.216923	0.454176	0.30791	0.234971	0.297714	-0.00910738	0.479586	-0.274097	0.166543	0.661277	0.11316	0.191753	0.0160266	0.374118	0.41956	0.175205	0.579475	0.145548	0.722007	-0.283941	0.275085	-0.0513783	-0.368893	0.496133
IPI00300371	IPI00022055	23450	8850	0.381054	0.299817	-0.404532	0.0489266	0.18593	-0.335206	-0.404429	0.0789077	0.0720104	0.0309441	0.185142	0.338746	-0.0859174	-0.0696593	-0.111345	0.559309	0.368603	-0.253084	0.184368	0.19973	-0.217248	-0.274767	0.0174847	0.123618	0.289168	0.212742	0.304843	0.490358
IPI00300371	IPI00029769	23450	3055	0.564736	-0.0212955	0.231087	0.0680697	0.0782421	-0.164068	0.0871377	-0.000837549	-0.144373	0.076499	-0.490502	0.220094	0.455683	-0.127548	-0.310592	-0.390255	0.0424589	0.0193785	0.311177	-0.419145	-0.0309918	0.54278	0.0719457	0.17453	-0.157974	0.241897	0.26113	0.433994
IPI00300501	IPI00023339	1875	1387	0.147913	-0.131108	-0.025751	0.171059	0.00701645	-0.160281	0.193766	0.328838	0.175252	0.018476	-0.0396455	-0.0383245	0.225106	0.104456	-0.148907	0.620242	0.171309	-0.211538	0.0154511	0.285041	0.0692979	0.0277204	-0.192883	-0.230832	-0.218558	-0.173138	0.559844	0.0514117
IPI00301082	IPI00004657	4100	3106	-0.282485	0.0352888	-0.0807209	-0.000798184	-0.215112	-0.235463	-0.0842743	-0.0968724	0.0377279	-0.27496	0.0651883	-0.312689	0.0938977	-0.0623147	0.181573	-0.0820526	-0.239095	-0.228492	-0.210919	-0.231201	-0.0908628	-0.623237	0.181785	0.0627421	-0.173233	0.0877516	-0.403022	-0.29635
IPI00301419	IPI00216003	50813	8065	0.0976732	-0.182937	0.126659	-0.0310118	0.146211	0.189454	-0.0623267	0.223643	0.283658	0.129284	0.0805963	-0.112456	-0.204395	0.14658	0.0990714	0.323577	0.261285	0.130704	-0.0207551	-0.00462745	0.0494733	0.170555	0.238034	0.139962	-0.168224	-0.0770763	0.270297	0.245606
IPI00301561	IPI00001677	7205	4956	-0.130386	-0.212386	-0.158732	0.0399019	0.0408766	-0.239999	-0.101213	-0.144446	-0.339024	-0.341415	-0.216792	0.15218	0.0851868	0.0415143	0.30261	-0.596487	-0.707318	-0.170612	-0.123877	0.187422	-0.46842	-0.379045	-0.0922019	0.0650148	-0.241543	-0.0667812	-0.354106	-0.282836
IPI00301561	IPI00019549	7205	4086	0.151883	-0.283867	0.200662	0.0552366	0.0230586	-0.0223196	0.208506	0.131012	-0.422381	0.198382	0.14061	-0.21486	-0.144065	0.131006	-0.242186	-0.205816	0.374761	-0.0146752	0.218626	-0.846684	0.661797	0.220229	-0.0105153	0.192543	0.247219	0.151772	0.329009	0.690975
IPI00301936	IPI00001639	1994	3837	0.379667	0.121926	0.260615	0.250778	0.536134	0.232384	0.257198	0.4275	0.536392	0.0964584	-0.0245399	-0.128041	0.292265	-0.0719763	0.190136	0.385128	0.220272	-0.122766	0.552738	0.671669	0.683172	0.0286294	0.0812783	-0.103053	0.260235	0.131983	0.39279	0.305856
IPI00301936	IPI00024364	1994	3842	0.399455	0.258225	-0.142636	-0.195897	0.393584	0.419593	0.114457	0.452974	-0.0398776	0.0169633	-0.0199918	-0.171909	0.260999	-0.0400515	0.141877	0.208314	0.0235206	0.227814	0.407804	0.551476	0.394798	0.00994713	-0.12177	-0.170846	-0.197576	0.059077	0.0808625	0.147748
IPI00301936	IPI00303292	1994	3836	-0.318722	-0.132154	0.310838	0.0982426	0.427913	0.165332	0.333136	0.35203	0.250437	0.0936671	0.110242	0.204837	0.345179	0.259684	-0.079241	0.497829	0.379168	0.0415656	0.068673	0.451479	0.349946	0.0394852	0.169713	-0.142983	-0.146596	0.449948	0.350503	0.33028
IPI00301950	IPI00218398	3814	4323	0.361772	-0.122277	-0.290627	0.147666	0.00652562	0.211075	-0.0446447	0.0522734	-0.257175	0.00673411	-0.0813446	0.0297365	0.299373	0.0588378	0.0347077	-0.0216845	0.20635	-0.0326807	0.230352	0.00760597	0.464694	-0.111249	0.063626	0.326607	-0.166808	0.0613353	0.338864	-0.0273616
IPI00302383	IPI00024539	1080	5581	0.0557215	0.0371208	0.034112	-0.0530641	-0.235119	0.12007	0.145983	0.0215029	-0.00495485	0.0584461	0.0849735	-0.189277	0.104361	0.147504	0.0189928	0.296962	0.108475	0.143137	0.291156	-0.34221	0.183495	0.0423886	0.117204	0.087476	0.130144	0.1073	-0.194776	0.0433581
IPI00302383	IPI00385449	1080	5578	0.33398	0.0398031	-0.0897698	0.0714147	0.128977	-0.154213	0.156085	0.0890632	0.00429909	0.158024	-0.0634084	0.120272	0.106975	0.0841223	-0.0698173	-0.203378	0.472355	0.0590432	0.0566423	-0.311824	0.35036	-0.0194922	0.255881	-0.0297837	0.00260131	0.0627579	-0.174686	0.123649
IPI00302383	IPI00479359	1080	7430	-0.065459	0.0686805	-0.0200707	-0.0256815	0.158689	0.229115	0.106065	0.128265	0.000974511	-0.265057	0.0828127	0.0480864	0.110107	0.00212801	0.0971973	-0.378783	-0.17914	-0.0650996	-0.10331	0.456902	-0.157744	0.0520847	0.0233742	-0.143498	0.0598508	0.106933	-0.172193	-0.198041
IPI00302458	IPI00306290	23039	11260	-0.271809	-0.288522	0.042713	-0.0811436	0.338927	-0.11203	0.278101	0.0573395	0.347978	-0.117884	0.134325	-0.0242226	-0.112343	-0.0505776	-0.355245	0.179208	-0.321704	0.039457	-0.0415704	0.125716	0.125456	0.32963	-0.0568323	-0.0253542	-0.132695	0.212472	0.56834	-0.194664
IPI00302829	IPI00003479	5925	5594	0.121413	0.200962	-0.116202	0.2043	0.0585514	-0.15748	0.229878	-0.217973	0.244161	0.0865902	-0.238463	-0.18888	0.34409	-0.0541463	-0.085246	0.0659105	-0.0664681	-0.153001	0.192019	0.0505405	0.401547	-0.0845014	0.168285	0.195303	-0.173744	-0.193407	0.522087	0.433359
IPI00302829	IPI00007117	5925	5055	-0.205889	0.0262235	0.348575	-0.342677	0.181043	-0.00725567	-0.145261	-0.289332	0.041758	-0.150404	-0.230269	-0.35628	0.195161	0.0363107	0.00742749	0.133253	0.316408	-0.0969376	-0.0454234	0.0885213	0.424134	0.164771	-0.120223	-0.387019	-0.267533	-0.0392407	-0.230629	-0.435368
IPI00302829	IPI00008965	5925	3725	-0.5022	0.0183491	-0.0576503	0.0767052	0.0197151	0.13186	0.251121	0.11721	-0.0235184	-0.221261	0.283788	0.0167655	0.000915525	-0.0551669	0.0279123	-0.00998872	0.164067	0.0849544	0.286646	-0.444876	-0.434548	-0.26291	0.0954384	0.306879	0.208983	-0.0440366	-0.0499064	-0.106044
IPI00302829	IPI00017334	5925	5245	0.120806	-0.645482	0.116129	0.391248	-0.00500305	0.0619618	0.035495	-0.010404	-0.161046	-0.476175	-0.0796579	-0.280819	-0.255054	0.0936361	-0.0097238	0.169563	-0.0450886	0.249081	0.304101	0.117115	0.467898	-0.291144	0.207239	0.129184	-0.0204387	-0.158821	0.0584594	0.00507061
IPI00302829	IPI00018333	5925	6688	0.0431897	0.251308	-0.172407	-0.0824507	0.283396	0.314934	0.18001	0.381741	-0.201905	0.180972	-0.134137	0.00569241	-0.324972	0.152877	0.11542	-0.307947	0.44348	0.119486	0.31586	-0.0458522	0.221423	-0.25256	-0.291601	0.338731	-0.221412	-0.104191	-0.412895	-0.257521
IPI00302829	IPI00025810	5925	894	-0.211437	0.373546	-0.0187481	-0.0363859	-0.324252	-0.15139	-0.0722741	0.0605759	0.0948851	0.196523	0.108287	-0.15631	0.0542413	0.015877	0.00393455	-0.180075	-0.241129	0.113292	0.0980254	-0.168894	-0.0579226	0.0517202	-0.108085	0.172274	0.105586	0.175998	-0.027493	-0.199941
IPI00302829	IPI00026689	5925	983	0.105291	0.500509	0.328722	0.133635	-0.032821	-0.111046	0.259522	-0.0970024	-0.199475	0.0281718	0.188185	0.430769	0.133889	-0.22241	0.0614767	0.484112	0.126924	-0.243389	0.289738	-0.0926056	0.278749	0.219745	0.105707	-0.0335725	-0.173461	0.150957	0.0760997	0.226007
IPI00302829	IPI00028098	5925	595	0.269031	0.190864	0.256797	-0.0232478	0.413696	-0.118703	-0.0474869	0.0423962	0.209029	0.192222	-0.15572	0.0900913	0.0893376	0.191029	0.105174	0.312253	-0.14975	0.453237	-0.0314573	0.138719	0.352569	-0.0248527	-0.145651	-0.0508974	-0.311734	0.0680938	0.248612	-0.0493717
IPI00302829	IPI00033008	5925	2353	-0.132656	-0.428776	-0.127247	0.181281	-0.0546502	-0.0117765	0.226527	0.181671	0.270974	-0.149365	-0.182002	-0.33453	0.456368	0.193333	0.0656571	0.203639	0.241896	0.0728891	0.115288	0.0101294	-0.294761	0.219238	-0.0492305	0.262931	-0.130436	-0.0109669	0.203998	0.0244926
IPI00302925	IPI00027281	10694	6517	-0.544138	0.171368	0.429104	0.0510902	-0.305141	0.00469378	-0.285015	-0.0767244	0.0234221	-0.317387	-0.129357	-0.244149	-0.292777	-0.311127	0.151267	-0.0725213	0.189708	-0.294088	-0.15627	-0.658883	-0.0971531	-0.163501	0.0949273	-0.210845	-0.218245	0.0550186	-0.298412	0.143852
IPI00303053	IPI00219678	9451	1965	-0.135172	0.131848	-0.291638	-0.00630141	-0.0531353	-0.0700344	0.234957	-0.0859527	0.193154	0.184117	0.149124	0.155514	0.0816583	0.0232165	-0.166267	0.562053	-0.00484069	-0.0675748	0.153555	0.456981	0.181689	-0.0747055	-0.312374	0.259029	0.131209	-0.146274	0.44731	0.411816
IPI00303280	IPI00375676	51678	2512	-0.321645	-0.0152927	-0.346615	0.200693	-0.0220717	-0.238538	0.0993761	0.00801043	-0.074617	-0.0387001	0.120578	-0.250634	0.210768	-0.0291651	0.22997	-0.159625	0.0887808	-0.234124	-0.213473	0.612079	0.165962	0.458294	-0.0193579	0.0173482	0.242379	0.00241552	-0.0445972	-0.00953288
IPI00303292	IPI00295889	3836	6728	-0.844305	-0.00514867	-0.251301	-0.065031	0.471218	-0.00355438	0.417321	0.129257	-0.437091	0.147718	-0.0549136	0.221276	-0.268434	0.258601	-0.351663	0.202712	-0.396536	0.344914	-0.086885	0.365585	-0.0583419	-0.00212419	0.514888	0.201643	-0.375481	0.119798	0.52292	0.234998
IPI00303341	IPI00296099	7130	7057	-0.0694572	-0.142921	0.493531	0.102257	0.240715	0.0185133	0.186876	0.213496	-0.162048	0.349192	0.173474	0.371947	-0.0145726	0.053833	0.290638	-0.270472	0.18319	0.13268	0.315868	0.213318	0.0983489	0.307549	0.107968	0.0566804	0.0464809	0.0919786	-0.145659	-0.440374
IPI00304186	IPI00003479	1263	5594	0.0369529	0.422192	0.132952	-0.0243394	-0.126889	-0.113447	0.123727	-0.113183	-0.157186	0.431334	-0.153491	0.480452	0.162115	-0.0164823	-0.102464	0.438907	0.0579699	0.00684557	0.105279	0.0290887	0.190565	-0.13743	0.154261	0.166365	-0.165287	-0.0540893	-0.372539	-0.182126
IPI00304186	IPI00018451	1263	10519	0.129797	0.230161	0.0258005	0.31438	0.198576	-0.144166	0.19729	0.170969	0.476303	-0.242737	0.149603	0.316897	0.254437	0.44997	0.267479	-0.319221	0.06195	-0.109981	0.119918	-0.107796	0.107695	-0.0403616	0.350008	0.0436517	-0.0561422	-0.467074	0.00998368	-0.195727
IPI00304186	IPI00219604	1263	5604	-0.147138	0.391086	0.199221	0.266767	0.135759	0.0333113	-0.0753844	-0.161524	-0.270132	0.191433	-0.10499	0.541813	0.0104012	-0.0336961	0.050409	-0.169748	0.163176	0.358057	0.15974	-0.0805671	0.212015	-0.158743	0.358058	0.272622	-0.160685	0.310173	-0.337807	-0.375193
IPI00304612	IPI00027281	23521	6517	-0.455761	-0.297689	0.333757	-0.214564	-0.0688495	-0.176331	0.0855505	-0.103202	0.230564	-0.195697	0.0391766	0.11837	-0.225817	-0.0596092	-0.0786132	-0.104102	-0.261822	-0.352712	-0.140348	-0.263574	0.0404161	-0.0656648	0.118778	-0.154708	-0.218955	0.176802	-0.385015	-0.0808533
IPI00305551	IPI00027473	2767	1129	0.0347323	-0.0438338	-0.327951	0.12584	0.0613823	-0.0832694	-0.124467	-0.00679222	-0.0187021	-0.0337816	-0.101252	-0.0839198	0.0437641	-0.105732	0.170434	0.0514726	-0.0612968	-0.0739863	0.215652	-0.216358	0.256049	-0.0773268	0.0113644	-0.0441391	0.0316274	0.102596	-0.19416	0.0288892
IPI00305551	IPI00218912	2767	147	-0.223151	0.00216834	0.0310729	-0.0707543	-0.0909782	0.0475067	-0.215847	0.0817684	-0.0024637	0.00111094	-0.444004	0.250094	0.114103	-0.108121	0.16279	0.000204925	-0.495785	0.043709	0.113245	-0.659811	0.206156	-0.004339	-0.0213636	0.0353983	0.0777072	-0.15371	0.1514	-0.13583
IPI00305551	IPI00465066	2767	154	-0.233684	-0.0893326	0.0765437	-0.0440126	0.0244527	-0.502383	0.203288	-0.0559886	0.249978	0.0544709	-0.0896082	-0.467164	0.0603072	0.0631973	0.108266	-0.166166	0.133545	0.14917	-0.194881	0.384405	-0.0647107	-0.13465	0.0784699	-0.133165	0.00946999	0.290464	-0.35101	0.106771
IPI00306516	IPI00016207	10469	10440	0.104961	0.0411447	0.324745	0.190188	-0.00633522	0.238866	0.162531	0.103123	0.00589106	-0.104549	-0.0649488	0.0825611	0.00281644	0.0388633	0.112001	0.0971345	0.218358	0.160283	0.147341	0.455229	0.368457	0.102466	0.17482	0.0119683	-0.194977	0.0652414	-0.0374229	0.0188826
IPI00306604	IPI00297646	3678	1277	-0.420531	-0.143574	0.647686	0.0840013	-0.0116076	0.519612	0.488522	0.192436	0.0526855	0.311478	0.284376	0.619381	-0.0317168	-0.282192	0.202105	0.432078	0.0807536	0.0281439	0.30623	-0.520695	0.210033	-0.0875213	0.315042	0.104774	-0.153378	0.163534	0.209992	-0.13538
IPI00306708	IPI00026689	55872	983	-0.403268	0.439381	0.701382	0.412907	0.846824	0.796085	0.869787	0.785118	0.925347	0.312333	0.818821	0.844188	0.198628	-0.215017	0.144035	0.953941	0.362445	0.266118	0.629915	0.479703	0.841792	0.0643098	0.799755	0.0978458	-0.0155932	0.795832	-0.102513	0.691554
IPI00307114	IPI00015345	49855	1951	0.0736911	0.14172	-0.134966	0.00604795	0.152466	0.459172	0.0406495	0.0268395	-0.0468058	-0.00986669	0.0177258	-0.409236	0.0374539	-0.0101117	-0.0634945	0.0436839	-0.212194	-0.07212	0.119881	0.046133	-0.0790381	0.0200538	0.0125431	-0.24927	-0.168501	-0.0186058	-0.295122	0.026809
IPI00307278	IPI00023339	26039	1387	0.123136	0.449985	0.0572747	0.183132	0.243224	-0.0647643	0.0444812	0.349598	0.125577	0.561175	0.392294	0.151639	0.20532	0.540822	-0.173589	0.056508	0.319731	0.195035	0.0579006	0.278797	-0.0412866	-0.0489222	-0.122272	0.0135522	0.798847	-0.0812894	0.529417	0.449453
IPI00307794	IPI00385449	9495	5578	0.129626	0.133285	0.128435	-0.141378	0.0383252	0.260686	0.221683	-0.0124175	-0.0883773	-0.145209	0.0876624	-0.151938	0.131851	-0.0257212	0.229274	-0.172283	0.211331	0.115829	0.0935393	0.462923	0.237943	0.0305292	0.121615	0.154921	0.105023	-0.113616	-0.0474015	-0.0433783
IPI00328112	IPI00015988	6891	3135	-0.244014	0.323881	0.203421	0.214622	0.203963	0.103944	0.258929	0.172257	-0.00929816	0.288562	0.00743748	0.0396007	-0.0370333	-0.107045	-0.0555973	-0.417994	0.0615221	-0.115924	0.173039	-0.16517	0.0720958	-0.0872969	0.185392	-0.105092	0.0915817	0.0278297	0.0490286	-0.0293575
IPI00328112	IPI00020599	6891	811	-0.199434	-0.0445284	0.229474	-0.162552	0.158854	-0.013915	0.0808893	-0.0471718	-0.0623016	0.114083	-0.0551998	0.291039	-0.0258954	0.231577	-0.068709	-0.167151	-0.130371	-0.106246	0.0183523	-0.0243751	-0.216637	0.114987	0.149636	-0.0195075	0.0468658	0.143273	-0.0310165	-0.050649
IPI00328118	IPI00026689	10615	983	0.248951	0.471534	0.468514	0.587902	0.731725	0.492181	0.597592	0.586896	0.896889	0.633881	0.750846	0.426089	-0.340926	0.0366331	-0.0041138	0.963734	0.21351	-0.299898	0.545435	0.722379	0.871421	0.221003	0.705602	0.12796	-0.147526	-0.115156	0.262156	0.267155
IPI00328744	IPI00019812	2768	5536	-0.114878	-0.0458413	-0.306873	0.159323	-0.164142	-0.0290179	0.0854277	-0.0345613	-0.100314	-0.21261	-0.0310012	-0.176798	0.123317	0.00914147	-0.0875459	-0.146891	0.318438	-0.591991	-0.0743434	-0.627702	0.181877	0.254745	-0.123492	-0.513766	-0.252752	-0.115277	0.113086	0.247945
IPI00328744	IPI00385449	2768	5578	-0.00800289	0.0318586	0.216109	0.183188	0.159411	0.353521	0.0341143	0.179618	0.182623	0.0914875	0.294605	0.392798	0.0616106	-0.105915	0.194019	0.215456	-0.125941	0.130414	0.0685461	-0.00381979	0.191659	-0.025239	-0.146827	-0.137638	0.192982	-0.014463	-0.195775	-0.117439
IPI00329536	IPI00023510	8411	5868	-0.250618	0.388501	0.0506966	0.114352	0.0170527	0.170802	0.328006	0.0846103	0.0529357	0.151847	-0.111582	0.426589	-0.158569	-0.0139559	0.0670646	0.24993	0.147563	0.17951	-0.0380624	0.00957025	-0.0330888	0.161048	0.119212	-0.156918	0.0802013	-0.04951	0.0362054	0.43536
IPI00329572	IPI00011676	29763	8976	0.235277	-0.195944	0.29496	0.302909	-0.00593792	0.0395645	-0.151581	0.0902475	-0.0227518	0.0132734	-0.0665609	-0.044782	0.146926	0.20597	0.136456	0.00263087	0.130432	0.0329278	0.052686	-0.470538	0.755535	0.0140047	-0.0198941	0.00925325	-0.365925	-0.125885	-0.178761	-0.0142463
IPI00329664	IPI00019549	64750	4086	-0.31805	0.220679	-0.136541	-0.218074	-0.0439477	0.0938213	0.328669	-0.0751812	-0.240909	0.26155	-0.34757	0.353362	0.00513124	0.092824	-0.284794	-0.362488	0.0360859	0.142918	-0.00287734	0.652328	-0.386213	0.0560104	-0.135797	0.0601131	0.0812808	-0.27419	0.313329	0.651109
IPI00329664	IPI00294250	64750	2041	0.44828	-0.276476	-0.204203	-0.0458922	0.166784	-0.120513	-0.177957	-0.168057	0.0623432	-0.45342	-0.0602242	-0.643403	-0.307598	0.0383484	0.369887	-0.115688	-0.430814	-0.0299429	0.0491831	-0.390546	-0.142312	0.252051	0.240066	0.0678474	-0.116931	-0.0703603	-0.449392	0.0810873
IPI00329767	IPI00008965	2963	3725	-0.236025	0.399309	0.0513485	0.237229	-0.0235881	0.289342	0.0756853	-0.183181	0.0210741	-0.077919	0.379635	0.285663	-0.121942	0.105479	0.0111508	-0.156373	-0.0879514	-0.180528	0.13134	0.412627	0.077391	-0.0226529	0.138779	0.140681	-0.246126	-0.139826	0.108049	0.262556
IPI00329767	IPI00292686	2963	4488	0.256096	-0.318047	0.121417	-0.128708	-0.0214011	0.157565	0.204764	0.279219	-0.120562	0.00108678	-0.304324	-0.242192	-0.187162	0.0747066	0.140672	0.0698213	-0.174459	0.00871211	-0.0486172	0.374448	0.09763	0.120677	0.0323656	0.125981	-0.0731871	0.0165128	-0.0774994	-0.277244
IPI00329801	IPI00011685	308	1300	-0.464626	0.236285	0.357947	0.0118434	0.112749	0.175048	0.463317	-0.062782	0.353351	-0.0673789	0.113303	0.367115	-0.292926	-0.0335118	-0.24206	-0.236499	-0.0335574	0.0714228	0.0230053	-0.653829	-0.330102	0.0154246	-0.198751	-0.0953355	-0.215221	-0.5518	-0.47011	-0.256194
IPI00333068	IPI00027281	10552	6517	-0.484035	0.423795	0.619592	-0.0276174	-0.374669	-0.110211	-0.0307661	-0.156762	0.142907	0.21852	0.310768	-0.0332914	-0.497444	0.10708	0.203876	0.0727636	-0.0427146	-0.121554	-0.185347	-0.3207	-0.276354	-0.0273097	0.0833774	-0.292153	0.546821	-0.495484	-0.16976	0.0181463
IPI00375333	IPI00385449	6236	5578	0.0235553	-0.132686	0.149103	-0.00725583	-0.20818	-0.0339269	0.0651285	-0.154667	-0.039847	-0.109881	-0.0535479	-0.20363	-0.0511377	0.0371002	-0.213851	-0.131543	0.0765416	0.0959338	-0.124943	0.17933	0.138502	0.0601714	0.0614972	0.0303313	-0.239309	-0.0107813	-0.0600629	-0.031754
IPI00375554	IPI00027500	200734	387	-0.268558	0.201745	0.221538	0.244145	0.122613	0.129662	0.154937	0.261121	0.213776	0.0210352	0.118769	0.0815022	0.0217978	-0.0852559	0.0923355	0.222958	0.00695709	0.229297	-0.0201566	-0.0658271	0.23033	0.0895363	0.00852775	-0.125413	0.183795	0.112639	0.163766	-0.0406745
IPI00385449	IPI00007632	5578	2893	-0.212513	-0.141425	0.0614396	0.0736537	-0.207412	-0.131949	-0.000241472	-0.22931	-0.0709079	0.217208	-0.0428927	-0.377303	-0.17045	-0.0447694	-0.00694924	-0.32715	0.230967	-0.281948	-0.00812295	0.18233	-0.0611086	0.0522272	-0.182278	-0.137928	0.0157961	0.000487707	-0.126793	-0.0239724
IPI00385449	IPI00012538	5578	3706	0.00129579	0.0252022	-0.021092	0.218791	0.194635	0.520921	0.2499	0.0635243	0.0455946	0.174004	0.453235	0.19999	-0.00697596	-0.0653937	0.142947	-0.372526	0.381141	0.142615	0.237061	-0.282729	0.393631	0.0207896	-0.222904	0.297215	0.136619	0.0376107	-0.0590585	-0.0281476
IPI00385449	IPI00015475	5578	6505	0.0415858	0.0450701	0.0869392	-0.229749	-0.0172481	0.0826222	0.126749	-0.304924	-0.187261	-0.104437	-0.2851	0.129843	-0.0181019	-0.0421209	0.126773	-0.121554	0.296065	0.118279	-0.00032119	-0.272208	0.235246	-0.13469	-0.0886892	0.171536	0.114948	0.0735393	0.0798926	0.10453
IPI00385449	IPI00027243	5578	2769	0.221826	0.104209	-0.0802505	-0.228185	-0.158658	-0.164415	0.0121993	-0.291742	0.104669	0.181069	0.122766	-0.301627	0.00560266	0.0106074	0.45998	-0.294604	-0.159407	-0.0168227	0.0456299	0.325501	-0.192925	-0.0371164	-0.0787759	0.0613644	0.300991	0.311125	-0.179757	-0.163816
IPI00385449	IPI00027269	5578	867	-0.0822209	-0.240026	-0.0556859	-0.0840486	0.154201	0.0661651	-0.0338826	0.0130641	-0.269574	-0.0946009	-0.215378	-0.147906	0.0148258	-0.0486292	-0.0537511	-0.196307	0.134436	-0.00952139	-0.0290671	0.113853	0.103666	-0.0529075	0.0517865	-0.133606	0.0118519	-0.284139	-0.0759779	-0.153041
IPI00385449	IPI00027500	5578	387	-0.228269	-0.123989	0.14246	0.141775	0.138814	-0.086493	-0.0699016	0.236483	0.312252	0.0477307	-0.00160108	-0.177263	0.316947	0.0671774	0.062034	0.46455	-0.0988877	0.156797	-0.127489	-0.334581	0.114078	-0.120249	-0.0975336	0.0544177	0.0681917	-0.0616802	0.107989	-0.0546003
IPI00385449	IPI00028618	5578	4255	0.122713	0.0249726	-0.0189832	0.275499	0.0834279	-0.140347	0.0155972	-0.0237151	-0.179392	0.0351174	-0.0492745	-0.188337	0.133788	-0.0242019	-0.340912	0.177928	-0.145647	-0.0224159	-0.0481089	-0.0413613	0.220866	-0.140562	-0.0693639	0.033888	-0.0352064	0.0661926	-0.102276	-0.0805515
IPI00385449	IPI00030964	5578	3280	-0.104349	-0.220763	-0.143149	-0.141538	-0.0116505	-0.324843	-0.0254928	-0.0982584	0.0518297	-0.0605499	0.0963335	-0.352606	-0.0860789	0.0489868	-0.103643	0.0552372	0.0377021	0.104752	-0.0851257	-0.132539	0.0575371	0.0866135	0.146195	0.102277	0.117912	-0.0351938	0.04212	0.0395936
IPI00385449	IPI00217975	5578	4001	-0.00201887	0.137977	-0.174554	0.175535	-0.150282	-0.312307	-0.0598398	0.0286582	-0.0687961	0.131226	-0.281201	0.1082	0.0696177	-0.0424308	0.195859	0.585836	0.0295957	-0.0697537	0.0295675	0.248803	0.0999895	-0.0329166	0.216488	-0.124294	-0.130483	-0.0106628	-0.24111	0.0220599
IPI00385449	IPI00218487	5578	2697	-0.171928	0.17863	0.21456	-0.0900439	-0.0798504	0.293169	-0.0441563	-0.0323126	0.250615	0.0971743	0.020252	-0.0814492	-0.107049	-0.0865615	0.0436675	0.237039	0.194825	0.303266	0.0714982	-0.0597078	0.143778	0.0520938	0.294053	0.0954467	0.333842	0.117685	-0.0223815	-0.0329655
IPI00385449	IPI00218912	5578	147	-0.105512	-0.29522	0.0206129	-0.0137686	-0.0825106	-0.0172507	0.0886607	-0.0981587	-0.0127526	0.247821	0.0186683	0.0190163	-0.108329	-0.0116015	-0.172708	0.0691865	0.414919	0.286321	0.00323443	0.200294	0.302678	-0.113082	-0.325845	-0.00953626	0.0851099	0.126309	0.015158	0.0983874
IPI00385449	IPI00297933	5578	2904	-0.263809	0.238533	0.0769081	-0.0582015	-0.135886	-0.0870729	-0.0966393	-0.138049	-0.127092	-0.183264	-0.0572664	-0.161525	-0.0317457	0.0523196	0.19043	-0.314454	0.333308	-0.123016	0.0417812	0.416197	0.0083065	-0.0498808	-0.0772381	-0.165941	-0.0581372	0.17238	0.0240015	0.0962169
IPI00385449	IPI00298305	5578	4985	0.0735434	-0.0238622	0.0244914	0.0895362	-0.13404	0.326505	0.162566	-0.00131291	-0.125928	0.162506	-0.0144626	-0.115012	-0.194943	-0.162607	-0.327059	-0.0524817	0.27157	-0.122167	0.118338	0.110798	0.206682	0.064672	0.117599	0.00587553	-0.0528994	0.285447	-0.169384	-0.0798292
IPI00385449	IPI00305022	5578	3753	-0.10887	0.0384421	-0.194376	0.057353	-0.0703724	-0.0666584	0.118888	-0.0370404	-0.0405124	0.114001	-0.191508	0.0518143	-0.0782434	-0.0505578	0.0780307	0.00923568	0.111011	0.029758	-0.019826	-0.243254	0.236783	-0.131821	0.0216196	-0.0171231	0.0229632	0.121711	-0.057232	0.128184
IPI00385449	IPI00479359	5578	7430	0.0292574	-0.0445218	0.0589713	0.107276	-0.0326552	-0.279959	0.231592	0.113602	-0.112438	-0.0349184	0.0244259	-0.124469	0.179086	0.11291	0.141558	0.319566	-0.0430464	0.286813	-0.107554	-0.249692	-0.0044043	-0.111878	-0.201249	0.0280098	0.140257	-0.106023	0.0395165	-0.227455
IPI00385449	IPI00554761	5578	3150	0.160687	0.263049	0.189829	0.0450491	0.165294	-0.484195	-0.277579	0.480471	0.113691	0.18508	-0.333997	-0.409772	0.143936	0.165965	-0.209968	0.440232	0.00850034	0.0537153	-0.173554	-0.437332	0.284864	-0.0241719	0.0360342	0.280647	0.151811	0.14123	0.0167573	0.0799217
IPI00385449	IPI00554788	5578	3875	0.0526815	-0.0539963	-0.096184	0.0699389	-0.0772742	-0.413073	0.356613	0.386544	0.109325	0.14938	-0.374574	0.209933	0.105183	0.249019	0.290322	0.335032	-0.0678198	-0.140012	-0.257385	-0.0165857	-0.267187	-0.0237536	0.189698	0.0117002	-0.0228516	0.149939	-0.0755036	-0.0739162
IPI00401264	IPI00027281	23071	6517	-0.0382651	0.247124	-0.0722476	0.0741334	0.0202873	0.00896349	-0.0749097	-0.0542244	0.0191678	0.0158247	-0.0410534	0.0600812	-0.0487605	0.140164	0.214993	0.118431	0.266834	0.134472	0.0134702	-0.244102	0.0930249	-0.0857721	0.195854	-0.205707	0.0446537	-0.312451	-0.0919238	0.140686
IPI00410344	IPI00000878	10733	7006	0.51121	-0.123379	0.3797	0.218604	0.285641	-0.242995	-0.320873	0.192908	-0.198405	0.156758	0.150567	-0.18397	0.399655	0.1352	-0.14135	-0.200787	0.50708	0.0210052	0.118126	0.24808	-0.184694	-0.115647	0.83185	0.106981	0.0785469	-0.0695214	0.299656	0.177269
IPI00410344	IPI00013890	10733	2810	-0.0574615	-0.190401	0.328404	-0.0677909	0.204119	-0.0400812	0.0596536	0.00522668	-0.11983	0.342158	-0.10392	0.128705	0.118352	-0.0623816	0.00551911	-0.406976	0.376856	0.0232548	-0.0474551	0.0686696	-0.313655	-0.118218	0.265581	0.245678	0.0399231	-0.0979385	0.1862	0.0858708
IPI00411984	IPI00292140	6788	836	0.233126	0.796448	0.131681	0.266913	0.0707111	0.0441332	0.450424	0.426638	0.056912	0.374701	0.256927	0.205847	0.50844	0.0203081	0.0919341	0.328076	0.0697104	0.674548	0.00884057	0.0539419	0.205528	0.116769	0.218437	0.0301175	0.43259	0.132742	0.0627122	0.591234
IPI00412264	IPI00219757	5764	2950	-0.408143	-0.0557053	-0.416334	0.098615	-0.192363	-0.389867	0.0811781	-0.0358311	-0.125095	-0.284648	0.103519	0.426692	0.183947	0.059056	-0.117502	0.485804	0.252201	0.319691	-0.303979	-0.0769558	-0.506627	0.095539	0.0495858	0.113529	-0.031356	0.0233697	0.238192	-0.365696
IPI00412264	IPI00295777	5764	2819	0.059361	0.340898	0.294123	-0.182532	0.0350632	-3.13433e-05	-0.194206	0.0658805	0.151491	-0.00762628	-0.0713886	-0.313456	0.127737	0.167601	-0.21157	-0.418472	-0.0511361	0.0293507	0.110437	0.243167	0.228352	0.0640232	0.00820724	0.0744991	-0.215326	0.153418	-0.237355	-0.295242
IPI00412433	IPI00005760	4217	7188	0.438301	0.050417	-0.106526	0.315934	0.357938	0.340392	0.0298975	0.137294	0.270268	0.110484	-0.701773	0.0776297	0.436272	0.212362	0.210407	0.391366	-0.00272128	0.551388	0.148051	0.720123	0.238049	0.369845	0.266211	0.297994	0.381949	0.594288	0.482794	-0.0950715
IPI00412433	IPI00012866	4217	207	0.406539	-0.308759	-0.0648309	0.103705	0.482376	-0.26652	-0.0656269	-0.269399	-0.147213	-0.330203	0.706787	0.224599	-0.0946768	0.176291	0.0283744	0.292878	0.205221	-0.137342	0.220404	0.51405	-0.005665	-0.351234	-0.082322	0.413487	-0.0161846	-0.172767	0.160379	0.569386
IPI00412433	IPI00013890	4217	2810	-0.179989	-0.0216453	0.0187201	-0.0960909	0.0737516	-0.0644113	0.02249	0.334273	0.0919496	0.0918621	-0.0792772	-0.0221114	-0.014279	0.0638313	-0.128357	-0.050294	-0.101404	0.271365	-0.260763	0.716268	0.379678	-0.165862	-0.091644	0.00417924	-0.0116873	0.0915519	-0.0521162	-0.285319
IPI00412433	IPI00018146	4217	10971	0.499673	0.391267	0.292161	-0.103625	0.408699	0.410132	0.0272069	-0.00953319	0.332131	0.353058	-0.213353	-0.183785	0.543796	0.503385	-0.032967	0.344079	0.480186	-0.223114	0.121812	-0.0871286	-0.0290745	0.345057	-0.584541	0.182035	0.726336	0.115055	0.595256	0.671228
IPI00412433	IPI00019812	4217	5536	0.0506483	-0.425464	-0.020819	0.0331595	-0.0862935	-0.422707	-0.142387	-0.14187	0.0903678	-0.592091	-0.484072	-0.319328	0.0722949	-0.335158	0.000710821	-0.17024	0.0635397	-0.145262	0.0129942	-0.682551	-0.417218	-0.00260237	-0.0416739	0.290338	-0.386528	-0.398688	-0.12704	0.0101763
IPI00412433	IPI00025277	4217	10016	0.692459	0.603667	0.0602739	0.205547	0.0844888	0.497573	-0.0774094	-0.150923	-0.0369934	0.112853	0.0453775	0.081398	0.31606	0.0492395	0.115284	-0.242374	0.217009	-0.315313	0.245687	-0.375213	0.0972366	-0.500227	-0.564065	0.107987	0.112889	0.196111	0.193963	0.720226
IPI00412433	IPI00184511	4217	7189	-0.12305	0.095461	0.0116239	0.0609416	0.0592077	-0.187785	-0.0285471	0.31878	0.142766	-0.469152	0.0517153	0.138241	0.238985	0.24224	-0.0639753	0.00671829	0.18407	0.16239	-0.0058715	0.321376	0.168617	0.137443	0.151402	-0.110805	0.372393	-0.120284	-0.22128	0.574563
IPI00412433	IPI00216319	4217	7533	0.647258	-0.146745	0.154516	-0.227023	0.236764	0.229693	0.19557	-0.0906275	0.0128794	0.218306	-0.31088	0.296694	0.484697	-0.074053	-0.0555281	0.146138	-0.166386	0.0471519	0.0391795	-0.171136	-0.309803	-0.424146	-0.470627	0.155994	0.23377	-0.0081968	0.354856	0.661828
IPI00412433	IPI00218831	4217	2944	-0.00149778	-0.183466	-0.30958	0.000759275	-0.0282716	0.0210925	0.118775	-0.0675083	-0.109522	-0.117393	-0.349395	-0.165524	0.0700535	-0.150675	0.338869	0.0470024	0.000287563	-0.0146916	-0.0392418	-0.728212	0.299477	0.255767	-0.367725	0.336343	-0.0473749	-0.0494221	-0.194949	-0.0791925
IPI00412433	IPI00219025	4217	2745	0.696507	0.0026251	-0.270396	0.0608902	-0.0993545	-0.176125	0.179359	-0.0343432	-0.403572	-0.197167	-0.0658337	0.331377	0.620182	-0.146557	-0.0739466	-0.0517587	0.263476	0.173577	0.201397	-0.715241	0.378327	-0.451717	-0.467478	0.307997	-0.0901564	0.107642	0.273975	0.734549
IPI00413273	IPI00013508	10529	87	0.173246	0.0257656	-0.159176	-0.154079	0.171882	-0.398766	-0.274728	-0.313102	-0.0842939	-0.268101	0.739056	-0.550447	-0.0480445	-0.308433	-0.208884	-0.362944	0.0024435	0.193244	-0.165015	0.666798	-0.12411	-0.564586	0.122321	0.174155	-0.189333	0.108523	0.170941	-0.343395
IPI00413627	IPI00023339	8521	1387	0.073663	-0.300748	0.191968	0.153168	-0.168818	-0.129501	-0.117232	0.062616	-0.153712	0.214489	0.17574	0.0934939	0.182115	-0.0574769	-0.0434316	-0.0584937	-0.0417967	-0.0361353	-0.107549	-0.223336	0.343093	0.0641059	0.0192406	-0.385789	-0.0808117	0.363313	-0.289285	-0.342145
IPI00413778	IPI00030357	2280	1719	-0.0169288	-0.226777	0.0957697	-0.0204655	0.443663	-0.0703206	-0.0843324	0.224694	-0.0301771	0.153084	0.133721	-0.42249	0.0583933	-0.0989607	-0.125229	0.100213	0.250854	-0.079193	-0.0744243	0.592346	0.165762	0.0889122	0.382458	-0.071364	-0.0588893	0.015878	0.162036	0.27658
IPI00413778	IPI00179415	2280	5530	0.302483	-0.250943	-0.0567381	-0.141733	0.513033	0.283436	0.160025	0.356997	0.0890623	-0.35037	-0.425002	-0.403212	0.13963	0.180424	-0.142795	0.134436	0.291349	0.743935	0.21277	0.532689	0.37684	0.163099	0.133809	0.791632	0.357518	-0.288749	0.499769	0.448989
IPI00414058	IPI00026823	2869	554	-0.293373	0.107927	-0.0694629	0.147866	-0.1868	0.103992	-0.191875	0.234938	-0.187113	-0.010947	0.00883881	0.0197038	-0.0702343	0.0842469	0.0962078	-0.266421	-0.288829	-0.211737	0.00882852	-0.296615	0.183198	-0.129377	-0.0753123	0.112684	-0.159477	-0.252128	0.0635576	-0.202803
IPI00414127	IPI00001661	5902	1104	0.0577377	-0.0290502	0.5237	0.539172	0.509171	0.353133	0.575649	0.266578	0.42176	-0.119239	0.556086	0.27249	-0.100413	0.0321777	-0.161533	0.605118	0.123768	0.0332817	0.38241	0.358779	0.725706	-0.227606	0.146299	-0.159643	-0.330724	0.385003	-0.281382	0.257327
IPI00414127	IPI00027281	5902	6517	-0.237172	-0.203589	0.478378	0.120749	-0.26009	-0.347917	-0.160927	0.0723582	0.0991519	-0.0403529	0.333616	0.0582719	-0.158532	-0.240029	0.260775	-0.0514976	-0.12658	-0.375985	-0.11938	-0.467243	-0.226252	0.0230424	-0.0297421	-0.15557	0.285978	-0.334749	-0.312599	-0.0461875
IPI00414127	IPI00299485	5902	22918	0.264261	-0.107767	-0.0501403	-0.0797907	-0.271234	-0.150922	0.184944	-0.359534	-0.276304	-0.0336869	-0.135632	-0.114213	-0.0879554	-0.307984	-0.0977844	-0.388904	0.464312	0.060262	-0.26267	0.354927	-0.554031	-0.0938215	-0.113649	0.0194928	0.0709942	0.0769103	0.181138	-0.141745
IPI00414717	IPI00027281	2734	6517	-0.199604	-0.397302	-0.115106	-0.112453	-0.117426	0.026236	0.0591971	-0.223634	-0.116217	-0.0395046	0.0382113	0.00279365	-0.253942	-0.0168551	0.0639489	-0.0743309	-0.0504937	-0.0686993	-0.132245	0.296514	0.0800441	-0.050723	-0.106811	-0.0183775	-0.205983	-0.145759	-0.16504	-0.0971577
IPI00414972	IPI00294724	63876	3211	0.213933	0.00602092	0.219479	-0.139516	-0.0717651	-0.0851248	0.243234	0.0506164	-0.0672412	-0.243996	0.08141	0.114015	-0.0485168	-0.0204772	0.185336	-0.195024	-0.104657	-0.378171	0.276352	0.417456	0.25705	0.237607	0.111741	-0.158323	0.183316	-0.0869661	0.424436	0.025922
IPI00418234	IPI00220921	4204	6497	-0.0118503	0.544092	-0.404787	0.0860513	0.0433059	0.400413	0.14109	-0.0828254	0.0447004	-0.0732135	-0.0870936	0.335944	-0.215776	0.107098	0.127935	-0.268527	0.141175	0.13088	0.173369	0.197049	-0.161381	0.110966	0.0569937	-0.0198686	0.0757597	-0.0898759	-0.416772	0.116919
IPI00418495	IPI00297646	948	1277	-0.202733	-0.228613	-0.0117796	0.0185205	0.0892755	0.352822	-0.14511	-0.0619633	0.107137	0.303425	0.137267	-0.150263	-0.251731	0.0485297	0.339059	-0.222662	-0.258778	0.106397	0.178224	0.451832	0.116983	-0.304283	0.15646	0.103802	0.13464	0.0705861	0.538792	0.19578
IPI00429190	IPI00295849	8766	5876	0.274549	0.525114	0.450668	0.138145	0.274697	0.0519836	0.209722	0.408553	0.214811	0.188655	0.261891	-0.123715	0.270016	0.0454931	0.114067	0.234099	0.433084	0.0703653	0.305727	0.266643	0.427534	0.213621	0.508799	0.435508	0.540902	0.140338	0.606692	0.710134
IPI00429689	IPI00027281	5516	6517	-0.0204014	0.29018	0.287939	0.0512469	-0.0729756	-0.0388008	-0.0929916	-0.200382	-0.207297	-0.252615	-0.204207	0.23081	-0.198147	-0.301978	0.471834	-0.138657	0.177675	0.106981	-0.198555	-0.662487	-0.22512	-0.0647311	0.249015	0.0930972	0.141747	-0.351936	-0.209028	0.00931143
IPI00429689	IPI00297933	5516	2904	-0.191834	-0.24256	-0.153496	-0.0977425	-0.298846	-0.343287	-0.269022	-0.222067	-0.239585	-0.0871456	-0.174578	0.0245359	-0.299404	-0.193879	0.142183	-0.262023	-0.219916	-0.247217	-0.371576	-0.568307	-0.219299	-0.311614	-0.236984	-0.472623	-0.480017	-0.0322019	-0.514629	-0.31019
IPI00430411	IPI00023339	814	1387	-0.195495	0.279059	-0.0740096	0.0881791	-0.243659	-0.0954822	-0.00727989	-0.412128	0.0265262	0.241721	-0.232812	0.11432	0.199557	0.276934	-0.106394	0.00889764	-0.237803	-0.0863907	-0.00322302	-0.457093	0.152264	-0.0129342	-0.470591	-0.0985079	-0.0577711	-0.00873988	-0.603383	-0.410986
IPI00465361	IPI00027281	6137	6517	-0.305886	0.0241383	0.480163	-0.119803	-0.122345	-0.203687	0.247244	-0.175448	0.214012	0.0108209	-0.0244472	0.0350693	-0.0545389	-0.0228951	-0.102579	0.0947301	-0.0574953	-0.0865499	-0.14366	-0.338603	0.107779	0.398777	0.0577789	0.375661	-0.239399	0.257429	-0.344641	-0.194915
IPI00479359	IPI00023530	7430	1020	-0.073935	-0.0247665	-0.0364116	0.208424	-0.0403854	-0.391332	0.0559468	0.237756	0.138515	-0.0649552	0.118024	-0.084408	-0.238863	0.231599	0.316273	0.414609	0.0137021	0.361748	-0.0110992	-0.0675087	-0.0075728	0.204096	-0.090747	0.115452	0.157111	0.0674288	0.402698	0.367682
IPI00549672	IPI00027281	5719	6517	-0.234187	0.0104341	0.54496	0.231986	-0.235718	-0.316279	-0.0201701	-0.207942	0.0290996	0.474523	0.0831637	-0.189992	0.132419	-0.260793	0.34447	-0.0527233	-0.330026	-0.658046	-0.124181	-0.381812	-0.0709905	0.0102619	0.0667901	-0.160988	-0.132221	-0.365934	-0.109747	-0.423793
IPI00549672	IPI00184511	5719	7189	0.245427	0.205926	-0.157875	-0.06244	0.172993	0.199064	0.237903	-0.359547	-0.138851	0.238683	0.258022	-0.271457	0.298065	0.240456	-0.126079	0.087229	0.235394	0.0239034	0.252989	0.0626549	-0.176639	-0.00979328	0.163705	0.0299982	0.143659	0.158074	0.000682955	-0.082551
IPI00550949	IPI00015691	655	92	0.293408	0.160478	0.225169	0.0603104	-0.0374819	-0.109559	-0.0784251	0.268845	0.135908	-0.0594904	0.155824	0.281169	0.0441053	0.293448	0.125675	0.329635	0.0480984	0.0341182	0.140567	0.196531	0.109771	-0.0800792	-0.0256102	0.000115282	0.093649	0.0760287	-0.160304	0.343127
IPI00550949	IPI00029219	655	90	-0.373869	-0.324631	0.0214118	0.0091271	-0.0746693	0.122042	0.0607604	-0.321235	-0.0538071	-0.133195	0.0836838	-0.341873	-0.09085	0.0898632	-0.202584	-0.151851	-0.157174	-0.0638756	-0.0802074	0.0433711	0.126929	-0.259422	-0.475493	-0.365618	-0.072919	-0.0142357	-0.467477	-0.29543
IPI00553177	IPI00013400	5265	4316	-0.491854	-0.343549	0.254421	-0.0924114	0.137706	0.237322	0.163136	0.357923	0.0563941	0.256445	0.479239	0.568999	-0.00882709	-0.072998	-0.0856542	0.0736676	0.166042	-0.290345	0.0439235	-0.932141	0.226682	0.553835	-0.0680086	-0.207491	0.226668	-0.149432	0.335004	-0.163246
IPI00553177	IPI00027769	5265	1991	-0.0633075	0.0378239	0.264678	0.590952	0.533145	0.126382	0.2014	0.125631	0.30957	-0.10258	-0.0189119	-0.279291	0.371818	0.0860525	-0.0305462	0.243386	-0.0198308	0.138713	0.144206	-0.210917	-0.361726	0.202818	0.0639185	-0.076621	0.199172	0.0269783	-0.470251	-0.0532598
IPI00554761	IPI00293657	3150	3660	0.290797	-0.551672	0.0529037	-0.411331	0.116499	-0.211334	-0.191703	-0.00375912	-0.159973	-0.374071	0.0422215	0.071323	0.390284	-0.0234069	0.364881	0.00641635	0.460556	0.135498	0.50333	0.401922	0.142664	0.579021	-0.375327	0.032805	-0.193989	-0.417006	0.532702	0.209976
IPI00554788	IPI00026689	3875	983	-0.251763	-0.454237	0.486976	-0.00817036	-0.106651	0.137651	-0.397325	0.265465	0.655837	-0.0979569	0.576206	0.395517	-0.243231	0.126961	-0.170069	0.503859	0.420924	0.157265	-0.0229809	-0.62498	-0.531743	0.038361	-0.0473396	0.368897	0.10841	-0.388975	0.24661	0.0803595
IPI00604664	IPI00291006	4719	4191	0.242816	0.694421	0.781599	0.522154	0.606952	0.531685	0.502368	0.598709	0.710487	0.768209	0.237272	-0.16687	0.0867794	0.486757	0.440012	0.73134	0.885385	0.606361	0.64273	0.215436	0.817424	0.0926932	0.272551	0.734249	0.707075	0.65012	0.53541	0.755369
IPI00644989	IPI00027281	10130	6517	-0.220932	-0.300938	-0.0812032	0.182211	-0.288175	-0.0402806	-0.300932	-0.126224	-0.135324	-0.253615	0.0139975	-0.165043	-0.14719	-0.403129	0.0187432	-0.13749	-0.00753208	-0.173534	-0.191685	-0.612914	-0.195434	-0.160918	0.153231	-0.0201606	0.0349887	0.00553855	-0.153356	-0.0547912
IPI00646822	IPI00020599	3134	811	0.265331	0.14098	0.319816	-0.0136123	-0.0136055	0.374923	0.177507	0.359358	0.0231184	0.501743	0.0273316	0.17265	0.415048	0.101223	0.364301	0.245049	0.304267	0.396765	0.151482	-0.206394	-0.398395	-0.121277	0.229389	0.374484	0.300707	0.143887	0.304796	0.274749
IPI00647217	IPI00028416	23517	5089	-0.113749	-0.135797	0.130545	0.332127	-0.111905	0.111958	-0.120182	-0.0900437	0.354859	-0.214028	0.610183	-0.348319	-0.13305	0.00531758	0.0937981	0.139867	-0.169906	-0.0263074	0.118572	-0.0623619	-0.170061	0.143456	-0.14505	-0.302193	-0.158656	-0.303201	0.00729452	-0.151675
IPI00647217	IPI00303280	23517	51678	0.328847	0.00751059	0.282349	0.487704	0.550375	0.148652	0.503224	0.0829771	0.452069	-0.215149	0.283441	-0.0529915	0.137109	0.221175	0.124279	0.332918	0.210813	0.469347	0.305234	0.664529	0.298268	-0.213581	0.316415	0.208811	-0.238711	0.320953	-0.150255	0.0708106
IPI00647217	IPI00552920	23517	11340	0.0554953	0.642946	0.42697	0.466613	0.434894	0.578675	0.68078	0.0285749	0.764345	0.648638	0.479699	0.212351	0.487582	0.38346	0.697314	0.627027	0.430459	-0.0262553	0.575165	0.696242	0.623681	-0.220389	0.580723	-0.153264	0.730589	-0.162857	0.532937	0.778031
IPI00647650	IPI00029012	8667	8661	0.400297	0.615087	0.314417	0.303976	0.420606	0.62835	0.564803	0.520741	0.0200589	0.422616	0.340781	0.732089	0.326738	0.128453	0.277281	0.0331953	0.777401	0.561286	0.741899	0.69799	0.69366	0.12085	-0.0348144	0.555785	0.275545	0.139663	0.62565	0.640486
IPI00740027	IPI00031583	10282	8615	0.0746152	0.340952	0.182305	0.434494	0.643354	0.124217	0.678069	0.52077	0.167873	-0.00369479	-0.132507	0.361625	0.25236	0.269337	-0.26269	0.0683518	0.137925	0.370662	0.327077	-0.0289914	0.692106	0.0910829	0.369818	0.64205	0.201368	0.289283	0.570346	0.687382

## Sheet: PCCpval_ppi
IPI1	IPI2	Gene1	Gene2	GDS1023	GDS1036	GDS1062	GDS1064	GDS1067	GDS1096	GDS1209	GDS1220	GDS1257	GDS1259	GDS1282	GDS1321	GDS1331	GDS266	GDS268	GDS395	GDS558	GDS564	GDS596	GDS690	GDS715	GDS737	GDS760	GDS810	GDS914	GDS946	GDS987	GDS999
IPI00000044	IPI00015902	5155	5159	0.00667509	0.301161	0.383632	0.353451	0.317909	0.115177	0.296345	0.0143841	0.09406	0.377834	0.0976969	0.053601	0.184048	0.102238	0.219239	0.000139922	0.142731	0.448444	0.0442655	0.170989	9.2322e-11	0.480685	0.203728	0.261967	0.193157	0.199753	0.00110867	0.215049
IPI00000044	IPI00296099	5155	7057	0.314973	0.434843	0.408953	0.213291	0.130754	0.173728	0.0277444	0.413774	0.386998	0.346713	0.468098	0.299279	0.482361	0.396899	0.328803	0.162742	0.418969	0.353718	0.305378	0.00650715	0.0151469	0.0865049	0.117304	0.291649	0.49167	0.300095	0.0261847	0.0974343
IPI00000044	IPI00297646	5155	1277	0.196845	0.221387	0.283209	0.260986	0.213495	0.353086	0.291872	0.0718009	0.234733	0.459244	0.0744614	0.223085	0.221754	0.465978	0.340131	0.0014814	0.100369	0.408628	0.112581	0.00248778	6.46123e-05	0.409864	0.106864	0.455812	0.387523	0.452742	0.389739	0.454342
IPI00000049	IPI00298362	8743	4982	0.492956	0.0430078	0.052701	0.497032	0.0549237	0.109573	0.0227724	0.0577474	0.110925	0.153901	0.0805669	0.274804	0.076883	0.350787	0.380572	0.040582	0.434147	0.428139	0.464171	1.39563e-05	0.480001	0.121896	0.000508365	0.483653	0.471801	0.194835	5.56649e-06	0.0941945
IPI00000070	IPI00014219	3949	9784	0.38882	0.344681	0.487103	0.463987	0.0334347	0.303798	0.087864	0.499912	0.221909	0.150961	0.337443	0.330915	0.234957	0.374187	0.25926	0.0687073	0.126332	0.149545	0.269173	0.116921	0.000562501	0.121256	0.380556	0.338502	0.341355	0.172817	0.33283	0.106619
IPI00000070	IPI00021842	3949	348	0.298585	0.450964	0.460629	0.34147	0.0233218	0.211152	0.0793164	0.0373532	0.344049	0.159464	0.0241104	0.390531	0.0899254	0.431887	0.14445	0.486254	0.288334	0.0964789	0.475253	0.135741	0.363041	0.338401	0.134318	0.469256	0.133861	0.407055	0.234897	0.0794437
IPI00000070	IPI00022229	3949	338	0.347713	0.348002	0.142085	0.085993	0.101664	0.100335	0.273651	0.456124	0.376028	0.00808411	0.23738	0.417143	0.365883	0.147994	0.126793	0.0450185	0.296506	0.133826	0.196836	0.142556	0.270196	0.236231	0.21753	0.159638	0.197032	0.324186	0.0368494	0.278041
IPI00000070	IPI00022446	3949	5196	0.37639	0.40015	0.210972	0.214924	0.000241711	0.495362	0.436924	0.10332	0.231418	0.229824	0.13131	0.443545	0.182586	0.365618	0.259305	0.105132	0.0492363	0.0173902	0.196417	0.454625	0.48437	0.174845	0.0610565	0.307408	0.143347	0.230912	0.120904	0.35092
IPI00000070	IPI00026848	3949	4043	0.243788	0.313243	0.3904	0.00669635	0.104714	0.223973	0.367247	0.444704	0.109189	0.0992148	0.37116	0.318174	0.285497	0.352151	0.422083	0.0183715	0.0783994	0.219969	0.385114	0.00564342	0.482155	0.173967	0.453591	0.33423	0.460961	0.00662279	0.292175	0.0781984
IPI00000075	IPI00000151	7040	3694	0.407028	0.0554067	0.468268	0.236534	0.122164	0.163022	0.248682	0.483994	0.46741	0.326974	0.482946	0.213453	0.14577	0.363869	0.190824	0.34431	0.0153704	0.233325	0.00254023	0.0423926	0.113185	0.0289451	0.315351	0.467137	0.08202	0.0718472	0.0123283	0.125822
IPI00000075	IPI00014572	7040	6678	0.338662	0.0475315	0.329151	0.274509	0.118747	0.484233	0.203357	0.0204002	0.468346	0.221209	0.000545708	0.437145	0.400516	0.322795	0.0487304	0.366891	0.276475	0.0160132	0.000107958	0.00930274	0.492401	0.205501	0.339635	0.241523	0.184921	0.0696942	0.413123	0.115775
IPI00000075	IPI00025069	7040	650	0.396519	0.331862	0.0204157	0.299003	0.313418	0.0436002	0.459577	0.0283567	0.26906	0.0320567	0.368843	0.0849346	0.371073	0.449157	0.439103	0.135533	0.336052	0.296398	0.223976	0.0204203	0.167774	0.412379	0.477238	0.119718	0.088287	0.162957	0.418245	0.412419
IPI00000075	IPI00025073	7040	651	0.0944882	0.372437	0.427339	0.0668203	0.116338	0.251272	0.15931	0.451511	0.4352	0.239317	0.387939	0.0224114	0.327721	0.221219	0.416981	0.00904313	0.456707	0.0465487	0.000228979	0.473982	0.0593027	0.167372	0.283323	0.0855052	0.343619	0.0416421	0.0773963	0.134486
IPI00000075	IPI00027780	7040	4313	0.0490739	0.216808	0.416008	0.0125986	0.304497	0.224162	0.0112239	0.0179466	0.207124	0.081233	0.0571727	0.313445	0.409522	0.0837195	0.00954941	0.138301	0.013244	0.0113075	0.152638	0.099593	5.08249e-10	0.167645	0.271253	0.0130973	0.106789	0.04732	0.0676478	0.398065
IPI00000075	IPI00292130	7040	1805	0.455022	0.0928865	0.306346	0.219587	0.236213	0.449073	0.106955	0.316063	0.439893	0.0840616	0.245855	0.486034	0.474642	0.305399	0.237603	0.0323542	0.0356284	0.317716	0.133181	0.000521203	0.029268	0.152773	0.307092	0.185309	0.424574	0.37823	0.406275	0.194455
IPI00000075	IPI00296099	7040	7057	0.355251	0.434403	0.0937789	0.199798	0.11475	0.300966	0.490286	0.247074	0.197595	0.0583149	0.0528422	0.156314	0.40651	0.220246	0.27262	0.36878	0.19759	0.193729	0.0580789	0.010278	0.431303	0.4572	0.193068	0.482957	0.243218	0.359497	0.361428	0.156711
IPI00000106	IPI00008965	6775	3725	0.482273	0.388063	0.248316	0.348946	0.439581	0.00956416	0.254922	0.00156424	0.168476	0.228927	0.0640214	0.160152	0.00477252	0.0764448	0.0423011	0.118327	0.00887792	0.123376	0.00630175	0.295311	0.0155921	0.140993	0.0269028	0.343385	0.437608	0.320847	0.41572	0.30962
IPI00000106	IPI00023339	6775	1387	0.0638914	0.238821	0.196866	0.0088289	0.0212468	0.040694	0.0999866	0.00179205	0.434522	0.131355	0.197475	0.468593	0.0681456	0.00154971	0.297361	0.0146201	0.0680201	0.354131	0.436111	0.000283777	0.0199969	0.432002	0.317059	0.0504196	0.432686	0.459811	0.399432	0.0546966
IPI00000171	IPI00009889	81628	6303	0.192143	0.0829056	0.421687	0.18904	0.365359	0.0165671	0.083729	0.10914	0.370806	0.0889218	0.248802	0.130404	0.263718	0.127269	0.0436062	0.177605	0.368717	0.00814512	0.0775517	0.0451112	0.028335	0.205638	0.223283	0.412419	0.0696294	0.472467	0.420214	0.196751
IPI00000171	IPI00220567	81628	10588	0.258754	0.435053	0.159667	0.284836	0.422538	0.0496924	0.440372	0.13304	0.0469631	0.170243	0.114793	0.272926	0.273831	0.327703	0.356693	0.43916	0.375703	0.411525	0.0306573	0.000683086	8.34379e-05	0.150372	0.410995	0.209459	0.409407	0.0340582	0.00391951	0.0387546
IPI00000190	IPI00009803	975	3676	0.233195	0.110515	0.0797333	0.0115541	0.187975	0.0777661	0.388267	0.0596909	0.0235008	0.0669253	0.185147	0.458456	0.212027	0.105608	0.105382	0.278535	0.318056	0.441967	4.91545e-05	0.110078	0.324178	0.0285256	0.168454	0.12422	0.337617	0.425653	0.0895997	0.366949
IPI00000685	IPI00026689	1022	983	0.283327	0.359901	0.00215282	0.148667	0.10824	0.213077	0.00714153	8.85421e-05	0.00119002	0.120264	8.85427e-06	0.196838	0.27484	0.139824	0.489875	0.00549386	0.251114	0.200183	2.34688e-07	6.21143e-11	0.104585	0.202253	0.350711	0.300445	0.0957857	0.0182739	0.113821	0.474968
IPI00000691	IPI00007364	9076	1365	0.417321	0.00281234	0.0711507	0.23335	0.10745	0.0724882	0.244621	0.475081	0.0448357	0.205455	0.00901009	0.0954019	0.258431	0.0913514	0.012622	0.24241	0.00018942	0.226634	0.044657	0.0027281	9.49906e-06	0.285768	0.0100062	0.0896363	0.0642197	0.0100234	0.329694	0.376845
IPI00000691	IPI00218398	9076	4323	0.476416	0.00917905	0.0620028	0.189103	0.455246	0.157849	0.0214259	0.430432	0.105557	0.331839	0.0104216	0.304357	0.0438441	0.338482	0.147367	0.0722813	0.169101	0.423149	0.00478203	0.248261	0.00479971	0.429224	0.0652	0.467626	0.465577	0.282378	0.452329	0.099047
IPI00000885	IPI00302829	2444	5925	0.49527	0.0563687	0.291688	0.401368	0.398635	0.0804023	0.420752	0.0907358	0.463679	0.442248	0.318893	0.155319	0.0241604	0.470859	0.38573	0.0687783	0.41628	0.322383	0.00368669	0.0504045	0.11049	0.413513	0.275084	0.0714792	0.495036	0.320619	0.00422298	0.0336846
IPI00001141	IPI00025277	29928	10016	0.0579263	0.0316448	0.162159	0.168264	0.1514	0.0531061	0.470355	0.00026576	0.386708	0.437091	0.2268	0.370472	0.0913321	0.257441	0.447408	0.161519	0.0450747	0.486368	3.78246e-05	0.00197674	0.163328	0.394396	0.392996	0.366737	0.390227	0.476977	0.406342	0.0170131
IPI00001508	IPI00011140	3630	4856	0.179541	0.363882	0.039018	0.365585	0.0216799	0.168981	0.427637	0.0752914	0.208034	0.0139391	0.00196204	0.231887	0.35983	0.248241	0.495205	0.27351	0.347185	0.493989	0.115669	0.242701	0.00308989	0.392244	0.143429	0.0584356	0.480632	0.0405567	0.000574017	0.476571
IPI00001568	IPI00027281	51382	6517	0.165779	0.205409	0.40538	0.297929	0.114381	0.428088	0.287602	0.241494	0.428006	0.445319	0.0791116	0.0199016	0.340878	0.132382	0.0865007	0.462123	0.155627	0.0926494	0.0998851	0.0654532	0.372935	0.0869005	0.16127	0.3719	0.0560914	0.178961	0.390307	0.292601
IPI00001639	IPI00027281	3837	6517	0.0735591	0.0971103	0.00565691	0.147166	0.240094	0.35474	0.0237658	0.430967	0.395654	0.216128	0.498613	0.151471	0.0346769	0.062035	0.454378	0.13706	0.41577	0.312834	0.00371526	0.00346507	0.0458744	0.198738	0.328076	0.286317	0.224832	0.492269	0.0229715	0.244518
IPI00001639	IPI00029236	3837	3488	0.151076	0.460233	0.328875	0.209316	0.0913155	0.329439	0.167733	0.456857	0.245474	0.167422	0.451136	0.287733	0.296031	0.410826	0.453777	0.373589	0.403869	0.441919	1.02755e-06	0.000347047	0.010498	0.413592	0.464742	0.373277	0.478875	0.408298	0.132807	0.216462
IPI00001639	IPI00221325	3837	5903	0.369233	0.0544991	0.193249	0.37664	0.0447574	0.000731835	7.32918e-07	0.0637451	0.382302	0.35365	0.261017	0.237999	0.191248	0.219476	0.467032	0.0791248	0.000484267	0.492482	4.99102e-06	0.000221754	0.000280238	0.440925	0.355856	0.19517	0.132133	0.171838	3.10446e-05	0.00937908
IPI00001639	IPI00412264	3837	5764	0.0113798	0.0345242	0.354919	0.366827	0.248572	0.387006	0.41622	0.287486	0.187563	0.313543	0.245793	0.174343	0.308	0.0541631	0.271375	0.00292699	0.101909	0.414361	5.21953e-15	0.00585113	2.43976e-05	0.418734	0.184703	0.138742	0.187385	0.404761	8.8393e-06	0.0113281
IPI00001639	IPI00550239	3837	3005	0.0011088	0.0482187	0.0203186	0.431404	0.278729	0.345873	0.257226	0.461808	0.0280026	0.234616	0.488379	0.168303	0.390642	0.0420869	0.16245	0.392101	0.0152283	0.446121	0.156968	0.00900726	7.48193e-09	0.142682	0.447848	0.372637	0.240603	0.329239	0.00917954	0.000396255
IPI00001661	IPI00026689	1104	983	0.0931519	0.377604	0.00294427	0.00689102	0.000293346	0.000325632	2.7635e-05	0.00834421	0.000628897	0.0785199	0.00806181	0.0453007	0.34055	0.123055	0.367382	0.0010941	0.409261	0.320231	2.5714e-09	0.00876696	1.73195e-13	0.338956	0.431036	0.269085	0.31071	0.0415556	0.291646	0.380257
IPI00001922	IPI00296446	6768	2150	0.0550286	0.448945	0.227827	0.286326	0.121664	6.3482e-06	0.0152234	0.287133	0.472969	0.0268096	0.274354	8.81386e-05	0.426605	0.37507	0.139257	0.314388	0.360226	0.0680376	0.0651147	0.0108433	0.0720783	0.412845	0.388528	0.166214	0.309908	0.453515	0.00327445	0.303294
IPI00002185	IPI00305551	3356	2767	0.389021	0.312769	0.311216	0.0457338	0.376584	0.293553	0.242143	0.294821	0.102106	0.203472	0.14931	0.459902	0.359354	0.243089	0.0929285	0.0414762	0.0368885	0.450741	8.4678e-05	0.214723	0.0277075	0.185161	0.371888	0.352797	0.343137	0.177499	0.350647	0.395516
IPI00002441	IPI00412264	6382	5764	0.43001	0.0843991	0.0381431	0.492275	0.0105632	0.00015152	0.0530057	0.112713	0.491767	0.188462	0.263008	0.0450209	0.362394	0.388349	0.358985	0.0126457	0.392058	0.45107	0.37204	0.0891204	0.0404002	0.479353	0.338025	0.120205	0.440194	0.299793	0.476744	0.372968
IPI00002508	IPI00023339	3175	1387	0.454573	0.175597	0.236454	0.429233	0.00682148	0.259663	0.480168	0.40854	0.466084	0.454459	0.419827	0.477157	0.074939	0.00649327	0.155747	0.00767255	0.0567119	0.24296	0.222928	0.000935916	0.323765	0.099543	0.370679	0.413524	0.0348721	0.470214	0.199268	0.194428
IPI00002508	IPI00031773	3175	3170	0.34281	0.116135	0.213701	0.186905	0.0737641	0.174255	0.0699243	0.319614	0.0195336	0.38668	0.1761	0.270125	0.048979	0.0708362	0.356346	0.00514353	0.0268676	0.141025	0.140676	0.335133	7.63133e-10	0.0867666	0.267943	0.477335	0.373112	0.365689	0.0399999	0.358631
IPI00002618	IPI00291373	225	215	0.295672	0.0464931	0.387014	0.493665	0.141787	0.00377383	0.40283	0.328379	0.474093	0.0217921	0.423315	0.408971	0.19864	0.026071	0.250527	0.284305	0.18193	0.352555	0.0267926	0.332068	0.0125536	0.224588	0.168952	0.0355058	0.0190355	0.172768	0.0490211	0.360482
IPI00002802	IPI00292130	4015	1805	0.34686	0.467975	0.0892052	0.488747	0.238674	0.135428	0.00132774	0.165169	0.419615	0.30633	0.0192887	0.412246	0.409233	0.45454	0.179631	0.0168499	0.0964382	0.482193	0.00612805	0.0864463	1.41013e-09	0.428951	0.232362	0.410562	0.344744	0.419787	0.29337	0.431586
IPI00002848	IPI00302829	6617	5925	0.456272	0.05279	0.000523234	0.370123	0.0712862	0.282955	0.000215971	0.487145	0.129134	0.365756	0.107282	0.0233679	0.240723	0.363775	0.45865	0.0833	0.000629632	0.208615	0.102158	0.321723	0.288355	0.423491	0.0115531	0.274254	0.0419735	0.382532	6.76424e-06	0.0105866
IPI00002850	IPI00305559	3131	1628	0.387909	0.312626	0.43484	0.443758	0.476636	0.00539285	0.0107178	0.0224821	0.0616267	0.0322711	0.385437	0.136692	0.251768	0.266001	0.00656168	0.0157026	0.432628	0.00452058	0.00692272	0.146877	0.270037	0.467903	0.139016	0.0301553	0.00999149	0.130565	0.462367	0.302388
IPI00002851	IPI00299150	1473	1520	0.320397	0.17302	0.125773	0.00139277	0.221211	0.250735	0.293746	0.153803	0.32136	0.349024	0.351847	0.412412	0.46133	0.0371161	0.448734	0.188409	0.125572	0.0119715	0.00648653	0.321193	0.16298	0.0311776	0.230387	0.211827	0.431743	0.00525122	0.289369	0.425651
IPI00002939	IPI00292686	4487	4488	0.397432	0.443987	0.01841	0.361524	0.345732	0.0251866	0.000405171	0.107932	0.237192	0.137603	9.27173e-05	0.0476951	0.163332	0.268291	0.324941	0.0488503	0.0932681	0.313363	0.308596	0.474802	4.06712e-06	0.10273	0.38723	0.181343	0.202925	0.122385	0.137991	0.0648807
IPI00002993	IPI00002806	6880	6883	0.290822	0.287936	0.296699	0.0026438	0.228161	0.382562	4.76929e-05	0.000269506	0.242534	0.189363	0.414361	0.381928	0.0737332	0.0538512	0.494684	0.00402862	0.148192	0.317056	1.52407e-11	9.35717e-05	0.0085775	0.226986	0.091631	0.108799	0.00797213	0.443437	1.09877e-06	1.19986e-06
IPI00002993	IPI00006442	6880	8161	0.0146402	0.169873	0.0894283	0.00266171	0.0101427	0.00255079	0.0011063	8.57855e-05	0.318402	0.373675	0.331529	0.256808	0.0972379	0.149476	0.429447	0.0745626	0.0580892	0.0463086	3.67184e-12	0.472285	5.16006e-09	0.273351	0.0110734	0.145094	0.0787132	0.469505	0.000216503	0.0119927
IPI00002993	IPI00007957	6880	10629	0.0216436	0.163564	0.158318	0.342657	0.130244	0.330725	0.297874	0.115739	0.423148	0.0332303	0.252782	0.239669	0.312196	0.228027	0.497173	0.443889	0.431567	0.406286	0.0826375	0.19265	0.215718	0.284389	0.0481572	0.135519	0.196344	0.436281	0.0330919	0.359564
IPI00002993	IPI00018110	6880	6882	0.0140635	0.231057	0.0217385	0.0378289	0.00027943	0.0152527	0.000317712	0.146449	0.395025	0.290511	0.00455344	0.145204	0.00117844	0.267196	0.23276	0.0446636	0.285253	0.444885	4.29064e-10	0.000993983	9.0661e-06	0.0501526	1.7674e-05	0.346968	0.0609318	0.390251	0.398135	9.50635e-06
IPI00002993	IPI00022055	6880	8850	0.00919974	0.0086926	0.0978673	0.267556	0.492807	0.262013	0.37414	0.348634	0.201462	0.140705	0.00170946	0.0352811	0.000796238	0.000490439	0.321782	0.44994	0.00774614	0.0145493	0.150267	0.121671	0.00463682	0.434721	0.157078	0.368387	7.90219e-06	0.0943481	4.57495e-08	3.89093e-06
IPI00002993	IPI00030364	6880	6881	0.358353	0.217011	0.167156	0.000340441	0.0115138	0.00675745	0.0258717	0.00348431	0.00144447	0.00185228	0.047744	0.0743443	0.136322	0.349236	0.32285	0.0922231	0.0144905	0.0198171	1.54035e-07	0.00010877	0.0313697	0.0386322	0.494564	0.161747	0.362392	0.421302	0.299769	0.0876497
IPI00002993	IPI00289773	6880	1051	0.121793	0.00147692	0.0977372	0.10077	0.3368	0.0181962	0.034589	0.123575	0.068125	0.227624	0.00325758	0.186361	0.0428644	0.230421	0.163058	0.0274626	0.485311	0.249863	0.0615821	5.44009e-13	0.00144632	0.00282354	0.439467	0.266648	0.191735	0.286186	0.000351071	0.103191
IPI00002993	IPI00300371	6880	23450	0.000717761	0.000197803	0.0281111	0.177107	0.477408	0.187097	0.355923	8.29444e-07	0.00780239	0.000137591	0.17494	0.0230378	0.304099	0.0891942	0.10731	0.016331	0.0523313	0.472395	1.63503e-05	0.0151616	0	0.405659	0.000597335	0.0471061	0.0927718	0.357762	0.00256657	0.000247091
IPI00003096	IPI00011285	3552	823	0.0402903	0.0092576	0.00803239	0.0311708	6.89024e-05	0.00208241	0.463915	0.121596	0.400982	0.00774803	0.000836696	6.50092e-05	0.11603	0.116477	0.00896046	0.0354241	0.0200237	0.101394	0.264927	0.337334	0.0484321	0.377351	0.104602	0.41161	0.31716	0.135014	0.00985689	0.0650593
IPI00003101	IPI00027510	3559	3560	0.121525	0.0529507	0.140628	0.464409	0.0648954	0.0810178	0.434195	0.197341	0.45908	0.33902	0.218326	0.082799	0.0617811	0.207676	0.363171	0.0331892	0.49248	0.338893	0.132881	0.106762	0.00808977	0.153832	0.409193	0.485912	0.463336	0.284947	0.155464	0.0124409
IPI00003309	IPI00023975	5437	5440	0.206082	0.0325987	0.000574331	0.000231566	3.30688e-06	0.434352	0.0820946	0.00675248	0.000289114	0.0641446	0.00160238	0.132678	0.140502	0.349715	0.173203	0.00573045	0.189264	0.173403	9.14196e-10	5.33415e-07	6.21725e-15	0.0674581	0.00698049	0.0452293	0.286919	0.00535339	0.0301708	0.0710756
IPI00003326	IPI00015161	402	5147	0.0795591	0.334465	0.00221278	0.00016003	0.00357386	0.000240156	0.00313663	9.20044e-05	0.197165	0.123476	3.7734e-08	0.00146259	0.250623	0.472493	0.228827	0.0700915	0.00320809	0.242479	1.43792e-07	0.000217276	0.00337726	0.190247	0.00103044	0.225264	0.0988978	0.155309	0.171842	1.19154e-06
IPI00003327	IPI00015161	403	5147	0.0450293	0.477787	0.305663	0.101008	0.497341	0.000885212	0.0244602	0.477486	0.382196	0.317776	0.00870546	0.0186801	0.252146	0.470523	0.351822	0.217933	0.18066	0.143498	0.410181	0.0448279	0.0483162	0.489168	0.0321838	0.254705	0.303632	0.106951	0.299461	0.0471621
IPI00003367	IPI00023339	4778	1387	0.00786811	0.11982	0.458854	0.358433	0.197734	0.198926	0.0569985	0.137245	0.17296	0.148119	0.451723	0.195973	0.490658	0.291834	0.425296	0.0143239	0.154735	0.350172	0.440718	0.254043	0.00275613	0.432158	0.0212008	0.473287	0.347447	0.460077	0.0051594	0.406358
IPI00003479	IPI00027454	5594	3164	0.140149	0.454246	0.119906	0.337559	0.305443	0.131054	0.179786	0.29971	0.476498	0.120715	0.0452826	0.00547855	0.45278	0.2426	0.0870784	0.212262	0.424818	0.166128	3.06589e-05	0.459519	0.0369652	0.406958	0.0892754	0.0609806	0.126866	0.140068	0.0429958	0.0185165
IPI00003479	IPI00219604	5594	5604	0.453848	0.237896	0.465023	0.000851295	0.161192	0.00713283	0.0762563	7.33601e-05	0.0179152	0.137576	0.0138196	2.30434e-08	0.0315651	0.0148319	0.479921	0.00976801	0.0236394	6.00063e-05	2.42875e-09	0.400201	6.02257e-07	0.0949175	0.0577897	0.000962241	0.0303829	0.327905	2.54447e-07	1.83045e-05
IPI00003479	IPI00289547	5594	3727	0.353702	0.0290593	0.0581438	0.300402	0.446927	0.288915	0.34171	0.231059	0.335504	0.0274469	0.000959968	0.192968	0.0140696	0.39701	0.481042	0.00927064	0.160982	0.0573438	4.67165e-05	0.151287	0.0566172	0.124268	0.0718173	0.106238	0.0253202	0.355284	0.189548	0.267378
IPI00003479	IPI00297261	5594	5770	0.347814	0.00505794	0.148718	0.279137	0.326588	0.251991	0.0543888	0.222265	0.409836	0.154067	0.223583	0.42722	0.482955	0.200491	0.345018	0.0296569	0.226328	0.0299142	0.0495795	0.326888	0.328733	0.0193516	0.459047	0.458886	0.288814	0.310606	0.244702	0.0397078
IPI00003515	IPI00302829	9321	5925	0.464574	0.0613591	0.166792	0.0715416	0.166736	0.0234478	0.358326	0.216066	0.355058	0.0512553	0.443386	0.0287124	0.0647668	0.289103	0.187449	0.0198639	0.180834	0.0263222	0.453613	0.382486	0.00167433	0.270824	0.00266494	0.110121	0.0419206	0.0901862	6.47289e-05	0.349063
IPI00003527	IPI00031036	9368	1811	0.32444	0.317156	0.360156	0.378527	0.433617	0.0752582	0.00298084	0.0257231	0.0615356	0.00350976	0.422515	0.172398	0.0588882	0.431489	0.190854	0.0563765	0.365115	0.342414	0.000713586	1.68452e-09	0.00166171	0.0933008	0.0293167	0.21884	0.0195553	0.238005	0.331939	0.22593
IPI00003527	IPI00301480	9368	5330	0.378474	0.00311223	0.012763	0.00501557	0.26389	0.410565	0.00291001	0.102467	0.451482	0.210694	0.144174	0.0555089	0.188385	0.425061	0.420777	0.342713	0.00358768	0.179206	3.12506e-12	0.0659155	0.00178501	0.131291	0.494289	0.244775	0.350796	0.0048268	0.000490635	0.100114
IPI00003527	IPI00302383	9368	1080	0.057479	0.11437	0.486311	0.495544	0.0334171	0.0920628	0.010881	0.335838	0.447297	0.472194	0.420803	0.0980652	0.0598933	0.318365	0.42395	0.270526	0.184406	0.408124	0.256985	0.412186	0.00559973	0.415728	0.0997528	0.395318	0.400947	0.0820893	0.401665	0.393188
IPI00003527	IPI00479359	9368	7430	0.270468	0.134307	0.306522	0.0867856	0.356912	0.457497	0.000921158	0.00199174	0.0744268	0.267186	0.479869	0.0415203	0.220382	0.348949	0.164982	0.0468397	0.0712835	0.424407	6.48389e-09	0.0137565	0.00189822	0.47807	0.200152	0.0378002	0.375482	0.251375	0.311757	0.283131
IPI00003817	IPI00018882	397	399	0.1311	0.414399	0.000901875	0.378879	0.3906	9.67527e-06	0.000352342	0.000956301	0.0829044	0.00643687	0.154055	0.0314271	0.00233859	0.264814	0.451961	0.176957	0.0930187	0.00117208	0	0.271433	0.00217334	0.0507319	0.000536478	0.24716	0.291471	0.201555	0.497859	0.0467965
IPI00003817	IPI00479359	397	7430	0.25641	0.0397039	0.261251	0.16954	0.217394	0.0120117	0.0886666	0.481721	0.300291	0.0668724	0.261342	0.321247	0.432085	0.115704	0.242655	0.110053	0.393415	0.0659683	8.32667e-15	0.00456445	0.183351	0.271894	0.490647	0.1066	0.425701	0.106808	0.0023192	0.000407265
IPI00003881	IPI00027281	3185	6517	0.00543047	0.0146647	0.0305911	0.414589	0.0196868	0.0193614	0.0135989	0.105839	0.466271	0.384574	0.397182	0.339654	0.403468	0.291084	0.490578	0.434143	0.240046	0.341195	0.0175984	0.00152485	0.000330567	0.0172377	0.161331	0.0165862	0.0259329	0.00946494	0.445223	0.125315
IPI00003894	IPI00019930	26994	7321	0.0016154	0.00032673	0.0831454	0.0693984	0.00568897	0.0044295	0.00041681	0.000444101	2.80776e-06	2.06041e-06	0.0949746	0.000156504	0.000156593	0.245609	0.297729	5.85641e-05	0.000118505	0.375724	0.141117	0.491219	1.91928e-07	0.346154	0.00615445	0.0262633	0.000991892	0.317552	0.0319107	0.00391814
IPI00003965	IPI00005760	7874	7188	0.113884	0.219064	0.185937	0.147954	0.098098	0.322549	0.215422	0.380227	0.244478	0.492673	0.0206079	0.0167935	0.0178468	0.0426035	0.215509	0.0263764	0.461577	0.248945	0.0332311	0.0263759	2.05234e-05	0.106654	0.387931	0.0101023	0.362065	0.17611	9.79532e-07	0.000402963
IPI00003965	IPI00011549	7874	7185	0.229793	3.87913e-05	0.272871	0.066629	0.254219	0.0403977	0.0509656	0.0017812	0.0562092	0.276049	0.124689	0.178972	0.154616	0.08578	0.000392231	0.295075	0.0749371	0.0293913	0.298457	0.0687279	0.00464436	0.251445	0.318939	0.00172401	0.378969	0.00267906	0.00217929	0.457346
IPI00003965	IPI00184511	7874	7189	0.415798	0.0351265	0.286664	0.114115	0.172156	0.0450034	0.0487486	0.00808819	0.161188	0.157745	0.0544338	0.0163546	0.247689	0.00673664	0.165319	0.113936	0.000767065	0.188446	0.070935	0.123624	0.0503589	0.451327	0.000842022	0.399781	0.177941	0.0242047	0.22554	0.334184
IPI00003965	IPI00432008	7874	6310	0.0541771	0.47869	0.256096	0.112109	0.00383508	0.317712	0.014996	0.00888839	0.292526	0.0345929	0.0194049	0.349024	0.136687	0.334211	0.469559	0.165999	0.00809461	0.280762	0.173313	0.0407885	0.200293	0.293025	0.364685	0.0633082	0.22653	0.415931	6.88782e-05	0.000236202
IPI00003983	IPI00003101	920	3559	0.464022	0.369595	0.000459088	0.304273	0.181713	0.271063	0.000591796	0.0265436	0.302833	0.464088	0.330141	0.171646	0.356256	0.278123	0.378736	0.226976	0.212384	0.0978932	0.0046827	0.118878	0.0397472	0.471613	0.152307	0.271721	0.0120594	0.493312	0.0625007	0.299187
IPI00003983	IPI00018307	920	963	0.00224845	0.0135647	1.78966e-05	0.0201027	0.0404138	6.35058e-05	1.64186e-10	0.0138115	0.336854	4.86146e-07	0.0209723	0.000690818	0.237877	0.344541	0.310641	0.0775194	9.59566e-13	1.30667e-05	3.27062e-09	0.111431	0.275135	0.434222	0.376286	0.345296	0.0726676	0.25803	0.00475706	0.193313
IPI00003983	IPI00219219	920	3956	9.0758e-05	0.101657	0.383475	1.90133e-07	0.0892533	0.259165	0.0708192	0.272516	0.443156	0.274673	0.35183	0.0683395	0.0988411	0.00880893	0.378264	0.0965567	0.0562504	0.298519	0.000741076	0.0754497	0.27896	0.198734	0.0273615	2.65762e-05	0.169905	0.241825	0.102253	0.00128998
IPI00004373	IPI00020599	4153	811	0.0526347	0.321454	0.0195629	0.361307	0.420099	0.0341973	0.0383681	0.242587	0.336267	0.442284	0.382905	0.104558	0.178184	0.453619	0.196937	0.0353446	0.002684	0.264776	0.314228	0.290735	0.0076027	0.248543	0.273617	0.322053	0.271041	0.431979	0.236327	0.369832
IPI00004388	IPI00000878	11099	7006	0.0332727	0.418674	0.388806	0.435074	0.0109144	0.277576	0.138097	0.254275	0.220685	0.293933	0.203559	0.17431	0.434499	0.360519	0.429038	0.493738	0.017057	0.421096	0.0245363	0.320552	0	0.450805	7.40175e-05	0.203786	0.39277	0.335965	0.142851	0.157286
IPI00004657	IPI00020599	3106	811	0.0115297	0.39168	0.0516377	0.38228	0.3597	0.0117458	0.215654	0.000789649	0.432232	0.00627436	0.404613	0.203082	0.00353357	0.168596	0.171392	0.100327	0.0246766	0.0630316	0.00474329	0.0821684	0.463091	0.12395	0.113785	0.0189659	0.0624499	0.227955	0.0178001	0.11207
IPI00005181	IPI00005881	5359	9140	0.0584802	0.127968	0.319756	0.0553937	0.409503	0.201981	5.47632e-05	0.108849	0.310548	0.00700239	0.19741	0.0832249	0.140689	0.399651	0.45269	0.147815	0.101395	0.448492	6.4865e-09	0.000766845	0.439534	0.386171	0.224641	0.130539	0.0403394	0.374527	0.076751	0.0557732
IPI00005222	IPI00009889	2051	6303	0.247626	0.000566317	0.209586	0.460657	0.0161554	0.0109372	0.412225	0.0168232	0.058124	0.207594	0.368209	0.225506	0.101158	0.158952	0.0677929	0.0857286	0.0334328	0.266803	1.70532e-05	0.00333507	0.199814	0.0302973	0.452005	0.483526	0.312261	0.207277	0.0164707	0.0169512
IPI00005292	IPI00218398	6695	4323	0.179251	0.489554	0.00176475	0.272934	0.286296	0.0304381	0.0242027	0.0507584	0.0105335	0.0832082	0.00439549	0.415375	0.320846	0.305439	0.218103	0.379889	0.0624168	0.230599	2.71837e-06	0.277193	6.40167e-05	0.0757988	0.278234	0.0246987	0.193449	0.435793	0.154391	0.351223
IPI00005716	IPI00008965	7421	3725	0.356233	0.265607	0.0217193	0.126875	0.353122	0.454726	0.404053	0.266676	0.304947	0.419902	0.375559	0.0361834	0.231944	0.170024	0.247897	0.0596904	0.0110687	0.0401039	0.156702	0.0019488	0.307798	0.313991	0.125245	0.0223314	0.223139	0.336283	0.111186	0.110414
IPI00005716	IPI00023339	7421	1387	0.109377	0.198388	0.434103	0.307512	0.403698	0.357002	0.0169108	0.439835	0.107388	0.377848	0.168309	0.0722751	0.0891139	0.332268	0.333297	0.0333474	0.148908	0.324247	0.045423	0.177546	0.424292	0.250382	0.0575949	0.153524	0.20864	0.394246	0.222019	0.482596
IPI00005716	IPI00029219	7421	90	0.401895	0.105788	0.316378	0.0181175	0.00393521	0.498928	0.16779	0.0604213	0.348234	0.479466	0.306029	0.0402822	0.249211	0.188408	0.082331	0.0318393	0.0709389	0.374598	0.184812	0.0175008	0.356837	0.277807	0.278394	0.0271587	0.194684	0.45299	0.449965	0.370039
IPI00005793	IPI00014624	8120	1176	0.00025089	0.0407596	0.477021	0.042779	0.027274	0.0351992	0.101734	0.00121062	0.0077853	0.0202345	0.291445	0.0658625	0.00371207	0.35559	0.25374	0.00940626	0.445832	0.284391	0.451271	0.0331253	0.474906	0.495087	0.314358	3.21718e-06	0.258237	0.442214	0.000947928	0.190041
IPI00005969	IPI00299399	829	6285	0.106381	0.442093	0.450809	0.0893494	1.74848e-06	0.00313471	0.0181241	0.0570386	0.405425	0.255306	0.450908	0.00468618	0.0979687	0.0575817	0.457909	0.00769548	0.141663	0.19623	9.45836e-10	4.36663e-05	0.39673	0.149006	0.118837	5.47715e-05	0.0594178	0.479153	0.327593	0.298633
IPI00006067	IPI00000044	417	5155	0.153813	0.0145184	0.123718	0.272144	0.454296	0.207358	0.204936	0.0567911	0.00862613	0.189633	0.0676338	0.0702914	0.308271	0.0356951	0.0649126	0.0112381	0.175453	0.158568	0.00150214	0.0645193	0.000805137	0.0862806	0.258251	0.1402	0.00372639	0.416584	5.04532e-06	0.24919
IPI00006181	IPI00029012	8664	8661	0.0126017	0.0148247	0.0193241	0.0210338	1.58075e-05	0.0718056	0.0134573	0.000139312	0.104108	0.0502467	0.215018	0.114093	0.0326521	0.0595027	0.122623	0.160326	0.00832429	0.272264	0	0.000101493	1.85407e-14	0.291073	0.0945988	0.00032174	0.0149282	0.000579966	2.10351e-05	2.14393e-06
IPI00006181	IPI00290461	8664	8669	0.0313138	0.142728	0.00213065	0.0415254	0.00177711	0.436849	0.076699	0.00140069	0.00141859	0.494442	0.398767	0.357458	0.219262	0.0791224	0.218997	0.17646	0.000324637	0.147434	9.29585e-10	8.22647e-06	0	0.305725	0.0108529	0.000123606	0.00327178	0.0893998	8.5957e-05	1.78794e-05
IPI00006217	IPI00019346	2906	5911	0.345227	0.0123401	0.218884	0.113421	0.474845	0.332481	0.134576	0.467963	0.203283	0.46469	0.468793	0.432173	0.452359	0.318901	0.245135	0.0149177	0.07359	0.198653	0.499751	0.120681	0.174613	0.0262525	0.427247	0.296983	0.0731815	0.0280215	0.0114774	0.447706
IPI00006217	IPI00024539	2906	5581	0.467793	0.422761	0.319826	0.133225	0.266371	0.0374209	0.469021	0.322587	0.0974747	0.416602	0.427974	0.106705	0.000340365	0.00863707	0.227016	0.0165613	0.0129508	0.0026651	0.000344699	0.0930965	0.000244175	0.315571	0.21337	0.191566	0.055536	0.437617	4.42849e-07	0.126167
IPI00006662	IPI00021854	347	336	0.159973	0.304282	0.0290692	0.0423282	0.299445	0.00101447	0.270232	0.488726	0.0248857	0.374328	0.44499	0.16662	0.182618	0.308247	0.434757	0.189895	0.386028	0.218946	0.134043	1.25202e-08	0.0103071	0.253567	0.262362	0.177286	0.253701	0.414876	0.0660325	0.194117
IPI00006717	IPI00027685	6360	1230	0.179155	0.379804	0.462813	0.173364	0.480127	0.476903	0.186593	0.0153207	0.135304	0.0638792	0.308246	0.03363	0.0135242	0.475703	0.0490588	0.000200785	0.0163302	0.00807376	0.0786099	0.000688476	0.0732999	0.155527	0.0267877	0.306303	0.0315848	0.450874	0.401421	0.0586012
IPI00006754	IPI00010862	10238	658	0.442899	0.0812123	0.0953466	0.110291	0.16764	0.303871	0.241314	0.0625357	0.290857	0.487781	0.406008	0.458784	0.346565	0.290507	0.491567	0.0177994	0.303821	0.330027	0.0618764	0.342561	0.00126851	0.398771	0.0529611	0.374638	0.457643	3.27593e-05	0.000443253	0.00963161
IPI00006754	IPI00027281	10238	6517	0.071565	0.0636657	0.00834005	0.240882	0.484279	0.0999016	0.343984	0.10542	0.273775	0.0689569	0.448467	0.263821	0.275043	0.281408	0.367509	0.0272868	0.411271	0.384415	0.0692911	0.482881	0.0129272	0.145382	0.40115	0.468048	0.430772	0.335848	0.186188	0.317703
IPI00006779	IPI00027281	9470	6517	0.27624	0.139332	0.00807781	0.128628	0.24187	0.226065	0.281593	0.0282057	0.278844	0.105484	0.409899	0.155877	0.0320028	0.00191835	0.0130038	0.294176	0.337394	0.296705	0.275354	0.0144138	0.0909777	0.254625	0.0519279	0.26733	0.0107568	0.278525	0.00844462	0.117468
IPI00006865	IPI00027281	9554	6517	0.137858	0.459462	0.197882	0.0203799	0.439848	0.445107	0.158783	0.291286	0.481362	0.121626	0.0150838	0.388331	0.493474	0.38396	0.277858	0.0142396	0.186986	0.250371	0.00206777	0.432998	0.224934	0.187211	0.331142	0.303663	0.00603036	0.238669	0.168681	0.197088
IPI00006900	IPI00412264	57050	5764	0.0178803	0.0603168	0.182887	0.0835705	0.280922	0.0578986	0.104316	0.0523718	0.0462182	0.450386	0.376667	0.149496	0.369576	0.278445	0.290636	0.331953	0.366724	0.393391	1.20456e-19	0.00285835	1.76064e-06	0.393037	0.0361388	0.177835	0.166952	0.37372	5.55379e-08	0.00364241
IPI00006991	IPI00022865	1027	890	0.0543349	0.329266	0.30722	0.0691941	0.217839	0.0143557	0.214862	0.454473	0.0440946	0.159155	0.187652	0.123436	0.227825	0.254374	0.197117	0.195491	0.141311	0.44705	0.000256628	5.71435e-05	0.0618034	0.0122708	0.125581	0.491181	0.498023	0.091838	0.0411691	0.230648
IPI00007021	IPI00009889	51003	6303	0.00354212	0.0534473	0.241807	0.249264	0.289076	0.331162	0.372179	0.293773	0.0397439	0.0154759	0.0903939	0.464352	0.213757	0.236161	0.384585	0.0230725	0.0496804	0.0659471	1.79894e-06	0.123073	0.0377174	0.18651	0.349067	0.0407949	0.313414	0.152345	0.132022	0.0748392
IPI00007021	IPI00102495	51003	10001	0.3352	0.106555	0.2544	0.365994	0.0329211	0.437273	0.0272213	0.480929	0.120477	0.349843	0.414205	0.149229	0.108512	0.481969	0.398756	0.0381558	0.117751	0.160881	5.43535e-07	0.0114285	0.377366	0.0286556	0.318919	0.0532704	0.397904	0.340273	0.0575666	0.00133037
IPI00007021	IPI00105598	51003	5717	0.413492	0.00897248	0.40711	0.282674	0.400734	0.247712	0.369149	0.402485	0.433665	0.058662	0.22652	0.0239312	0.107349	0.22505	0.115734	0.0159494	0.0153886	0.00330744	0.00102092	0.00493571	0.000337823	0.0435282	0.29298	0.1194	0.342489	0.38002	0.00275694	0.0843452
IPI00007021	IPI00219430	51003	9862	0.170487	0.372754	0.0100701	0.299563	0.154723	0.0636311	0.0479647	0.338045	0.337576	0.060329	0.191103	0.245304	0.0486143	0.000977554	0.277621	0.0849887	0.491853	0.0248474	2.93878e-05	0.000402837	0.000129255	0.1385	0.0190542	0.494418	0.420574	0.0251244	0.0139604	0.060547
IPI00007058	IPI00385449	57175	5578	0.240474	0.456462	0.109102	0.0296142	0.420924	0.304851	0.204842	0.118381	0.159417	0.245225	0.371223	0.356467	0.397305	0.206315	0.212282	0.222575	0.418444	0.396916	0.0650934	0.131111	0.0737932	0.419687	0.431468	0.289244	0.336733	0.230448	0.089961	0.233661
IPI00007088	IPI00294575	10393	996	0.426668	0.0370275	0.260451	0.162528	0.00250608	0.000860035	2.48756e-06	0.0180496	0.288847	0.169046	0.11722	0.0740726	0.270156	0.413473	0.412577	9.60657e-05	0.265203	0.254523	7.79742e-06	0.444478	0.0375955	0.231161	0.0209457	0.130355	0.342018	0.430126	0.00141021	0.0416131
IPI00007118	IPI00022429	5054	5004	0.318054	0.336291	0.137988	0.462591	0.0122542	0.322812	0.30814	0.495719	0.289117	0.255207	0.0481772	0.0322757	0.0337331	0.357644	0.123262	0.432666	0.262244	0.365018	0.115536	0.0953375	0.012335	0.0795699	0.408516	0.121776	0.210347	0.48192	0.00897956	0.172044
IPI00007118	IPI00027769	5054	1991	0.31031	0.233883	0.397332	0.210567	0.343104	0.10315	0.197141	0.22074	0.489758	0.0125213	0.270976	0.404278	0.41428	0.263466	0.120163	0.35053	0.407649	0.0722048	0.388297	0.255867	0.000185937	0.154018	0.406882	0.482222	0.0869385	0.388608	0.00268902	0.397175
IPI00007118	IPI00029236	5054	3488	0.261957	0.476284	0.21239	0.339794	0.203422	0.0500713	0.433625	0.109515	0.41784	0.329626	0.428956	0.0268115	0.403012	0.318559	0.288519	0.0869499	0.355607	0.444484	0.00151768	0.000814858	0.172221	0.268196	0.490767	0.40351	0.487087	0.365661	0.380912	0.412465
IPI00007219	IPI00470467	1559	5447	0.000126872	0.198425	0.423983	0.389505	0.0924246	0.0143466	0.0604946	0.00438739	0.00307366	0.472688	0.00509175	0.418006	0.38736	0.327693	0.0106348	0.04077	0.0143312	0.216826	0.261563	0.0126991	0.00760423	0.220798	0.0280388	0.029212	0.109931	0.320386	0.0455952	3.65091e-05
IPI00007264	IPI00385449	26353	5578	0.372056	0.28724	0.322045	0.481908	0.128869	0.118065	0.182674	0.105986	0.32699	0.267163	0.485564	0.18345	0.302572	0.247778	0.199679	0.00655452	0.208459	0.0319066	0.449925	0.310846	0.000173907	0.411401	0.0510566	0.301604	0.362969	0.337068	0.201527	0.457204
IPI00007282	IPI00470467	1571	5447	7.27077e-05	0.269131	0.0432336	0.295023	0.487395	0.10674	0.0222351	0.0576118	0.0712612	0.148711	0.0315859	0.368393	0.0315005	0.342944	0.32103	0.338538	0.0257032	0.0594249	0.143159	0.00496528	0.376386	0.362364	0.0391291	0.158437	0.468445	0.493224	0.375268	0.00658621
IPI00007283	IPI00003309	5433	5437	0.0108219	0.139847	0.0296266	0.185485	0.000320727	0.0411523	0.14789	0.0369312	0.00741649	0.328163	0.0487304	0.122791	0.0595746	0.17887	0.135675	0.0334774	0.103235	0.249182	2.51519e-08	0.497774	1.35003e-13	0.48993	0.326847	0.410132	0.00420034	0.0169074	0.0205586	6.98373e-06
IPI00007283	IPI00003311	5433	5441	0.495318	0.0617816	0.0698176	0.094856	0.00139519	0.29681	0.327763	0.0357439	0.17588	0.491163	0.00514544	0.0243055	0.428154	0.164258	0.169874	0.000443668	0.0144845	0.355687	0.073849	0.238476	0.000716214	0.320154	0.058627	0.0597416	0.108948	0.38159	0.242785	0.0334071
IPI00007283	IPI00006113	5433	5438	0.233067	0.460329	0.0330121	0.0988879	6.56427e-05	0.313907	0.091991	0.0229908	0.077035	0.312197	0.159742	0.223533	0.443001	0.108957	0.0605282	0.02717	0.00127228	0.0408253	0.000448418	0.0344709	2.22045e-16	0.388012	0.000122019	0.346754	0.00678296	0.070508	0.243901	2.71075e-05
IPI00007283	IPI00018288	5433	5432	0.325375	0.294043	0.0371784	0.123544	0.0706944	0.25429	0.392923	0.0354679	0.0650744	0.440663	0.213426	0.378143	0.136413	0.177433	0.127097	0.0153042	0.0728131	0.265783	0.395807	0.375354	1.84297e-14	0.131112	0.0244665	0.197703	0.00518947	0.318599	0.462253	0.186411
IPI00007283	IPI00023975	5433	5440	0.243777	0.256558	0.199066	0.0526066	2.27414e-06	0.432384	0.000761092	0.00614118	0.00654953	0.307742	0.155375	0.0343927	0.0153935	0.269165	0.151623	0.00016386	0.0661626	0.366912	0.00150992	0.224106	0	0.404946	0.00481915	0.000114241	0.274518	0.270552	0.327058	0.0297797
IPI00007283	IPI00027808	5433	5431	0.200404	0.143538	0.13628	0.44788	9.23725e-08	0.147048	0.0834914	0.0645923	0.0137276	0.173024	0.0133757	0.120327	0.487638	0.393445	0.345949	0.0440357	0.186846	0.130539	1.97204e-05	0.053811	3.94903e-09	0.469696	0.000468501	0.000117759	0.0592559	0.306541	0.379239	0.0103135
IPI00007283	IPI00218895	5433	5436	0.00750283	0.278878	0.0228151	0.00344256	0.000271704	0.363407	0.031701	0.000372423	0.0413746	0.484957	0.0892904	0.014011	0.240048	0.115118	0.446425	0.205577	0.109188	0.137971	4.04939e-06	0.0981026	1.44193e-10	0.372989	0.00415457	0.00578705	0.0350272	0.116361	0.217358	6.82776e-05
IPI00007283	IPI00291093	5433	5434	0.469074	0.317427	0.356908	0.343416	0.00649149	0.0932293	0.137491	0.0863096	0.000342142	0.322829	0.00475961	0.0356209	0.0525143	0.239037	0.0422491	0.290851	0.346501	0.198448	3.83344e-06	0.172128	0	0.4298	0.250876	0.0185747	0.0222348	0.262867	0.138164	0.0413297
IPI00007304	IPI00013467	10425	699	0.117012	0.451825	0.292763	0.27319	0.0306406	0.33554	0.20388	0.0854618	0.324042	0.102526	0.141254	0.233697	0.180535	0.44496	0.433683	0.330811	0.418913	0.495155	0.209515	0.452848	8.89519e-06	0.247492	0.0750512	0.358031	0.431452	0.222889	0.389658	0.258196
IPI00007304	IPI00412264	10425	5764	0.366555	0.101094	0.489139	0.147466	0.453591	0.176804	0.236987	0.330293	0.338456	0.134492	0.21342	0.172999	0.30168	0.199436	0.493578	0.127945	0.0874532	0.140537	0.0865437	0.374991	0.000462235	0.439218	0.447994	0.347325	0.360288	0.361373	0.263949	0.137241
IPI00007320	IPI00009889	22980	6303	0.0010695	0.0855188	0.359911	0.266995	0.257702	0.0459058	0.0495472	0.117547	0.437392	0.113191	0.0516672	0.485724	0.168139	0.133808	0.36508	0.188054	0.00424099	0.376065	0.00130663	0.00919309	3.79309e-08	0.0258787	0.133915	0.210893	0.362111	0.48835	0.00455497	0.320762
IPI00007364	IPI00012089	1365	7122	0.360817	0.227701	0.0392741	0.251394	0.0183767	0.0434003	0.175746	0.236617	0.124534	0.14691	0.00104854	0.365408	0.300302	0.478783	0.0521834	0.0299025	0.0438049	0.00800725	0.000458619	0.228597	0	0.208349	0.4515	0.362228	0.301694	0.37132	0.0495618	0.0941238
IPI00007366	IPI00220281	2867	2775	0.269087	0.275381	0.040416	0.253456	0.489336	0.214175	0.460833	0.341559	0.345741	0.0519401	0.347209	0.276769	0.437161	0.215452	0.244353	0.0695905	0.383452	0.465023	0.00454395	0.103589	0.261127	0.456177	0.325496	0.219414	0.169692	0.324356	0.00292775	0.298197
IPI00007401	IPI00001639	10526	3837	0.266422	0.33022	0.0478149	0.464834	0.104368	0.486743	0.223017	0.380784	0.496832	0.428683	0.0462115	0.257171	0.281958	0.0748391	0.336956	0.197905	0.47477	0.339835	0.0177787	0.0184119	0.00392319	0.332919	0.0500172	0.0706083	0.298841	0.375215	0.399898	0.0497701
IPI00007411	IPI00021831	11215	5573	0.0372817	0.0939339	0.0940955	0.000142144	5.85475e-05	0.429143	0.000355541	6.48296e-07	0.00654684	0.0412033	0.119651	0.000247979	3.57809e-06	0.0455071	0.193748	0.000719686	1.25724e-05	0.289307	1.41513e-06	3.43846e-05	2.35145e-06	0.0576358	0.000577689	3.28952e-08	0.0292954	0.0318708	4.29778e-11	2.1575e-06
IPI00007524	IPI00027685	6355	1230	0.37665	0.00543747	3.4501e-06	0.0298986	0.333502	0.183555	1.07083e-05	0.00396277	0.497575	1.49101e-05	0.21406	0.0262366	0.121725	0.0144478	0.012491	0.432431	2.75505e-05	0.382599	0.221453	0.189313	0.49511	0.23646	0.00371179	0.43927	0.221346	0.0299066	0.216751	0.0130431
IPI00007611	IPI00027281	539	6517	0.0108385	0.172744	0.0201672	0.184603	0.14222	0.179089	0.40089	0.115979	0.11625	0.227809	0.191047	0.0136194	0.438806	0.0237766	0.305389	0.202891	0.0824135	0.0356178	0.0383835	0.00767259	0.13408	0.492218	0.100663	0.210457	0.266294	0.28951	0.0266421	0.310496
IPI00007702	IPI00026689	3306	983	0.274986	0.273628	0.162071	0.429512	0.231797	0.0920259	0.0600287	0.183222	0.178352	0.187225	0.00216274	0.00896511	0.0353146	0.46782	0.397075	0.00149061	0.484406	0.0206115	0.000527276	0.110219	0.136101	0.0464244	0.017425	0.106537	0.433988	0.0529076	0.458026	0.265295
IPI00007730	IPI00002852	11161	5828	0.188769	0.423981	0.00767498	0.355499	0.0362723	0.0711798	0.355163	0.00336128	0.00256868	0.110416	0.327431	0.0814682	0.233255	0.40023	0.372428	0.00441172	0.078361	0.0317834	0.180509	0.256096	0.000202404	0.341206	1.42155e-05	0.0281905	0.495047	0.226375	7.08989e-09	0.00206089
IPI00007730	IPI00005692	11161	6183	0.373485	0.417494	0.0756224	0.000150494	0.000192454	0.263122	0.42892	0.00149731	0.160053	0.365465	0.245944	0.180596	0.304939	0.432415	0.299	0.00207419	0.0450542	0.0984317	1.07591e-10	8.47544e-10	3.43416e-07	0.476783	0.00997657	0.00618504	0.167634	0.497621	2.86358e-05	0.00220941
IPI00007730	IPI00006663	11161	217	0.0829772	0.0384543	0.440781	0.11038	0.0432474	0.265694	0.0813226	0.1719	0.188944	0.301775	0.368005	0.2952	0.215351	0.397699	0.179616	0.358499	0.18359	0.313837	0.410386	0.134737	0.0002511	0.329558	0.0665944	0.00180627	0.15074	0.475603	0.000549463	0.100557
IPI00007730	IPI00009889	11161	6303	0.202833	0.219967	0.178447	0.10921	0.0343233	0.153187	0.0735427	0.000573776	0.0903074	0.48064	0.201468	0.289376	0.293973	0.0391095	0.287135	0.0217112	0.290834	0.00989933	0.150114	0.00560894	0.000965128	0.137326	0.340017	0.0371234	0.492435	0.433574	0.0422179	0.304542
IPI00007730	IPI00014808	11161	5050	0.0223621	0.0485859	0.121198	0.00145332	0.0541139	0.016507	0.277268	0.0226235	0.0993476	0.337831	0.150739	0.0208575	0.491359	0.0369516	0.293227	0.00069461	0.486909	0.0659498	0.0327351	7.27076e-07	0.0269972	0.0721178	0.00260512	0.0629437	0.292538	0.390399	0.352965	0.256473
IPI00007730	IPI00019329	11161	8655	0.105382	0.171247	0.0044579	0.00184071	9.40371e-06	0.00484143	0.127902	0.0013119	0.454799	0.456834	0.0750884	0.0172403	0.216426	0.137262	0.25128	0.00354916	0.041165	0.340625	1.99129e-05	0.345491	1.57841e-07	0.461445	0.0502873	0.00508639	0.235626	0.404443	4.83668e-05	0.000274291
IPI00007730	IPI00032139	11161	5272	0.357803	0.472923	0.0445854	0.182285	0.0264294	0.249647	0.449214	0.337893	0.390142	0.488453	0.216189	0.11843	0.350438	0.165547	0.303122	0.246908	0.150147	0.157413	0.281174	0.163466	0.00730079	0.223158	0.119047	0.235171	0.289178	0.331831	0.0257438	0.136337
IPI00007730	IPI00299214	11161	7083	0.348904	0.140284	0.0109519	0.0533144	4.30114e-05	0.375138	0.0425111	0.0335328	0.337674	0.287181	0.0312566	0.188298	0.436574	0.33557	0.470827	0.00420047	0.145013	0.375686	0.329645	0.250438	0.000484596	0.165597	0.0834104	0.330805	0.11453	0.372295	0.0173528	0.476712
IPI00007730	IPI00306446	11161	7572	0.490028	0.0379096	0.173103	0.129922	0.208816	0.151048	0.300776	0.159715	0.256378	0.38457	0.358579	0.399386	0.36118	0.0578078	0.387893	0.295678	0.209177	0.243446	0.250429	0.10806	0.00572797	0.318598	0.040887	0.412288	0.24708	0.461619	0.00080119	0.288254
IPI00007765	IPI00027230	3313	7184	0.0196593	0.137364	0.167084	0.00417041	0.0101532	0.0069615	0.0904602	8.30867e-09	0.444058	0.452518	0.0799838	1.45541e-05	0.090869	0.29691	0.226753	0.197615	0.0114274	0.184792	1.81532e-09	0.0119711	1.08898e-11	0.259048	0.0751882	0.00129308	0.187921	0.00367931	1.27956e-10	1.81044e-07
IPI00007765	IPI00027281	3313	6517	0.0410693	0.0775029	0.00554127	0.223914	0.0494048	0.478245	0.375297	0.36266	0.462389	0.0468054	0.183525	0.0179139	0.0156503	0.204844	0.450682	0.255229	0.369301	0.00680307	0.0836794	0.00204845	3.57032e-05	0.0722141	0.41564	0.168879	0.0496105	0.0352767	0.353978	0.461189
IPI00007879	IPI00023339	6722	1387	0.120905	0.468552	0.231301	0.358481	0.417818	0.0021796	0.425862	0.158363	0.36145	0.111988	0.457045	0.164592	0.221474	0.156993	0.15162	0.323071	0.389635	0.474044	0.0504696	0.292219	0.263009	0.141993	0.289764	0.127245	0.348616	0.132849	0.00994013	0.237023
IPI00007935	IPI00007128	10611	5582	0.135454	0.269593	0.373517	0.391848	0.0174131	0.0046617	0.232971	0.136042	0.357649	0.127428	0.0959173	0.140836	0.354854	0.05014	0.182839	0.319235	0.0285822	0.336567	0.00052015	0.444679	0.0773912	0.0339437	0.0176872	0.136883	0.304946	0.133168	8.15024e-05	0.327042
IPI00007935	IPI00013508	10611	87	0.203539	0.449408	0.283016	0.490305	0.371468	0.00170144	0.0102452	0.000236814	0.0014857	0.353368	0.00028354	0.00226203	0.233323	0.0544952	0.296431	6.16197e-05	0.0207758	0.334687	0.00264863	0.27596	0.00473939	0.427398	0.136329	0.336867	0.0613533	0.0040148	0.0284942	0.204014
IPI00007935	IPI00024539	10611	5581	0.0621543	0.104893	0.408485	0.0449659	0.165357	0.419955	0.0384962	0.178854	0.000304056	0.0874182	0.0836372	0.285772	0.223167	0.406619	0.253466	0.305804	0.451746	0.0281272	0.451293	0.400236	0.450468	0.0107024	0.284745	0.41619	0.201846	0.292332	0.00531073	0.443003
IPI00007935	IPI00027281	10611	6517	0.103195	0.0320428	0.420899	0.111455	0.0766206	0.448742	0.358477	0.157831	0.0455028	0.454134	0.457104	0.198159	0.135213	0.127552	0.450146	0.221842	0.20836	0.44794	0.00704341	0.00235569	0.251848	0.133883	0.25043	0.104398	0.398972	0.021123	0.0513322	0.262796
IPI00008192	IPI00292686	1749	4488	0.0373267	0.157174	0.488291	0.303235	0.121886	0.00456035	0.00372849	0.498424	0.276987	0.440208	0.0965173	0.091646	0.159905	0.469505	0.419274	0.318901	0.431943	0.123762	0.163483	0.336685	3.02039e-07	0.205955	0.455895	0.338141	0.29673	0.39964	0.00185192	0.0682467
IPI00008219	IPI00015161	5886	5147	0.0266418	0.12412	0.450297	0.0820359	2.44149e-08	0.483649	0.0843918	0.00012768	0.443813	0.0273198	0.0496999	0.0695742	0.0127514	0.132382	0.0351617	0.034942	0.097544	0.407887	1.59069e-05	0.000194088	0.00350373	0.266094	0.403864	0.218994	0.265684	0.0135082	0.395803	0.00570563
IPI00008237	IPI00023339	51701	1387	0.0325433	0.030157	0.0866157	0.173807	0.409642	0.00601556	0.446825	0.0579496	0.26931	0.00528228	0.226522	0.471136	0.383492	0.125732	0.372069	0.0779277	0.0730282	0.199428	0.0244424	0.34704	0.175276	0.234108	0.12062	0.124907	0.308119	0.0828088	0.00296693	0.0172625
IPI00008240	IPI00027281	4141	6517	0.150165	0.00608289	0.440562	0.22629	0.0160846	0.206647	0.26145	0.459586	0.323801	0.427096	0.244037	0.277396	0.0153091	0.405683	0.312493	0.400634	0.364915	0.183025	0.030006	0.0322706	0.203871	0.358082	0.380345	0.401407	0.221818	0.456351	0.248766	0.400525
IPI00008240	IPI00031018	4141	7975	0.429989	0.484148	0.0981238	0.243902	0.017699	0.347813	0.203582	0.30201	0.0183276	0.202045	0.089304	0.491357	0.112105	0.498628	0.479017	0.240932	0.107861	0.303671	0.266932	0.101433	0.473211	0.208844	0.0282581	0.0338877	0.194485	0.238711	0.0465283	0.494266
IPI00008304	IPI00010120	64400	1488	0.249787	0.0257178	0.125464	0.0644345	0.420096	0.138571	0.00194433	0.0424937	3.48942e-05	0.243069	0.0113188	0.436121	0.00296186	0.310687	0.277179	0.115643	0.200755	0.152479	0.0104154	0.0700552	2.52161e-06	0.0227062	0.118583	2.55419e-07	0.487597	0.379066	7.56437e-07	0.000767448
IPI00008494	IPI00003101	3383	3559	0.451994	0.369822	0.105129	0.0645864	0.148402	0.333525	0.127266	0.37914	0.291621	0.395805	0.275127	0.389713	0.498626	0.448385	0.0381107	0.22327	0.488324	0.0709446	0.100472	0.0495289	5.21022e-05	0.161607	0.454276	0.377264	0.315729	0.453862	0.200881	0.0208655
IPI00008494	IPI00217987	3383	3684	0.252741	0.481957	0.037759	0.00275777	0.219225	0.00963913	1.16486e-05	0.0801142	0.029866	0.000908652	0.00846279	0.265256	0.0678702	0.0577636	0.131638	0.280772	0.00374464	0.332021	0.0662343	0.318955	0.000311755	0.253658	0.0112377	0.431245	0.250646	0.475056	3.84322e-05	0.033054
IPI00008494	IPI00479359	3383	7430	0.282797	0.238372	0.129853	0.229562	0.00421735	0.0305333	0.469747	0.114528	0.478155	0.00761098	0.429668	0.059407	0.148495	0.247856	0.0764637	0.4387	0.401131	0.266504	0.016654	0.0202761	0.404771	0.499501	0.432912	0.0712702	0.17841	0.161603	0.011156	0.317109
IPI00008527	IPI00412264	6176	5764	0.110159	0.330603	0.304848	0.281986	0.366781	6.89546e-05	0.285244	0.180402	0.358976	0.462879	0.0628557	0.364534	0.136713	0.385179	0.440816	0.216304	0.413554	0.391343	9.25268e-28	0.00156201	0.0225986	0.463163	0.231942	0.381145	0.0481194	0.437419	0.130214	0.0361518
IPI00008529	IPI00008527	6181	6176	1.69975e-12	2.12465e-06	3.27837e-05	4.55191e-15	1.64096e-10	1.26377e-12	7.4829e-13	5.36151e-10	3.82612e-08	0.00265313	1.77246e-08	1.83527e-05	8.42805e-08	4.996e-14	1.52255e-07	0.0088058	9.79967e-05	0.084956	0	0.00521316	0	1.6011e-09	0.000963056	0.000370673	0.0517095	2.98296e-09	5.27893e-06	5.3103e-05
IPI00008552	IPI00005181	10539	5359	0.257232	0.144047	0.380994	0.123177	0.116144	0.40331	0.16897	0.189479	0.020446	0.379305	0.285618	0.300859	0.0760874	0.464102	0.484854	0.38308	0.0589329	0.136043	0.382798	0.34221	0.00760327	0.213673	0.15956	0.282743	0.4429	0.0566484	0.465412	0.0970037
IPI00008552	IPI00296058	10539	30008	0.43116	0.314172	0.0281525	0.174094	0.177892	0.321245	0.296589	0.405901	0.263672	0.325717	0.00503882	0.0216768	0.15808	0.449838	0.23817	0.463978	0.294474	0.451776	0.10722	0.416456	0.000749327	0.17334	0.0185239	0.02624	0.28488	0.493479	0.141705	0.195675
IPI00008569	IPI00031583	10652	8615	0.298103	0.0969355	0.282648	0.167311	0.0736576	0.317622	0.123809	0.0454102	0.471068	0.413563	0.181227	0.0206747	0.365538	0.0274447	0.334275	0.343184	0.203727	0.00567431	2.03902e-08	0.407391	0.00128158	0.400071	0.256952	0.0807499	0.484	0.0472839	0.224608	0.0301403
IPI00008771	IPI00008965	3087	3725	0.32227	0.00300862	0.233504	0.0473096	0.415289	0.409482	0.395201	0.398279	0.127897	0.407383	0.041668	0.282116	0.433744	0.161694	0.478773	0.351329	0.266921	0.0271356	1.61243e-08	0.0013921	0.000301179	0.178431	0.205858	0.259603	0.000465484	0.366522	0.00327811	0.141177
IPI00008771	IPI00010781	3087	6663	0.00658986	0.361957	0.489779	0.135337	0.0497319	0.0201861	0.345623	0.13296	0.132759	0.0315158	0.0863849	0.380736	0.0214911	0.190173	0.270809	0.290517	0.323294	0.127615	8.86128e-07	0.396627	3.83766e-06	0.0244105	0.160503	0.46133	0.111273	0.45495	0.36656	0.0138515
IPI00008771	IPI00296058	3087	30008	0.346148	0.334119	0.00562056	0.0594412	0.180296	0.308918	0.00935543	0.266678	0.268459	0.0596899	0.391354	0.456598	0.0917344	0.487858	0.295631	0.402378	0.0010125	0.460665	0.0655187	0.0554641	0.00132309	0.299442	0.478662	0.0741798	0.0527331	0.490603	0.197848	0.108327
IPI00008829	IPI00007730	5427	11161	0.30786	0.208375	0.00598509	0.00529691	0.0406562	0.127787	0.321442	0.00585246	0.422007	0.296543	0.124686	0.0911552	0.397168	0.208815	0.029858	0.0784511	0.0323512	0.315428	0.0196751	0.000323601	2.52422e-05	0.439752	0.00163117	0.306267	0.348888	0.380223	0.020236	0.073064
IPI00008840	IPI00026790	5453	5456	0.276841	0.0266199	0.235729	0.00400661	0.00973855	0.4553	0.0925614	0.290052	0.266428	0.474251	0.00672092	0.0755839	0.218397	0.167406	0.286036	0.388739	0.00302518	0.398945	0.000511103	0.259055	0.000506734	0.115983	0.223196	0.0132162	0.0280205	0.255231	0.262909	0.239314
IPI00008840	IPI00219097	5453	3148	0.0855384	0.183408	0.4341	0.0268766	0.0329456	0.0136655	0.405651	0.456956	0.178339	0.0904043	0.000951581	0.0356204	0.0894836	0.419008	0.459751	0.300413	0.199452	0.36146	0.000150103	3.25455e-05	0.0158826	0.0797211	0.0206753	0.00291675	0.225874	0.309456	0.0221257	0.0110856
IPI00008965	IPI00010756	3725	3224	0.430096	0.237621	0.360633	0.380158	0.029654	0.0345619	0.410765	0.397816	0.338473	0.309094	0.234846	0.310787	0.2531	0.354805	0.235924	0.192178	0.349613	0.096823	0.348756	0.454831	0.296663	0.414317	0.30775	0.119213	0.0883226	0.340958	0.129911	0.453023
IPI00008965	IPI00011590	3725	8061	0.202762	0.000126691	0.350228	0.0062233	0.0124246	0.203698	0.323885	0.0516775	0.221062	0.415378	0.06568	0.272143	0.0747687	0.271537	0.459086	0.372854	0.421282	0.301098	0.42889	0.000566401	0.000271338	0.407544	0.262005	0.392126	0.0585529	0.366522	0.136868	0.0556648
IPI00008965	IPI00012820	3725	604	0.210133	0.0260909	0.040647	0.0686737	0.0386478	0.116113	0.111135	0.383636	0.146179	0.0666522	0.0417028	0.271704	0.2904	0.232992	0.0595996	0.126477	0.154387	0.222755	0.00920668	0.101498	0.00040182	0.12099	0.29505	0.380183	0.26488	0.382184	0.00432558	0.272049
IPI00008965	IPI00019956	3725	1649	0.229311	0.0250738	0.20883	6.72405e-05	0.0219259	0.417967	0.0173551	0.268064	0.0899415	0.155164	0.250635	0.185463	0.375134	0.27095	0.278085	0.141608	0.224496	0.344912	4.51939e-06	0.00363415	4.1016e-07	0.485215	0.00264197	0.283287	0.286708	0.340817	0.248967	0.440786
IPI00008965	IPI00025428	3725	602	0.446994	0.0434945	0.111096	0.0578304	0.184357	0.390407	0.472743	0.103528	0.034868	0.358604	0.0557523	0.122207	0.19272	0.0417861	0.37944	0.374458	0.146142	0.399351	0.000454896	0.492028	1.63681e-07	0.228607	0.45315	0.133467	0.29084	0.306043	0.0082544	0.407853
IPI00008965	IPI00030227	3725	1958	0.478302	0.0379664	0.472719	0.417217	0.000768879	0.0698431	0.0239108	0.202751	0.228676	0.305392	0.405623	0.0107543	0.464644	0.150951	0.177767	0.047328	0.000931245	0.0211699	0.00062704	0.119075	4.94618e-06	0.197271	0.412307	0.219628	0.0590991	0.416297	0.214587	0.443859
IPI00008965	IPI00033008	3725	2353	0.0283184	0.123014	0.189543	0.13996	0.000242121	0.00286355	0.000566577	0.0696431	0.438535	0.267711	0.483155	0.00758273	0.130838	0.212913	0.029373	0.279331	0.0136039	0.0212089	3.33067e-16	0.260235	1.40614e-08	0.0639381	0.000113507	0.0026679	0.156591	0.0670309	4.14283e-06	0.269481
IPI00008965	IPI00220921	3725	6497	0.465558	0.16919	0.100057	0.169337	0.303168	0.0192824	0.437166	0.219026	0.0652411	0.16163	0.105227	0.0171505	0.331963	0.0337153	0.00238551	0.108985	0.0952986	0.250877	0.0254865	0.305083	0.000906216	0.196243	0.380996	0.132805	0.0308812	0.10919	0.154679	0.00180165
IPI00008965	IPI00413611	3725	7150	0.074763	0.00738021	0.131027	0.327804	0.121981	0.198049	0.398726	0.0366979	0.239713	0.190324	0.0461884	0.393423	0.227003	0.320704	0.246653	0.0065565	0.083158	0.0359742	0.00013208	0.162617	0.387912	0.181003	0.223752	0.303971	0.162659	0.120146	0.0610477	0.0248841
IPI00009309	IPI00002441	6352	6382	0.393157	0.465158	0.0525516	0.309732	0.181837	0.00892307	0.226732	0.368458	0.342036	0.44961	0.242422	0.0468841	0.194004	0.415728	0.242029	0.045251	0.00620574	0.391095	0.341563	0.236705	0.248629	0.302101	0.270295	0.224269	0.171277	0.153543	0.196534	0.110682
IPI00009309	IPI00004573	6352	5284	0.000940897	0.379595	0.168986	0.372047	0.190832	0.0136613	0.272398	0.377412	0.372881	0.390309	0.101693	0.294436	0.420508	0.121233	0.479624	0.0379977	0.207297	0.111975	0.0136042	0.00973841	0.367533	0.0314305	0.44153	0.284935	0.342968	0.47367	0.0873077	0.379049
IPI00009312	IPI00000160	4158	5443	0.325519	0.34454	0.00683988	0.415958	0.415567	0.409093	0.0027519	0.262837	0.043735	0.215047	0.452149	0.0519856	0.159889	0.399622	0.15476	0.0988557	0.0324688	0.0204958	0.395038	0.0308904	0.0370279	0.219324	0.162973	0.239178	0.11427	0.391364	0.200871	0.37107
IPI00009342	IPI00218646	8826	1536	0.114936	0.220292	0.20413	0.000351858	0.0204421	0.0624105	0.00357668	0.156266	0.111264	0.0181007	0.382918	0.0469438	0.0347439	0.0391474	0.280581	0.0560626	0.0413628	0.427839	1.42278e-09	0.49341	3.7047e-12	0.130266	0.463178	0.328462	0.229244	0.472328	0.0241364	0.000699506
IPI00009477	IPI00217987	3384	3684	0.0324464	0.0181574	0.00654651	0.0820562	0.031402	0.00274137	0.00996234	0.10937	0.430287	0.186212	0.12545	0.0169169	0.0272125	0.470302	0.278309	0.0222561	0.153677	0.0102002	7.22804e-10	0.121771	0.0170921	0.183643	0.431449	0.369646	0.106136	0.412846	0.00615311	0.365547
IPI00009477	IPI00479359	3384	7430	0.469074	0.322607	0.0525008	0.417381	0.406675	0.0533833	0.235422	0.307356	0.0921524	0.0307006	0.455491	0.209825	0.128294	0.347331	0.38766	0.105256	0.00616284	0.159035	1.63368e-11	0.0289157	0.42824	0.0961716	0.0721291	0.0921337	0.331596	0.384028	0.0766896	0.00696927
IPI00009688	IPI00000878	5305	7006	0.461095	0.0689921	0.409061	0.319082	0.0128725	0.280711	0.439465	0.14991	0.149633	0.148673	0.0542873	0.273436	0.220357	0.347828	0.0183321	0.120647	0.220658	0.475375	0.170568	0.273554	0.123797	0.117607	0.0194391	0.314916	0.118135	0.166249	0.00614728	0.125069
IPI00009713	IPI00001639	6662	3837	0.0772843	0.109805	0.0819482	0.262244	0.38859	0.0887122	0.225654	0.217478	0.28846	0.0323799	0.13653	0.282895	0.440944	0.203408	0.312419	0.0591714	0.0412759	0.453103	1.50308e-06	0.428476	2.93337e-05	0.457348	0.228203	0.184071	0.251335	0.150369	0.00243604	0.0164097
IPI00009713	IPI00023339	6662	1387	0.36127	0.440699	0.0478962	0.483393	0.332622	0.443381	0.306342	0.236038	0.166514	0.45216	0.044601	0.0915681	0.463361	0.0629578	0.300409	0.0240818	0.288925	0.294953	0.0142991	0.00180557	0.373317	0.327785	0.364976	0.466117	0.200098	0.298498	0.0952875	0.0411566
IPI00009758	IPI00220281	58157	2775	0.0446424	0.236215	0.205868	0.358893	0.218626	0.00306256	0.223822	0.337928	0.312279	0.165132	0.0506639	0.372851	0.359803	0.264822	0.281219	0.18235	0.391136	0.0542824	0.0658426	0.293963	0.0009229	0.373966	0.0274053	0.125247	0.0877417	0.139536	0.000949368	0.00680493
IPI00009803	IPI00013079	3676	11117	0.371656	0.141487	0.00927847	0.0184462	0.0392564	0.264037	0.000172808	0.267435	0.312521	0.00153105	0.0304239	0.0512956	0.101364	0.274299	0.139499	0.411881	0.197935	0.267565	0.136059	0.34303	0.00599562	0.440502	0.0565659	0.0276061	0.462712	0.352296	0.307786	0.088466
IPI00009889	IPI00008527	6303	6176	0.134488	0.00110939	0.219305	0.0436001	0.175964	0.108703	0.485067	0.115675	0.385549	0.000801937	0.391276	0.127433	0.0737155	0.269056	0.11956	0.000125753	0.264831	0.300444	4.90821e-11	0.457744	0.0028289	0.343789	0.122692	0.156645	0.389426	0.438568	0.339867	0.110658
IPI00009889	IPI00014539	6303	3219	0.0640591	0.22248	0.099833	0.249936	0.0307647	0.40665	0.337097	0.0926896	0.121097	0.0354378	0.305638	0.181424	0.388608	0.446299	0.0775743	0.294167	0.100008	0.0387651	0.0189411	1.2567e-07	0.0768014	0.0749464	0.361749	0.225835	0.42334	0.30806	0.359514	0.456494
IPI00009889	IPI00020602	6303	1459	0.443374	0.00150434	0.389216	0.0023278	0.268579	0.0430306	0.031353	0.00358186	0.0252505	0.249921	0.404735	0.0466314	0.419741	0.0253437	0.498736	0.000251253	0.259377	0.286792	0.0649808	0.00212501	5.81923e-06	0.457947	0.149033	0.168973	0.241681	0.0545753	0.0824739	0.289965
IPI00009889	IPI00304582	6303	3739	0.121993	0.258353	0.0254403	0.0261047	0.349716	0.290792	0.118749	0.37028	0.0392079	0.0574073	0.0748553	0.298278	0.383954	0.344086	0.021744	0.0590609	0.362792	0.0555632	0.417685	0.089499	0.270412	0.197487	0.448234	0.376322	0.000772156	0.42754	0.252356	0.450558
IPI00009889	IPI00412264	6303	5764	0.0140504	0.306945	0.492378	0.478023	0.25823	0.010486	0.39618	0.425305	0.116916	0.444132	0.0128838	0.0920342	0.321112	0.274976	0.316526	0.255657	0.0677244	0.00719502	4.87819e-09	0.211192	0.221921	0.0413337	0.223706	0.109935	0.218115	0.462906	0.0416575	0.430318
IPI00009950	IPI00027281	10960	6517	0.0435018	0.162266	0.0301823	0.0530539	0.0109956	0.119379	0.194911	0.116881	0.229274	0.175059	0.00995221	0.490569	0.135388	0.0217279	0.305008	0.241983	0.0475574	0.100306	0.00760527	5.7743e-05	0.303253	0.121592	0.0565051	0.346524	0.0420026	0.402907	0.486726	0.131028
IPI00010088	IPI00024662	9759	23468	0.0980627	0.115254	0.0720898	0.293859	0.362162	0.331183	0.153008	0.422458	0.401954	0.162297	0.369246	0.493531	0.410349	0.254624	0.339036	0.261606	0.348028	0.0595741	0.417784	0.0754502	0.0254552	0.0789914	0.104383	0.218123	0.175628	0.0651234	0.0346019	0.0386563
IPI00010120	IPI00001685	1488	10742	0.339495	0.258596	0.127428	0.311154	0.262453	0.000681028	0.0420356	0.0697494	0.0839298	0.00847543	0.377433	0.0916086	0.470462	0.052118	0.140006	0.0106482	0.119037	0.343095	0.00191137	0.177544	0.00248106	0.0295702	0.0423855	0.0733726	0.0485116	0.345502	7.18059e-05	0.232348
IPI00010213	IPI00103040	23431	9179	0.253118	0.44884	0.14439	0.104548	0.0856546	0.341391	0.131776	0.187949	0.135301	0.456117	0.464651	0.463897	0.445902	0.48805	0.289091	0.024416	0.439588	0.139569	0.179275	0.0406931	0.0118456	0.462913	0.082221	0.287315	0.354891	0.131596	0.0522769	0.131194
IPI00010270	IPI00019549	5880	4086	0.331588	0.169371	0.194121	0.234358	0.249816	0.0986567	0.173594	0.193884	0.00913759	0.211588	0.0598363	0.336524	0.148681	0.427113	0.483931	0.247544	0.0534841	0.470705	2.67939e-05	0.0277765	0.000395096	0.462949	0.102294	0.368334	0.265958	0.207391	0.379729	0.284307
IPI00010289	IPI00296441	1812	100	0.136609	0.228983	0.139599	0.411365	0.170519	0.119033	0.275339	0.366161	0.486743	0.265329	0.194557	0.497044	0.239383	0.204034	0.213779	0.0820036	0.0420827	0.212845	0.00163926	0.468999	0.00294188	0.352042	0.0613739	0.30748	0.0628672	0.407348	0.0879406	0.0498043
IPI00010341	IPI00022270	5553	1437	0.20975	0.062962	0.192879	0.138871	0.00176958	0.296699	0.000433767	0.212012	0.356536	0.0258819	0.263954	0.415382	0.169916	0.330492	0.154959	0.296298	5.98215e-06	0.287156	0.150654	0.000878191	0.000700632	0.45213	0.00160668	0.493894	0.0115194	0.414957	5.70938e-06	0.353429
IPI00010403	IPI00297646	2252	1277	0.0443449	0.283045	0.376224	0.155981	0.251713	0.0441872	0.0355173	0.150618	0.281251	0.12884	0.441436	0.153309	0.114042	0.189202	0.439442	0.378028	0.461387	0.0419983	0.0597034	0.00303248	7.53339e-06	0.0366455	0.298628	0.348416	0.0570778	0.383539	0.0101775	0.201691
IPI00010414	IPI00013508	9124	87	0.0330118	0.441164	0.119266	0.130358	0.425691	0.000584745	0.257397	0.102599	0.0231464	0.0909178	1.19587e-07	0.182875	0.0708944	0.0211923	0.0345381	0.454995	0.446006	0.274198	1.30211e-05	0.01738	0.208378	0.132278	0.26899	0.0784903	0.255568	0.166867	3.0594e-06	0.0066977
IPI00010492	IPI00014230	8739	708	0.396933	0.0562332	0.474917	0.382278	0.25365	0.234335	0.0151107	0.495938	0.40754	0.437339	0.169347	0.00126794	0.44222	0.343449	0.313364	0.0271386	0.412101	0.261502	0.425041	0.00167585	0.0164848	0.192127	0.176906	0.430918	0.362175	0.0942491	5.06215e-05	0.172809
IPI00010492	IPI00023787	8739	599	0.385939	0.496127	0.29736	0.380019	0.256234	0.164994	0.196067	0.0474623	0.168882	0.472974	0.114399	0.232594	0.0663894	0.249859	0.106758	0.233587	0.119002	0.180999	0.0571965	0.00703169	0.0723547	0.312705	0.0772045	0.297713	0.337221	0.378556	0.00077344	0.0377358
IPI00010492	IPI00024291	8739	572	0.470082	0.211327	0.360252	0.226549	0.188468	0.219685	0.0639536	0.354805	0.324408	0.167534	0.0580087	0.210427	0.31688	0.0720714	0.0572062	0.0744315	0.0475473	0.414362	0.226706	0.0783126	0.402242	0.296804	0.389027	0.351514	0.0878149	0.148773	0.416029	0.202265
IPI00010781	IPI00008965	6663	3725	0.485422	0.106959	0.363956	0.396143	0.148966	0.339155	0.492083	0.0787399	0.434895	0.0583485	0.465224	0.0624505	0.231532	0.386368	0.257049	0.114116	0.265245	0.421492	1.37898e-05	0.408059	0.01532	0.499208	0.316893	0.0374244	0.293375	0.360849	0.271862	0.192338
IPI00010862	IPI00019346	658	5911	0.332567	0.0592691	0.296572	0.331859	0.333418	0.25538	0.0417745	0.00379736	0.346378	0.230747	0.375687	0.181035	0.162268	0.159945	0.237487	0.437792	0.00141566	0.17438	0.028348	0.213664	0.0769788	0.32947	0.107253	0.489432	0.0577967	0.19257	0.0103746	0.207413
IPI00010862	IPI00024887	658	654	0.178459	0.441374	0.257881	0.264217	0.423987	0.380578	0.0937991	0.36777	0.34274	0.0296594	0.386821	0.010066	0.417463	0.402486	0.150455	0.00262089	0.00203895	0.170321	0.0576297	0.00270378	0.0265572	0.249393	0.173179	0.490373	0.0436352	0.473291	0.115924	0.292826
IPI00010862	IPI00550949	658	655	0.0234097	0.496232	0.174278	0.25891	0.318079	0.458527	0.330478	0.148413	0.296736	0.24021	0.212971	0.266335	0.098735	0.425795	0.290672	0.0187928	0.259422	0.260395	0.116648	0.459793	0.00861196	0.173504	0.456054	0.268951	0.107269	0.0713546	0.000119162	0.0328065
IPI00010895	IPI00030729	7288	4223	0.416268	0.471124	0.0435806	0.310767	0.0166523	0.328805	0.0345015	0.114129	0.181348	0.00295883	0.0119282	0.412635	0.268092	0.314709	0.363467	0.288583	0.0402263	0.264458	0.163323	0.423226	0.244062	0.24889	0.00350284	0.478879	0.184637	0.139736	0.257745	0.0737456
IPI00011107	IPI00027281	3418	6517	0.0270508	0.0879217	0.0511181	0.120055	0.0277412	0.435268	0.201503	0.00828152	0.0894383	0.0841988	0.253229	0.0306886	0.0769393	0.222539	0.412763	0.472882	0.262305	0.0740037	0.0489377	0.415896	0.00955194	0.144481	0.266283	0.263719	0.251475	0.143524	0.201719	0.0468978
IPI00011118	IPI00026689	6241	983	0.388894	7.51373e-06	6.78966e-05	5.88313e-07	4.44089e-15	3.9021e-07	1.4988e-14	1.11022e-16	2.88658e-15	0.0526919	2.54962e-09	0.00056846	0.239113	0.353615	0.158066	0	0.000206215	0.371787	0	8.43769e-15	0	0.334164	1.45161e-05	0.127455	0.432082	0.497454	0.215429	1.95639e-10
IPI00011140	IPI00001610	4856	3479	0.469241	0.14381	0.0402005	0.440282	0.311296	0.325175	0.0480384	0.227326	0.439054	0.233698	0.0583708	0.184738	0.180904	0.435213	0.0923772	0.0957622	0.0881033	0.275576	0.0501234	0.00410787	0.000129403	0.490932	0.0802567	0.0860219	0.31805	0.435922	0.000236808	0.0540485
IPI00011140	IPI00003311	4856	5441	0.28635	0.262009	0.338069	0.476194	0.434784	0.279134	0.43672	0.0727583	0.463367	0.438276	0.036098	0.143211	0.387487	0.49079	0.181804	0.164669	0.478165	0.137234	0.147235	0.0669803	0.0288772	0.371894	0.365181	0.139105	0.236172	0.275881	0.330923	0.0925005
IPI00011140	IPI00218487	4856	2697	0.48991	0.0494715	0.161744	0.0300022	0.164761	0.0120006	0.00160291	0.35675	0.379331	0.115076	0.25115	0.19735	0.00954303	0.296376	0.0266095	0.436219	0.467036	0.480824	4.72935e-08	0.116179	0.000217775	0.020804	0.0179658	0.311728	0.470993	0.279107	3.63878e-09	0.24878
IPI00011226	IPI00023339	1406	1387	0.286027	0.146197	0.453377	0.0524448	0.0309857	0.380113	0.0505358	0.43111	0.0983368	0.404161	0.165056	0.398648	0.0260487	0.488856	0.310401	0.00322693	0.0625894	0.343734	0.00582263	0.422442	0.333096	0.467909	0.0282626	0.0155684	0.46723	0.30649	6.37561e-05	0.290961
IPI00011400	IPI00007128	7074	5582	0.347376	0.22419	0.475146	0.0336795	0.00250162	0.219667	0.0262458	0.0237482	0.000693821	0.021423	0.494579	0.357919	0.0055029	0.0508599	0.0248627	0.232971	1.06581e-14	0.00633145	0.00558765	0.146969	0	0.436156	2.70508e-07	0.0126926	0.0261619	0.246686	9.6238e-07	0.121084
IPI00011400	IPI00021267	7074	1969	0.0935386	0.391773	0.0699339	0.32621	0.354468	0.00829917	0.0133442	0.0861625	0.433496	0.109061	0.02608	0.00165435	0.166083	0.339352	0.017112	0.0909192	0.0665069	0.259579	0.0436852	0.440012	0.0161577	0.123119	0.100938	0.0305388	0.375936	0.21007	0.456386	0.0721996
IPI00011400	IPI00024307	7074	1947	0.455897	0.191077	0.244309	0.0755311	0.112934	0.0191821	0.347062	0.00235786	0.401755	0.465223	0.214499	0.404279	0.358163	0.444167	0.154202	0.11065	0.329719	0.0517424	0.142266	0.00319095	0.0647422	0.407954	0.0607195	0.486391	0.0350181	0.222205	0.0794204	0.143225
IPI00011400	IPI00024539	7074	5581	0.0520122	0.274345	0.454713	0.235006	0.16464	0.169176	0.142913	0.178814	0.145391	0.0148793	0.148721	0.308577	0.114662	0.0964802	0.164769	0.000268545	0.0998643	0.312263	0.00820548	0.159352	0.00176558	0.00514956	0.142825	0.483346	0.0105122	0.414415	6.55789e-09	0.0878979
IPI00011400	IPI00033016	7074	4609	0.0306548	0.0957307	0.00153284	0.0389573	0.0738067	0.169114	0.23887	0.432475	0.201271	0.0208631	0.191391	0.0939126	0.0629387	0.286892	0.143826	0.405834	0.0337994	0.188415	9.30275e-05	0.00114633	0.0122	0.0755276	0.232374	0.141642	0.361138	0.401207	0.142511	0.125206
IPI00011400	IPI00385449	7074	5578	0.38795	0.486586	0.330671	0.367991	0.36958	0.32333	0.296572	0.185298	0.186876	0.354511	0.46109	0.0503374	0.484088	0.418224	0.273483	0.0875363	0.00237675	0.467944	0.0652205	0.0552429	0.00134197	0.46024	0.238829	0.374691	0.205165	0.39267	0.376814	0.127551
IPI00011564	IPI00009309	6385	6352	0.277087	7.32188e-05	0.226358	0.0322507	0.0522477	0.345702	0.0559547	0.360852	0.471976	0.148832	0.129743	0.0825423	0.351477	0.0608057	0.0971555	0.0986267	0.141093	0.147618	1.3418e-05	0.0461491	0.000231983	0.43869	0.113948	0.11905	0.0343729	0.145327	0.0605965	0.274998
IPI00011564	IPI00385449	6385	5578	0.491675	0.218488	0.24605	0.12282	0.276331	0.243903	0.0313735	0.144922	0.306919	0.296857	0.0165479	0.16158	0.470718	0.292576	0.407453	0.402597	0.247694	0.140986	0.222055	0.055251	0.377907	0.477243	0.167967	0.360305	0.475461	0.458546	0.410379	0.393656
IPI00011583	IPI00012866	27004	207	0.293208	0.415655	0.00293604	0.158848	2.14253e-05	0.429263	0.398949	0.0149999	0.233382	0.059267	0.139466	0.246913	0.193935	0.348044	0.0231841	0.129019	0.0419042	0.321842	0.000476176	0.113025	2.3234e-05	0.139909	0.420204	0.129131	0.162353	0.373383	0.448012	0.0207319
IPI00011592	IPI00027281	1783	6517	0.068601	0.181173	0.00217688	0.108608	0.445846	0.475436	0.453674	0.0028443	0.476855	0.479011	0.258567	0.322754	0.153662	0.189945	0.160362	0.475012	0.230466	0.479218	0.0155613	0.0567897	0.157576	0.101919	0.137716	0.0991755	0.163942	0.24047	0.00146339	0.447931
IPI00011676	IPI00028065	8976	4690	0.325891	0.190665	0.0632928	0.0478317	0.127195	0.0455875	0.278329	0.0236271	0.438146	0.346909	0.457332	0.0179848	0.353264	0.218738	0.214833	0.0555059	0.327271	0.0654407	0.259024	0.176548	0.00517246	0.377596	0.0643372	0.32266	0.333387	0.0739634	0.417512	0.239334
IPI00011676	IPI00216691	8976	5216	0.16718	0.0618162	0.16581	0.0312329	0.269983	0.201794	0.414891	0.0463994	0.0493428	0.00404337	0.100656	0.202392	0.110143	0.476287	0.282774	0.463521	0.171336	0.437369	0.22776	0.219026	0.00981902	0.257826	0.134688	0.184257	0.1395	0.160207	0.389741	0.418459
IPI00011756	IPI00010743	4211	3204	0.491223	0.476262	0.0017986	0.000107177	0.166992	0.298839	0.262522	0.363393	0.300984	0.00761829	0.412015	0.282753	0.0170686	0.494298	0.402698	0.0103778	0.369535	0.0458039	0.0209669	0.254946	1.03051e-07	0.0276061	0.000117101	0.0861504	0.00874076	0.431605	0.113235	0.418836
IPI00011857	IPI00026689	8208	983	0.000866559	0.222149	0.26943	7.04034e-06	1.08522e-07	0.494513	4.946e-05	2.60369e-09	2.40396e-07	0.0828144	6.844e-05	0.195645	0.33656	0.188891	0.108692	6.20428e-07	0.0526592	0.338568	2.45692e-13	0.238637	3.44169e-15	0.355455	3.30659e-05	0.31165	0.355265	0.00599232	0.10935	0.350457
IPI00011898	IPI00021728	8893	8894	0.180013	5.75826e-05	0.267685	0.000347693	0.000121348	0.440235	0.0226299	0.00672148	4.92026e-05	0.0636018	0.0701175	0.120504	0.470811	0.206514	0.0200888	0.499234	0.00286189	0.425647	5.70783e-07	9.3582e-07	0	0.116661	0.308368	0.459047	0.411055	0.186742	0.146747	0.0180356
IPI00012180	IPI00009309	1238	6352	0.0128528	0.166661	0.0821838	0.238475	0.28282	0.471203	0.372421	0.369078	0.205332	0.134377	0.0799058	0.0505941	0.0842267	0.0738039	0.229442	0.00873718	0.111678	0.473365	0.0132203	0.251268	0.480975	0.00729071	0.285329	0.0167247	0.0785735	0.241106	0.327692	0.383657
IPI00012180	IPI00016914	1238	6357	0.155004	0.492461	0.325005	0.0278049	0.4399	0.134123	0.128512	0.0089971	0.324819	0.0145378	0.17447	0.0486504	0.0916702	0.355455	0.357784	0.442132	0.48167	0.40164	0.0753846	0.00318595	0.026338	0.0426223	0.352802	0.164767	0.191148	0.345639	0.0343746	0.293642
IPI00012364	IPI00022865	694	890	0.06359	0.318816	0.429803	0.415573	0.0570614	0.0503464	0.252265	0.465498	0.314075	0.130441	0.0193094	0.124682	0.413531	0.314516	0.26309	0.000909713	0.444434	0.445844	0.0146636	0.00134377	0.00216576	0.31357	0.12932	0.23462	0.499022	0.330223	0.00391418	0.480161
IPI00012450	IPI00011604	9111	2653	0.080901	0.287428	0.0936764	0.00850995	0.318525	0.101419	0.0877895	0.000138153	1.17236e-05	0.00113044	0.0164708	0.0248488	0.000562479	0.00262959	0.0767475	0.253354	0.0227791	0.04771	0.000174175	0.0479189	2.42433e-05	0.0293824	0.242228	0.0559167	0.0971508	0.0452315	0.0467527	0.00141895
IPI00012472	IPI00020599	6532	811	0.172502	0.319956	0.334888	0.235035	0.339187	0.199704	0.445225	0.0544278	0.0841234	0.132656	0.00460315	0.131999	0.401215	0.0891933	0.450287	0.247151	0.00805965	0.310367	0.0501137	0.14979	0.0834165	0.108347	0.0635755	0.340653	0.370654	0.365849	0.00663928	0.0955719
IPI00012578	IPI00178431	3840	5965	0.0236113	0.00767125	0.246756	0.282001	0.0328509	0.00631743	0.000203064	0.000143721	3.9845e-05	0.181469	0.305037	0.00353723	0.0615039	0.00732752	0.314403	0.272929	0.347526	0.0486888	0.0121581	0.0194915	0.0121025	0.236554	0.000602824	0.0850957	0.117216	0.493824	8.12561e-06	0.000120745
IPI00012738	IPI00013508	8941	87	0.0569552	0.0964182	0.348628	0.292561	0.232616	0.0145571	0.120045	0.422322	0.116224	0.471758	0.000214948	0.174687	0.0180238	0.413345	0.329322	0.212644	0.00859341	0.0154713	0.0588629	0.2556	0.0158492	0.00372869	0.403355	0.00779697	0.428516	0.389005	0.0160869	0.0969832
IPI00012832	IPI00019439	8076	2201	0.380632	0.341223	0.281714	0.487509	0.362695	0.00701943	0.209925	1.46782e-05	0.363202	0.346006	0.297698	0.0159458	0.295092	0.462633	0.0638056	0.0112277	0.116778	0.1003	1.96307e-06	0.332327	0.13257	0.423006	0.160476	0.477593	0.176411	0.493377	0.279048	0.388266
IPI00012855	IPI00290409	8834	664	0.4023	0.0282323	0.499978	0.271606	0.321384	0.12285	0.0874174	0.00880812	0.348926	0.293347	0.0447497	2.72028e-05	0.0995861	0.107801	0.217127	0.0255528	0.0247149	0.463392	0.398721	0.257704	0.480526	0.000301921	0.0119355	0.402978	0.00140533	0.498076	0.477342	0.494558
IPI00012866	IPI00027454	207	3164	0.0431371	0.494415	0.0750286	0.454803	0.259991	0.0391543	0.367741	0.135863	0.310028	0.34234	0.102535	0.356111	0.452143	0.0801132	0.193567	0.424921	0.329398	0.263363	0.0193957	0.188328	2.52357e-05	0.243345	0.00346944	0.0245378	0.0180195	0.237439	0.117247	0.035324
IPI00012870	IPI00012866	208	207	0.1413	0.000808233	0.0604289	0.123766	0.13744	0.0474622	0.119297	0.0503311	0.216751	0.201463	0.451834	0.0652795	0.125339	0.0389726	0.216633	0.291755	0.0296575	0.275276	0.194823	0.427	0.0414123	0.0738964	0.415288	0.309754	0.266765	0.175736	0.108455	0.229104
IPI00012870	IPI00027281	208	6517	0.217219	0.29535	0.0204377	0.317223	0.225592	0.219675	0.17508	0.451096	0.401939	0.0533611	0.343523	0.0281677	0.191259	0.258217	0.0627815	0.155356	0.0594992	0.280337	0.433395	0.429633	1.95384e-05	0.370979	0.4159	0.241307	0.378851	0.140181	0.014414	0.135696
IPI00013177	IPI00385449	5997	5578	0.297625	0.488345	0.399046	0.254047	0.148125	0.132282	0.150097	0.00119011	0.045631	0.35752	0.0115245	0.077278	0.254754	0.401524	0.246444	0.172633	0.222071	0.385223	0.458639	0.420466	0.416187	0.291032	0.0978922	0.0117479	0.248405	0.484532	0.444159	0.333599
IPI00013179	IPI00003081	5730	5731	0.00421982	0.44556	0.29852	0.027723	0.0596711	0.0585857	0.0586961	0.150006	0.344516	0.489888	0.369015	0.192973	0.0991327	0.385591	0.390594	0.269386	0.13888	0.309611	0.410364	0.489512	0.0985724	0.232465	0.44862	0.334704	0.082435	0.331567	0.33071	0.487255
IPI00013179	IPI00011285	5730	823	0.0359022	0.173965	0.302799	0.00775384	0.219417	0.0564356	0.00919978	0.487895	0.0348334	0.484685	0.404936	0.442851	0.43535	0.0578668	0.353551	0.00405357	0.280745	0.281992	7.61189e-06	0.195387	5.21195e-05	0.140925	0.12389	0.128214	0.00179035	0.120049	0.206746	0.296361
IPI00013353	IPI00026637	8811	51083	0.0179048	0.0083994	0.434918	0.195974	0.285455	0.0855958	0.172687	0.226212	0.373922	0.0652334	0.261099	0.144616	0.020427	0.149431	0.0692674	0.138653	0.10311	0.0525986	0.19273	0.0499198	0.262527	0.0507445	0.10276	0.318758	0.18826	0.0488084	0.000605311	0.244229
IPI00013400	IPI00012948	4316	1839	0.269315	0.224469	0.153862	0.187945	0.0392033	0.135393	0.370052	0.0130011	0.237223	0.335622	0.172843	0.0422732	0.132943	0.133734	0.136903	0.288766	0.400273	0.425832	0.237231	0.094735	2.84998e-05	0.0146747	0.40608	0.186735	0.343506	0.25406	0.080918	0.0661765
IPI00013409	IPI00008832	330	2619	0.47584	0.105458	0.195153	0.116878	0.127848	0.121991	0.400395	0.0730012	0.0362091	0.102487	0.230276	0.250771	0.39142	0.132107	0.442439	0.359276	0.351285	0.205736	0.0158767	0.498004	0.0615271	0.356681	0.0619779	0.276378	0.057846	0.0783885	0.165154	0.183633
IPI00013409	IPI00218829	330	2935	0.286412	0.00749124	0.431748	0.221128	0.473354	0.438412	0.0631468	0.417827	0.00808834	0.458126	0.0986965	0.244181	0.293403	0.150491	0.410316	0.493002	0.189663	0.161181	0.0705138	0.000199654	0.0269764	0.223084	0.378025	0.085961	0.223199	0.423147	0.0348136	0.0235952
IPI00013418	IPI00218829	329	2935	0.405753	0.000241867	0.288411	0.0693096	0.174477	0.479121	0.196339	0.00162404	0.428446	0.0599785	0.452244	0.0434347	0.495447	0.100835	0.248849	0.000112171	0.485254	0.104847	1.76188e-07	0.00502187	0.010145	0.104075	0.0143367	0.138466	0.0432805	0.0456505	6.10729e-05	0.000940789
IPI00013435	IPI00020599	912	811	0.168593	0.499505	0.482428	0.178242	0.497053	0.166671	0.0974658	0.00615575	0.427823	0.487023	0.420501	0.483665	0.216872	0.420986	0.42009	0.130711	0.477612	0.471532	0.235151	0.498249	4.04193e-05	0.230814	0.235277	0.0918985	0.0736045	0.261596	0.367794	0.402573
IPI00013677	IPI00102495	9412	10001	0.484067	0.208068	0.09658	0.00114429	0.0513429	0.193933	0.00116928	0.000942523	5.18973e-05	0.0244465	0.0702407	0.00295576	0.324609	0.0537948	0.193969	0.000457921	0.121988	0.0394505	0.207195	0.20883	0.0541756	0.248605	0.034301	0.0607738	0.0567001	0.48935	4.4523e-05	4.57671e-05
IPI00013677	IPI00219430	9412	9862	0.48283	0.0226384	0.117436	0.359046	0.0358187	0.114303	0.0303639	0.0537703	0.0302661	0.488299	0.179445	0.000190059	0.459988	0.278376	0.344803	5.48325e-07	0.202642	0.457086	0.116662	0.463115	1.10242e-09	0.344066	0.240035	0.0266943	0.0814509	0.333014	0.0168645	0.0280906
IPI00013681	IPI00007836	7222	7224	0.173101	0.0991083	0.26782	0.32951	0.259605	0.334829	0.410236	0.0783436	0.106384	0.160402	0.215736	0.00274424	0.24893	0.260054	0.119685	0.00863618	0.00185047	0.10134	0.302579	0.00182826	0.191732	0.423244	0.245008	0.257022	0.1862	0.014236	2.55665e-05	0.180972
IPI00013681	IPI00167949	7222	4599	0.0737743	0.141665	0.468153	0.0996367	0.0909973	0.415043	0.40659	0.109242	0.403019	0.154886	0.0579762	0.362344	0.380088	0.246085	0.139563	0.00163709	0.48212	0.176186	0.0001107	0.261563	0.102385	0.194238	0.387096	0.337012	0.0284041	0.0767735	0.0776507	0.0290565
IPI00013681	IPI00301480	7222	5330	0.100136	0.0870969	0.37829	0.278066	0.0555481	0.301683	0.26958	0.404523	0.420693	0.167545	0.000152611	0.479916	0.204717	0.309968	0.235816	0.201191	0.0961248	0.0128782	0.00262252	0.041775	0.0164957	0.348998	0.303204	0.0757565	0.0553907	0.233369	0.0189643	0.0642498
IPI00013681	IPI00305551	7222	2767	0.447224	0.393661	0.393206	0.19609	0.226621	0.0720282	0.461448	0.337624	0.372714	0.446433	0.110754	0.0885172	0.0847237	0.447021	0.072385	0.000166599	0.0627677	0.448372	0.232129	0.00340812	0.034086	0.302987	0.294451	0.371846	0.415153	0.0430321	0.472655	0.476147
IPI00013681	IPI00385449	7222	5578	0.129941	0.361996	0.238482	0.464127	0.417321	0.343573	0.116174	0.0687801	0.256536	0.260704	0.321296	0.0406111	0.257252	0.435642	0.109332	0.071977	0.237665	0.400975	0.184787	0.0573337	0.35276	0.408117	0.462909	0.0941951	0.12093	0.40904	0.330379	0.380822
IPI00013681	IPI00413778	7222	2280	0.169923	0.392991	0.337978	0.0797352	0.123832	0.175245	0.0321406	0.0451975	0.283475	0.16661	0.308779	0.485099	0.480957	0.327095	0.451014	0.352294	0.0581335	0.0124872	0.000147596	0.000994032	0.000458733	0.180773	0.00691703	0.000483002	0.0435061	0.476758	3.71875e-07	0.230516
IPI00013683	IPI00022463	10381	7018	0.20787	0.471657	0.0268232	0.323546	0.47918	5.02721e-05	0.0575457	7.29431e-05	0.43408	0.486453	0.330491	0.228851	0.466038	0.12763	0.234679	0.0537019	0.196161	0.108531	1.95241e-09	0.247937	0.0807776	0.16139	0.0870218	0.209871	0.081337	0.0222235	0.294735	0.372438
IPI00013683	IPI00027281	10381	6517	0.216583	0.0412578	0.00297806	0.181503	0.0385499	0.47192	0.277983	0.0145588	0.189179	0.250582	0.314835	0.151427	0.0690639	0.168725	0.123797	0.30531	0.24268	0.375493	0.104567	0.00477202	0.0501827	0.314127	0.0992976	0.181482	0.208282	0.121752	0.161224	0.490981
IPI00013723	IPI00008965	5300	3725	0.157447	0.00350217	0.345776	0.0604618	0.312948	0.268958	0.294653	0.190521	0.29168	0.0999257	0.200261	0.0961536	0.187309	0.233658	0.423611	0.437456	0.139989	0.00788795	0.00150901	0.490615	0.0222667	0.379888	0.477785	0.0204119	0.149556	0.256799	0.0673056	0.0380806
[truncated: 773 more rows]

## Sheet: PCCfdr_ppi
IPI1	IPI2	Gene1	Gene2	GDS1023	GDS1036	GDS1062	GDS1064	GDS1067	GDS1096	GDS1209	GDS1220	GDS1257	GDS1259	GDS1282	GDS1321	GDS1331	GDS266	GDS268	GDS395	GDS558	GDS564	GDS596	GDS690	GDS715	GDS737	GDS760	GDS810	GDS914	GDS946	GDS987	GDS999
[truncated: 1,037 more rows]

[truncated: 8 more sheets: PCC_ggi, PCCpval_ggi, PCCfdr_ggi, HavingSameSign_ppi&ggi, AbsolutePCCIncrease_ppivsggi, SignificantPPIsofEachDataset, SignificantDatasetofEachPPIpair, KStest2forPPIvsGGI_Pos&Neg]
