# Supplementary material for: Transcript-level annotation of Affymetrix probesets improves the interpretation of gene expression data
Source: BMC Bioinformatics. 2007 Jun 11;8:194. doi: 10.1186/1471-2105-8-194 (PMC1913542; doi:10.1186/1471-2105-8-194)
Supplement: Additional file 6 — Expression correlation of PPI and GGI pairs from IntAct. PPI and GGI Pearson correlation coefficients for 274 IntAct PPIs. [file 1471-2105-8-194-S6.xls]

## Sheet: PCC_ppi
IPI1	IPI2	Gene1	Gene2	GDS1023	GDS1036	GDS1062	GDS1064	GDS1067	GDS1096	GDS1209	GDS1220	GDS1257	GDS1259	GDS1282	GDS1321	GDS1331	GDS266	GDS268	GDS395	GDS558	GDS564	GDS596	GDS690	GDS715	GDS737	GDS760	GDS810	GDS914	GDS946	GDS987	GDS999
IPI00000049	IPI00419240	8743	54	-0.00999875	-0.431953	-0.0871026	-0.123254	0.251703	0.767785	0.326111	0.348382	0.0439497	0.48454	-0.158884	0.192104	-0.343836	0.291496	0.160967	0.17231	-0.0832064	0.0880483	0.386151	0.247548	0.139628	-0.204397	0.207074	0.152324	-0.00356896	-0.0198593	0.312364	0.132824
IPI00000833	IPI00412264	1081	5764	0.367592	0.00828801	-0.222651	-0.0585257	-0.0436885	0.157415	-0.196685	-0.188726	0.0386747	0.184775	0.227173	-0.0131157	-0.146838	0.345418	-0.176148	-0.378257	-0.425658	0.321251	0.371973	0.618952	0.293385	0.0331166	0.0411846	-0.125205	0.162846	0.00463961	-0.554976	0.491041
IPI00001062	IPI00013978	4615	8405	0.473672	-0.0443528	0.0699799	0.150399	0.456009	0.13702	-0.145674	0.0623265	0.369527	-0.0435854	0.160052	-0.723644	0.417404	0.430213	-0.185036	0.426472	-0.243436	-0.0548023	0.300663	-0.692001	0.264338	0.122987	0.186402	0.0374777	-0.0731691	0.0572032	0.372484	0.256892
IPI00001146	IPI00025616	11157	5425	0.165515	-0.181193	0.375657	-0.0282902	0.456542	0.114925	0.15924	0.297893	0.598271	0.101647	0.652643	-0.163776	0.0943868	0.233711	-0.241428	0.247581	0.107079	-0.114116	0.454738	0.37834	0.704915	0.012899	0.263194	0.0253988	0.00921605	-0.389873	0.271762	0.613473
IPI00001639	IPI00166500	3837	51588	-0.270918	0.204575	0.279996	0.194146	0.312769	0.00517676	0.00464012	-0.114851	0.0632208	-0.0401016	-0.123457	0.206451	0.0485738	0.266758	0.0916211	-0.184049	-0.184472	-0.0776683	0.00979727	0.483281	0.135255	-0.0705669	0.198818	-0.10228	-0.0416047	0.0438685	-0.226097	0.32727
IPI00001639	IPI00412264	3837	5764	-0.472634	-0.377404	0.0750558	-0.053428	0.0962803	-0.0495754	-0.0294749	-0.0780166	-0.159551	-0.106977	0.1202	-0.200028	-0.0937299	-0.304447	-0.130684	0.476316	0.21086	0.0477471	-0.565045	-0.505699	-0.421083	-0.0390994	-0.173026	0.201317	-0.189647	-0.0519423	0.616558	-0.389849
IPI00002335	IPI00023339	3064	1387	0.0524046	0.195084	0.102239	0.113138	0.028091	0.185451	0.147424	-0.146302	0.137451	-0.205545	0.0577697	0.238571	-0.107766	-0.0628103	0.0990442	-0.0803077	-0.112837	-0.130357	0.11126	-0.115797	0.031323	-0.129947	0.440069	-0.0448381	-0.00494795	0.268175	-0.478574	0.151715
IPI00002569	IPI00006779	1978	9470	0.526883	-0.259087	0.418369	0.27786	0.152399	0.461431	0.463169	0.364231	0.586192	0.445692	0.702867	0.273602	0.438198	0.0057927	-0.00424819	0.318337	0.425095	0.162082	0.602542	0.5862	0.596959	0.517378	0.325136	0.0526363	-0.539926	0.276354	0.142687	0.516238
IPI00002852	IPI00007730	5828	11161	0.193027	0.0413241	0.461652	0.0581692	0.251114	-0.249429	0.0517201	0.364566	0.475743	0.265482	0.0782868	0.294163	-0.135754	0.049065	0.0700875	0.455356	0.23435	0.39302	0.0731518	-0.140629	0.370941	-0.077901	0.695212	0.346244	-0.00267712	0.160849	0.75229	0.479392
IPI00003326	IPI00015161	402	5147	0.303544	0.0920135	0.53042	0.523033	0.368739	0.552174	0.367424	0.487638	0.153309	-0.251536	0.767341	0.580731	-0.125468	0.0134026	0.159131	0.266626	0.434483	0.153301	0.394671	-0.661241	0.288378	0.166055	0.54858	-0.140622	0.27242	0.216042	-0.151716	0.711564
IPI00003327	IPI00015161	403	5147	-0.361541	0.0120125	0.102387	0.198468	0.000947301	0.502931	0.269313	-0.00786772	-0.0542266	-0.104371	0.399549	0.427143	-0.124583	0.0143642	-0.0818909	0.142714	0.152305	-0.2319	0.0182086	-0.354019	0.179268	-0.00517786	0.34795	0.123103	-0.110493	-0.263257	-0.0846089	-0.291553
IPI00003527	IPI00302383	9368	1080	-0.337771	-0.255216	-0.00693297	-0.0017552	0.25613	0.226463	0.311711	-0.0590088	0.0239859	-0.0154033	0.0350415	-0.273396	0.285287	-0.0915414	0.0413409	0.112171	0.149971	0.051281	-0.0523032	0.0478278	-0.270749	0.0405661	0.245371	-0.0496953	-0.0540625	0.293335	0.0401184	-0.0482575
IPI00003789	IPI00007730	26151	11161	0.189358	0.00297057	0.0313479	-0.158044	0.336468	0.257157	0.210403	0.161623	0.0516739	-0.108688	-0.0390896	-0.207835	0.119789	0.029203	-0.128999	-0.106215	0.133068	-0.00550703	0.22094	0.25247	0.283359	-0.015087	-0.284675	-0.368024	0.137671	0.112227	-0.248254	0.40383
IPI00004389	IPI00001814	27229	57144	-0.0637598	-0.0787029	0.184186	0.0605637	-0.188244	0.272029	0.204716	-0.137553	0.0380272	0.276031	-0.0304911	0.378406	0.0562404	0.0197872	-0.271436	-0.170337	0.350256	0.62764	0.20064	-0.41345	-0.381429	-0.00872783	-0.0220371	0.00605172	-0.0802953	0.138705	-0.119359	0.0868658
IPI00004389	IPI00554443	27229	79991	-0.11461	-0.0383393	0.139392	-0.0643647	0.0281345	-0.123052	-0.197555	0.0164885	-0.176485	-0.325297	-0.115021	0.656417	-0.180724	-0.149773	-0.132958	-0.00829299	-0.129917	0.46953	-0.116875	-0.443008	-0.0386608	-0.222594	0.363416	0.032923	-0.244792	0.111178	0.0205225	-0.245575
IPI00004671	IPI00003909	2804	6515	-0.0944294	0.314054	0.0645976	0.0865973	-0.00500472	-0.294892	0.0868352	0.0738705	-0.118716	-0.059291	0.292719	0.0422232	-0.19461	-0.0988182	-0.0439619	0.191532	-0.0809859	0.170927	-0.0407918	-0.475747	0.166	0.157325	0.0441554	0.182018	-0.0463571	0.0952902	-0.34066	-0.207617
IPI00004671	IPI00005695	2804	4694	0.460182	0.185767	-0.140098	-0.0329014	0.403733	-0.0328816	-0.255074	0.422148	0.104421	-0.431821	0.311083	-0.319927	0.375113	0.335117	0.136867	-0.158408	-0.06694	0.196078	0.0757868	0.867499	0.172585	0.420704	0.170778	0.607914	0.226622	0.0652885	0.284737	0.6534
IPI00005163	IPI00015161	54622	5147	0.127153	0.581568	-0.515165	-0.0368299	-0.130265	0.203359	0.0476386	0.0527387	0.256028	0.528637	-0.489091	-0.318519	0.1393	-0.423413	-0.0928366	-0.0760232	0.266491	-0.0405479	-0.117925	-0.455898	0.0317858	0.035165	-0.0890784	-0.111822	-0.00463659	0.0454498	0.346545	-0.0164579
IPI00005163	IPI00412264	54622	5764	-0.179612	-0.168297	-0.129603	0.0369915	0.0885502	0.119323	0.100411	0.0567438	-0.226328	0.0504018	0.257948	0.0838468	0.213896	-0.0335172	0.22912	-0.02017	0.30405	-0.0490661	0.256945	0.103954	0.189067	-0.170213	-0.112292	0.183776	-0.087767	0.0994094	0.200171	-0.0662254
IPI00005181	IPI00005881	5359	9140	-0.336031	0.24133	0.0944053	0.246678	-0.0325142	0.143435	0.502106	0.170503	0.0893177	0.504887	-0.148421	0.291833	0.199726	-0.0493552	-0.0256279	0.190767	0.211329	0.0285854	0.433287	0.610488	-0.0165505	-0.055123	0.146172	-0.208183	0.363646	-0.0688972	0.227	0.277891
IPI00005181	IPI00008552	5359	10539	0.143214	0.226089	0.0611256	0.180648	-0.168555	0.0422719	0.132931	0.122137	-0.357838	-0.0677843	-0.0990729	-0.112191	0.263433	0.0175004	0.00818836	-0.0547112	-0.257983	0.238994	-0.0239052	0.0874743	-0.259525	0.150483	0.191712	0.107333	0.0309622	0.331719	0.0139889	0.22833
IPI00005181	IPI00025463	5359	22822	-0.232237	-0.125373	-0.209698	0.421924	0.0466614	0.180951	0.0465759	0.175899	0.671846	0.21261	-0.456592	-0.219321	-0.0666979	0.00929301	0.120844	-0.39986	-0.0403811	0.38486	-0.0327911	0.82396	-0.0787648	0.11733	-0.0781533	0.328134	-0.280436	-0.0596858	-0.264505	0.0649177
IPI00005181	IPI00060572	5359	80028	0.152127	-0.336231	-0.470174	-0.285732	0.0655639	-0.564314	-0.175236	0.178869	-0.437695	-0.239833	-0.222528	-0.268643	0.154166	0.257203	0.122923	0.00016227	-0.182056	-0.181393	-0.420323	0.211489	-0.370285	-0.0232441	-0.124315	-0.201168	-0.103213	0.232694	-0.141128	-0.123442
IPI00005692	IPI00007730	6183	11161	0.0711576	0.044896	0.283908	0.524997	0.47407	0.109161	-0.0249557	0.396511	-0.178564	0.0758311	0.120117	0.194996	0.0953521	0.0330564	0.113332	0.492969	0.278769	0.279278	0.477919	0.90226	0.502991	-0.0111024	0.429839	0.443884	0.205547	-0.00128594	0.585798	0.476159
IPI00006050	IPI00296058	9747	30008	-0.085242	-0.00943657	-0.101221	-0.0657623	-0.0663692	0.0155801	0.0708214	0.00163946	0.239521	0.0740237	-0.424576	-0.0699579	0.194437	0.000292791	0.221377	0.341327	-0.15364	-0.28146	0.102426	0.135678	0.320764	-0.0482893	-0.170171	-0.00322203	0.111142	0.0662078	0.0885059	0.143749
IPI00006451	IPI00007730	4905	11161	0.151875	-0.0293217	0.154038	0.245604	0.461091	-0.0665075	0.15753	0.132311	0.371231	0.0765194	0.227156	0.263889	0.128696	-0.135944	0.142386	0.36453	0.31191	0.222796	0.0148856	0.652308	0.401126	0.079698	0.351144	0.455826	0.343272	0.02387	0.622322	0.345303
IPI00006663	IPI00007730	217	11161	0.298874	0.367931	0.0300903	0.190635	-0.24006	0.107815	0.192726	-0.131341	0.158642	0.1143	0.0590833	0.115676	-0.146791	0.0503358	-0.195779	-0.0666577	0.150477	-0.106796	0.0181663	-0.234773	-0.36535	0.083965	0.285566	0.506896	0.220062	-0.013195	0.491567	0.224831
IPI00006779	IPI00021298	9470	54474	-0.368172	-0.0689792	0.0451246	0.291491	0.17156	0.153713	-0.241252	-0.0603669	-0.166581	-0.285828	-0.0399855	0.186724	-0.377308	-0.268782	-0.0695795	-0.455664	-0.149379	-0.140359	0.0932583	0.691964	0.270582	0.0859178	-0.0399581	-0.0774931	0.0964385	0.0884414	-0.286846	-0.495716
IPI00006900	IPI00412264	57050	5764	-0.439739	-0.325502	-0.181181	-0.214528	-0.0823101	-0.26675	-0.173863	-0.223192	-0.297712	-0.0275291	0.0550771	0.22117	0.0623064	-0.113738	0.118509	0.0798687	-0.0571057	0.0596794	-0.636771	-0.546582	-0.47403	0.0517173	-0.338717	0.171712	-0.206116	-0.0693543	0.720143	-0.451981
IPI00007047	IPI00007730	6279	11161	0.0519321	-0.146513	0.13463	-0.205408	-0.211299	-0.263024	-0.0112343	-0.190796	-0.0632344	-0.0361025	-0.280051	0.475414	0.0205493	-0.189821	0.152585	0.259793	0.230432	0.227681	-0.171336	-0.693621	0.110984	0.152311	0.0998659	-0.0243296	-0.0155422	-0.084914	-0.0683702	-0.000138291
IPI00007047	IPI00007866	6279	64284	-0.438722	0.278379	-0.0479966	-0.0898048	-0.0208461	0.156031	0.195891	0.148734	0.324265	-0.27794	0.277917	-0.196104	-0.0631083	-0.104493	-0.3402	-0.100859	-0.317449	0.238739	-0.0884794	-0.432378	0.0116224	-0.0340499	0.463577	0.235473	0.258482	0.182732	-0.611601	0.0903969
IPI00007047	IPI00021634	6279	64837	-0.297665	0.520161	-0.301281	-0.375326	-0.00912302	-0.708769	0.197195	0.23687	0.0931303	0.304504	-0.171325	0.169149	-0.191611	-0.360704	-0.0705947	0.0888231	-0.101258	-0.141398	-0.374049	-0.698579	0.0665717	0.133858	-0.527148	-0.181692	0.322896	0.0171503	0.232313	-0.314173
IPI00007047	IPI00029127	6279	2661	0.0887115	-0.386218	-0.269455	-0.0208069	0.120627	-0.325778	0.00783732	0.00550825	0.269514	-0.32871	-0.41626	-0.174987	-0.0171182	0.173353	-0.10666	-0.0371972	-0.11748	0.26288	-0.232576	-0.0809157	-0.166863	-0.0630251	0.204122	0.0855028	-0.171937	-0.227165	0.0668532	-0.271865
IPI00007047	IPI00400922	6279	22984	-0.120672	0.110048	0.0792363	-0.464203	-0.314481	0.355162	-0.0325822	-0.138493	0.225041	0.274872	-0.0982945	0.00504669	-0.155487	-0.198162	0.090054	-0.00932999	-0.254908	0.227508	-0.174261	-0.589095	0.405228	-0.137464	-0.374757	0.041514	0.0781121	0.334122	-0.0450839	0.0601208
IPI00007123	IPI00027454	27330	3164	0.06866	-0.157194	0.061263	0.305399	0.159475	-0.168684	-0.0369893	-0.209398	0.439609	-0.222089	0.00929335	-0.402538	-0.161033	-0.191441	0.375271	0.308768	-0.215637	0.0784575	0.203465	-0.484895	0.68802	0.179817	0.215508	-0.0803751	-0.127458	0.0454774	-0.148149	-0.0527747
IPI00007155	IPI00219684	51160	2170	-0.482844	0.183856	-0.0516302	-0.080386	-0.345435	0.188567	0.161971	-0.0935963	-0.00617291	0.166305	-0.109951	0.0222386	-0.200098	-0.0248867	0.274893	-0.361826	0.100087	0.37645	-0.310628	-0.0837142	-0.186907	-0.147467	0.146851	0.51161	0.0294318	0.0417636	0.356988	0.133712
IPI00007155	IPI00292168	51160	25842	-0.027756	-0.0855839	0.165367	0.0639254	0.494214	0.222783	-0.152143	0.337614	0.319577	0.0259811	0.396404	-0.282594	-0.039761	-0.165806	0.278844	0.192002	0.278386	0.321791	0.14541	0.58789	0.127706	-0.335181	0.229901	0.0458078	0.622076	0.394775	0.252269	0.32506
IPI00007304	IPI00412264	10425	5764	0.0751942	-0.269873	-0.00550047	-0.163461	0.0165703	0.159233	-0.0995256	-0.061129	-0.0753362	-0.240501	-0.1387	-0.201124	-0.097087	-0.16277	0.00347131	-0.206895	0.224751	-0.234689	-0.108925	-0.0686339	-0.348957	0.0291581	-0.025389	0.0734267	0.0770155	0.0763937	-0.101463	-0.192861
IPI00007393	IPI00014253	10513	23212	-0.111621	0.080597	0.063977	0.0451478	0.44095	-0.00792842	0.275635	0.150638	0.0604192	0.0267043	0.1595	0.105936	-0.00284313	0.121339	0.312336	-0.129145	0.199017	0.261884	-0.00326338	-0.0870534	0.14885	-0.0454474	0.446522	0.220289	0.112953	0.248116	0.565311	0.54388
IPI00007393	IPI00022223	10513	81029	0.0250446	0.0224957	0.258466	0.109167	0.435039	0.0167765	0.0616562	0.261299	0.00545516	0.0415473	-0.0533645	-0.0328459	0.160825	-0.0529283	0.174247	0.347411	-0.160991	-0.193822	-0.137896	-0.148316	0.0295382	0.0831858	0.389294	-0.0530959	-0.111987	-0.0497155	-0.411532	-0.0195224
IPI00007393	IPI00027875	10513	23208	0.118205	0.39941	-0.14976	0.103278	-0.239532	0.277973	0.193091	-0.31428	0.214604	-0.318088	0.0374179	-0.151313	0.0207759	-0.165971	0.0625997	0.660957	-0.127288	0.455996	0.133902	0.117435	0.0382927	0.14118	-0.0776773	0.19727	-0.233098	0.0563253	-0.107041	0.131027
IPI00007393	IPI00100796	10513	51510	-0.0228219	0.272674	0.0902834	0.22626	0.548629	0.239055	0.568484	0.452861	0.328475	0.174291	0.120066	0.574064	0.435992	0.0939616	-0.0525965	0.526087	0.331996	0.136939	0.162579	-0.0677937	0.402382	-0.0442661	0.313116	0.388093	0.310805	0.165174	0.669521	0.695363
IPI00007393	IPI00470595	10513	79594	0.0807029	0.116635	-0.14971	0.149191	-0.254025	0.215033	-0.109611	-0.0499631	-0.232885	0.130695	0.0948523	-0.387722	0.0274405	-0.0493689	-0.0498733	0.0303247	0.0440712	-0.254181	-0.102013	-0.0420537	0.182533	-0.126958	0.132668	-0.091443	0.0275906	0.064741	-0.120106	0.323381
IPI00007909	IPI00010248	10567	51324	0.182408	0.0534832	0.515602	0.28184	0.218149	0.0495469	0.372915	0.522571	0.348434	0.134105	0.45244	0.665191	0.420382	0.437992	0.150201	0.0726605	0.451729	0.613212	0.39766	0.227078	0.487263	-0.00662467	0.240259	0.668044	0.675977	0.0304789	0.655533	0.49467
IPI00008240	IPI00291412	4141	9647	0.134316	-0.480669	0.0637359	0.318694	-0.173667	0.010921	0.028607	-0.00451359	0.306695	0.0501339	0.0972118	-0.180085	0.438253	-0.0526813	0.205	0.121219	0.0222453	0.0869448	0.138006	-0.126651	0.054604	-0.0998263	0.0316572	0.0233234	0.122957	0.160112	-0.233189	-0.110157
IPI00008527	IPI00412264	6176	5764	-0.265766	-0.0942911	-0.102853	0.0904696	-0.0483517	-0.593077	0.0789303	-0.126821	-0.0653279	0.0205755	0.263797	0.0745847	-0.20299	0.0566544	0.0320999	-0.143719	-0.0366432	-0.0608528	-0.728923	-0.577535	-0.215313	0.0176302	0.141555	0.056609	-0.347409	-0.0339563	0.179879	-0.31214
IPI00008552	IPI00296058	10539	30008	-0.0382828	0.104096	-0.371629	0.146605	-0.130683	0.0800713	0.074339	-0.0331688	-0.114067	-0.099516	0.429246	-0.415703	-0.186102	0.0244842	0.152672	0.0166446	0.090501	-0.0267544	-0.0993084	0.0454688	-0.335327	-0.177997	-0.388932	-0.351525	0.122108	-0.00352505	-0.171586	-0.151828
IPI00008771	IPI00296058	3087	30008	-0.0872242	0.0922168	0.48021	0.2414	0.129393	0.0860349	-0.319018	-0.0866325	-0.111451	0.333956	-0.0483456	0.023503	-0.245313	0.00591258	-0.11541	0.0454855	-0.485059	-0.0218064	-0.12065	-0.333788	-0.318459	-0.100044	-0.010394	-0.265819	0.338688	-0.00507986	0.136237	-0.217469
IPI00008780	IPI00412264	8614	5764	0.26258	-0.337552	-0.254646	-0.19617	0.143819	-0.023249	-0.0331687	-0.170568	0.0492416	0.0830172	-0.129276	-0.226242	0.0505057	0.056745	0.0411003	-0.180352	-0.223866	-0.106936	-0.0186598	-0.466924	0.325615	-0.0811915	0.0198087	-0.0342097	0.206142	0.071736	-0.37438	0.122215
IPI00008829	IPI00007730	5427	11161	-0.110499	0.173773	0.476546	0.385903	0.243991	0.194534	-0.0645421	0.340694	0.0356143	0.117594	0.199991	0.281722	0.0487979	-0.156465	-0.389789	0.256234	-0.302711	-0.105815	0.164115	0.646156	0.420337	0.0289001	0.527691	-0.0946479	0.0835898	0.0656753	-0.321379	-0.254641
IPI00009148	IPI00007866	11165	64284	-0.155083	-0.0253884	-0.178869	0.197	0.0962352	-0.519984	-0.2455	-0.00792369	0.394464	-0.125676	0.243602	-0.244959	0.127205	-0.226329	0.199414	-0.242441	0.0958435	0.0695303	-0.210719	0.678815	-0.0135965	0.132455	0.407333	0.141704	-0.0381287	-0.212916	-0.183338	-0.289415
IPI00009148	IPI00008527	11165	6176	0.434841	-0.253275	0.34473	-0.050079	-0.0271824	-0.0505985	0.163907	0.288134	0.413672	0.302125	0.114565	0.673817	0.137379	-0.261845	-0.011577	0.136341	0.327967	-0.217754	0.0745374	0.534812	0.299494	-0.158356	0.165533	0.253991	0.222643	-0.183425	0.46846	-0.126593
IPI00009148	IPI00012772	11165	6132	0.0185804	0.00355575	0.445832	0.08607	0.143416	-0.139594	0.266322	0.300512	0.380831	0.392316	0.344612	0.60809	0.208333	-0.254264	0.0248653	0.227911	0.74239	-0.155183	0.174546	0.59132	0.617368	-0.185489	0.381335	0.0247895	0.103979	0.000198476	0.455305	0.670571
IPI00009210	IPI00412264	11266	5764	-0.115985	-0.067001	0.0508661	-0.0867412	0.143722	0.355997	0.134336	-0.2445	-0.0611072	0.122776	-0.125696	-0.194383	-0.185409	0.100106	-0.1311	0.0473795	0.0892577	-0.300809	-0.250018	-0.549358	-0.37629	0.0488676	0.0696556	-0.170421	-0.3419	-0.0326762	0.308262	-0.174371
IPI00009889	IPI00000171	6303	81628	0.190362	-0.292254	0.0398971	0.137836	0.0488878	-0.355917	-0.190584	-0.170291	0.0596456	-0.291061	-0.118548	0.238946	0.117947	-0.218625	-0.356565	-0.168979	0.0562201	-0.495161	-0.113643	0.353436	0.205117	0.15571	-0.14704	-0.0414372	-0.310868	0.0148931	-0.0324401	0.151147
IPI00009889	IPI00005222	6303	2051	-0.149748	-0.623518	-0.162111	-0.0155202	0.297319	-0.380997	-0.0309026	0.289628	-0.278724	-0.17848	0.0589887	-0.16146	-0.235433	-0.192185	-0.313637	-0.247818	-0.30041	0.136819	-0.323358	0.538189	-0.0914356	0.346611	-0.0234218	-0.0077366	-0.105249	-0.174581	-0.33379	-0.364791
IPI00009889	IPI00007021	6303	51003	-0.545605	-0.337389	0.1408	0.106045	0.078913	-0.0753398	0.0454145	-0.0754714	-0.30966	-0.450583	0.23154	-0.0192925	-0.147797	-0.138922	-0.0632173	0.355051	-0.271356	-0.323686	-0.359091	0.246212	0.191603	0.168639	0.0752271	-0.317683	-0.104553	-0.218642	0.178544	0.252493
IPI00009889	IPI00007320	6303	22980	0.606832	0.288842	-0.0723646	0.0974894	-0.0922504	-0.285182	-0.226807	0.16432	0.0285262	0.26243	0.279964	-0.00771811	0.178645	0.212849	0.0742726	-0.161868	0.42102	-0.0696599	0.237897	-0.47716	0.538229	0.358462	-0.212756	0.149615	-0.0759711	-0.00629805	0.402354	-0.0828043
IPI00009889	IPI00007730	6303	11161	0.182087	-0.165385	-0.184506	-0.191587	-0.254502	-0.175339	-0.199987	-0.430768	0.238887	-0.0107202	-0.145916	-0.119294	-0.101222	-0.332282	-0.120694	-0.359295	0.0922669	0.482198	0.0829318	-0.508253	-0.327935	0.206052	0.079979	0.325197	0.00408917	0.0360602	0.272778	0.0909199
IPI00009889	IPI00008527	6303	6176	0.240505	0.59382	0.155509	0.263956	0.131725	0.210694	0.00521691	-0.165624	-0.0526407	-0.619924	-0.0483815	0.241858	0.266407	-0.11916	-0.249795	0.604038	0.10519	0.115136	0.485777	-0.02288	-0.294308	-0.0765666	0.222786	0.187189	0.0604985	0.0333285	-0.0664564	0.215332
IPI00009889	IPI00019903	6303	51204	0.219038	-0.20683	0.376883	0.293654	-0.160517	-0.294326	0.243125	-0.149514	-0.43037	-0.510862	-0.511102	0.207725	0.0183938	0.462562	-0.298864	-0.545269	-0.486104	0.250056	0.206761	0.000136673	-0.399866	-0.0275857	0.0692544	0.0600526	-0.549818	-0.160875	0.0664194	-0.0995778
IPI00009889	IPI00028565	6303	2634	0.440154	0.304902	0.0777646	0.433025	0.373636	0.442883	0.443631	0.472826	0.310294	0.679431	0.488839	-0.0181309	0.713611	0.09631	0.144717	0.324383	0.282196	0.0488865	0.353628	0.589558	0.768125	0.536728	0.438557	-0.176186	0.0514113	-0.00768387	-0.184755	0.539317
IPI00009889	IPI00029127	6303	2661	-0.47244	-0.453317	-0.13175	-0.187396	-0.0178547	-0.307526	-0.151642	0.144996	0.160444	-0.389163	-0.202873	-0.260213	-0.096045	0.107744	-0.0771304	0.0634313	-0.412499	-0.00685414	-0.262777	-0.193699	0.0165542	-0.106003	-0.11482	-0.351077	-0.126259	-0.0577655	-0.30298	0.216144
IPI00009889	IPI00163230	6303	10980	0.0601529	0.0571601	0.163724	0.0953684	-0.396683	-0.33054	0.0938178	-0.187119	-0.0635368	0.00902679	-0.191345	-0.0409551	0.128373	0.236132	0.0909391	-0.456451	-0.113475	0.0245503	0.0291463	0.419462	-0.280686	0.386601	-0.353795	0.315636	0.0237688	-0.0134705	0.0816872	-0.00640784
IPI00009889	IPI00220362	6303	3336	0.538159	0.460887	0.505622	-0.371527	-0.386043	0.234107	0.173063	-0.37717	-0.285143	0.225486	-0.0858504	-0.143304	0.548122	0.0167351	0.006852	-0.119792	0.175483	0.0991484	0.241836	-0.195416	-0.614989	0.496562	0.152353	0.482647	0.0646959	0.0545764	0.35533	0.236465
IPI00009889	IPI00304582	6303	3739	-0.253069	-0.139142	-0.37952	0.298076	0.0548332	-0.0949898	-0.163491	0.0461135	-0.310715	-0.337897	0.248685	-0.113777	0.0552329	-0.077837	-0.41546	0.281829	-0.0588573	0.341165	-0.0166644	-0.283782	0.0664554	-0.161131	-0.0252715	0.0589779	0.610185	-0.0393687	-0.107197	-0.0221343
IPI00009889	IPI00307547	6303	55848	0.299274	0.287797	0.246893	-0.0432156	0.0055209	0.451256	0.0243138	-0.0890525	-0.0291493	-0.0644361	0.07622	-0.255093	0.304399	-0.0438404	0.122867	-0.198015	-0.0605135	0.0728006	0.383127	-0.508591	-0.0745011	0.209171	-0.326554	0.338367	0.156223	-0.178359	0.224652	0.153213
IPI00009889	IPI00412264	6303	5764	-0.457661	-0.108472	-0.00385953	-0.00866023	-0.0920197	-0.383443	0.0366695	-0.0262395	-0.213072	0.0310195	0.376569	-0.280639	-0.0868544	0.115731	0.102679	-0.120475	-0.246669	0.503161	-0.436606	-0.171712	0.0831542	-0.322023	-0.146769	0.226787	-0.166708	-0.0200769	0.273729	-0.0312715
IPI00009889	IPI00604763	6303	51669	0.874072	0.646421	0.100635	0.583673	0.368603	0.205454	0.0327175	0.18741	0.460565	0.268752	-0.205582	-0.046877	0.778298	0.162963	0.0512962	0.530198	0.530875	0.20295	0.346887	0.658419	0.637214	0.762811	0.180398	0.582759	0.600902	0.285994	0.500865	0.137818
IPI00010120	IPI00001685	1488	10742	-0.0911977	-0.138983	-0.226996	-0.0772827	-0.0901819	0.513442	0.23727	-0.203735	0.245849	0.492557	-0.0547244	0.281163	-0.01388	-0.307854	0.229813	-0.40553	0.196077	0.0890444	0.228864	-0.19744	-0.298622	0.348463	0.325608	0.266842	-0.346644	-0.0855562	0.559359	-0.129709
IPI00010120	IPI00008304	1488	64400	0.148268	0.402098	-0.228833	0.235249	0.0286542	0.186107	0.386528	0.236592	0.635904	0.152892	0.38433	-0.0346663	0.482955	0.095715	0.126975	0.217723	0.140099	0.223653	0.183747	-0.310234	0.467294	0.368001	-0.226608	0.766004	-0.00670495	0.0663286	0.671861	0.522221
IPI00010165	IPI00418676	57336	80021	0.311483	-0.187596	-0.230583	-0.138302	-0.00642832	-0.1738	-0.125561	-0.0336904	-0.333268	0.0033081	0.228355	-0.439243	0.0734041	-0.0789704	-0.0449877	-0.139985	0.231877	-0.218119	0.16738	-0.56528	0.125102	-0.177477	0.158582	0.223821	-0.233645	-0.184077	0.101674	-0.244595
IPI00010248	IPI00102580	51324	66036	-0.219157	0.142926	0.309894	0.137525	-0.217288	-0.299672	-0.0325083	0.108366	0.202396	0.317938	-0.25158	0.0124585	0.151257	0.153555	0.0164172	0.0517854	0.0853783	0.42222	-0.173106	-0.246822	0.230874	-0.162527	0.329784	0.149864	-0.0486629	-0.0186886	0.180184	0.161056
IPI00010865	IPI00012504	1460	51710	-0.166899	-0.196873	-0.00549743	-0.0874797	0.284053	0.387415	0.0463984	0.191493	0.183903	0.101061	0.101682	-0.118804	0.00456034	-0.152824	0.0295611	-0.314371	0.00945868	0.139066	-0.134447	-0.632172	-0.0792066	-0.0305135	0.269135	0.199085	0.241676	0.122031	-0.0303502	-0.49099
IPI00011549	IPI00007765	7185	3313	-0.160798	0.647233	-0.110992	0.0505193	-0.0706588	0.0879842	-0.377808	-0.439535	-0.0615271	0.0372931	-0.11064	0.18695	-0.0289877	0.107308	0.00662129	-0.43219	-0.340401	-0.209741	0.0112271	-0.603049	-0.211808	0.33352	-0.0207941	-0.603419	-0.191243	0.498063	-0.513431	-0.322314
IPI00011549	IPI00023860	7185	4673	-0.114467	-0.042867	0.000746171	0.157731	-0.0373657	-0.255551	-0.20542	-0.299087	-0.366992	0.140993	-0.222364	0.161036	-0.203796	0.0627334	-0.239002	-0.281655	-0.288277	0.174152	0.0228024	-0.274724	-0.471247	-0.0376211	-0.0264564	-0.428724	-0.326283	0.313995	-0.244992	-0.347174
IPI00011549	IPI00029628	7185	5955	-0.393922	0.0572707	-0.358093	-0.0199686	-0.0357661	-0.26592	-0.278845	-0.527055	-0.265971	-0.126451	-0.172563	0.228784	-0.158237	0.321025	0.12777	-0.120978	-0.347504	-0.751574	-0.270842	-0.532148	-0.418672	-0.0310841	-0.101824	-0.493328	-0.507971	0.562734	-0.484294	-0.41615
IPI00011549	IPI00215637	7185	1654	0.079926	0.453277	-0.249726	0.1244	-0.187607	-0.119282	-0.0290716	-0.260946	0.0366324	-0.116164	-0.129005	-0.26411	-0.25988	0.068213	-0.325957	-0.119459	-0.188474	-0.324448	-0.108492	-0.304166	-0.0285622	0.0637461	-0.00751254	-0.53677	-0.0421387	0.314095	-0.368829	-0.0889427
IPI00011604	IPI00012450	2653	9111	0.301694	-0.120511	0.26167	0.362128	-0.0669856	-0.217374	-0.187069	0.475833	0.665879	-0.604247	-0.36135	0.404875	0.557363	0.504482	0.300604	0.121782	-0.326317	-0.356046	-0.281	-0.347802	0.421222	-0.348948	0.135178	0.291311	0.274474	0.353189	0.26542	0.496225
IPI00012060	IPI00007021	7320	51003	-0.21337	-0.490225	0.000326469	-0.175164	-0.156123	0.0323486	0.0269739	0.061639	-0.229411	0.0559283	-0.0609559	0.135937	-0.26721	-0.176652	0.0960323	0.108038	-0.108675	-0.271262	-0.107555	-0.144398	0.0551389	0.0592105	0.303494	-0.287688	-0.134184	-0.0103891	-0.202026	-0.214216
IPI00012225	IPI00412264	79101	5764	0.0507926	0.0342594	-0.12834	-0.0760952	-0.0331929	-0.0530681	-0.247851	-0.243477	-0.201043	-0.104942	0.470973	-0.505414	-0.242687	-0.187677	0.220014	0.0106379	-0.290123	0.383112	-0.219356	-0.56165	-0.166936	-0.385076	-0.254994	-0.00375712	-0.125677	0.0458783	0.531557	-0.286279
IPI00012512	IPI00001871	22800	5074	-0.113042	-0.282563	0.489886	-0.126774	0.233585	0.411473	0.130552	0.539881	0.693155	-0.0593751	0.0839629	0.381665	-0.0824358	-0.016259	-0.246212	0.674538	0.227734	0.0736711	0.335836	0.628044	0.586446	-0.0773328	0.141744	-0.168828	0.182132	0.588603	0.476965	0.22978
IPI00012512	IPI00009750	22800	3960	0.0392053	0.0500918	0.134967	0.129514	-0.0875035	0.17012	-0.000493271	-0.139515	-0.226291	-0.553046	-0.459	-0.118818	-0.0446113	0.0102855	-0.421244	-0.384436	-0.0224274	-0.233447	-0.0206656	0.259133	0.261381	-0.15688	-0.288737	-0.37422	0.403826	-0.572133	-0.358906	0.364777
IPI00012587	IPI00163230	5728	10980	0.27871	-0.178425	0.157864	0.216474	0.185798	-0.114747	-0.142598	-0.0565562	0.309538	-0.03982	0.275738	-0.38164	0.0198986	0.179712	-0.0654744	0.0481923	0.21309	-0.172887	-0.0754841	0.413212	0.332957	0.287964	0.242712	0.294222	0.0717845	0.406902	0.338469	0.145729
IPI00012587	IPI00410714	5728	3040	0.11639	-0.2012	-0.433844	-0.138688	-0.399373	-0.249835	-0.13281	0.0701441	-0.149792	-0.540754	-0.0613886	0.183586	-0.583713	-0.198925	-0.0579119	-0.205809	0.24645	-0.223241	-0.291026	-0.310951	0.0748471	0.0800252	0.192938	0.110913	-0.0835717	0.0719735	-0.269257	0.0352876
IPI00012870	IPI00013122	208	11140	-0.0499712	0.350374	0.0805306	-0.0199295	0.169399	0.124564	0.0430073	0.075257	-0.0531815	0.37681	-0.0378535	0.245043	0.193943	0.239044	0.151418	0.244955	-0.444853	-0.0673825	0.0900095	-0.0105531	-0.0712297	-0.0754873	0.209482	0.12843	0.159584	0.173728	0.13706	0.248957
IPI00013068	IPI00298817	3646	10900	0.122405	0.106532	0.0966293	-0.179349	-0.214031	-0.531688	-0.18025	-0.00133026	-0.151883	0.130589	0.098781	-0.155643	-0.164372	-0.101861	0.196058	0.136943	-0.135658	0.58703	-0.543119	-0.266567	-0.31996	0.172163	-0.0874124	0.192327	-0.0308616	-0.0824532	-0.455058	-0.0093971
IPI00013215	IPI00018350	4998	4174	0.0159166	0.465008	0.153785	0.519153	0.404867	0.451087	0.381143	0.221876	0.660486	-0.105958	0.352263	0.481481	-0.136483	-0.160588	-0.230521	0.645177	0.200686	0.0781965	0.395196	-0.299535	0.822712	-0.196608	0.124075	-0.413709	-0.111652	0.596743	0.0781912	-0.22822
IPI00013215	IPI00465294	4998	988	0.0918583	-0.252547	0.0292023	0.00599019	0.200398	-0.0295351	0.389987	0.147501	0.19116	-0.135388	0.114	-0.176946	-0.0258442	-0.105991	0.0884935	0.33718	0.267241	-0.118152	0.0691298	-0.160851	0.517904	-0.0154791	0.414141	-0.0497571	0.0672718	0.560836	-0.482602	-0.381231
IPI00013216	IPI00465294	4999	988	0.0894693	0.182998	-0.00455066	0.405378	0.425963	0.253824	0.462179	0.476562	0.601393	0.315242	0.149922	0.626443	0.306977	0.396845	0.046182	0.520532	0.372983	0.605992	0.24407	0.455996	0.52336	-0.0503104	0.251778	0.310056	-0.0216423	0.235546	0.483135	0.736312
IPI00013313	IPI00300371	79159	23450	0.356711	0.0286426	0.545408	0.282387	0.372028	0.451895	0.352091	0.47726	0.608392	-0.0829595	0.546052	0.476066	0.0418777	0.475441	-0.144545	0.254454	0.516578	0.333618	0.36587	-0.209142	0.729674	0.167384	-0.207349	0.113454	-0.00827112	0.1465	-0.168576	0.591867
IPI00013467	IPI00007304	699	10425	0.25831	0.0260988	-0.109828	-0.0945661	0.261347	0.0732682	-0.114971	0.189069	0.0824989	-0.274444	0.186837	-0.155748	0.169821	-0.026879	0.0360007	0.0804456	0.03434	0.00268179	0.064736	-0.0255419	0.442459	0.129568	0.274155	0.0680476	-0.0372226	0.163307	-0.0451353	0.115227
IPI00013773	IPI00007765	8737	3313	-0.15047	0.5096	0.144302	0.0539085	0.0667272	0.173912	-0.0213588	0.564467	0.124866	-0.225741	0.04365	0.245127	0.272357	0.0517808	-0.0837226	0.474914	-0.169322	0.284428	0.0923918	-0.051274	0.362655	0.0106266	0.697527	0.274337	-0.121261	-0.0168964	0.527556	0.233306
IPI00013773	IPI00029628	8737	5955	0.0675861	-0.626738	0.294375	0.00350925	0.0605401	-0.407569	0.438265	0.555694	0.195925	-0.352316	-0.117903	0.645658	0.0549585	0.683047	-0.0147909	0.0794748	-0.165841	-0.148587	-0.0928767	0.567541	0.0702776	0.173075	0.515438	0.282184	0.212962	0.113564	0.340927	0.318785
IPI00013949	IPI00412264	6449	5764	-0.240783	-0.12098	-0.0210412	-0.0703213	0.121804	0.485232	-0.00595359	-0.224021	-0.0537971	-0.126055	0.115321	0.0372938	-0.129246	0.0671308	-0.0981828	-0.0960134	0.0822688	-0.124897	-0.0301422	-0.447614	-0.321682	0.00996989	0.301073	-0.145089	-0.374404	-0.0717241	-0.360189	-0.174694
IPI00014539	IPI00009889	3219	6303	-0.326708	-0.163598	-0.254777	-0.105716	0.261106	-0.0407846	0.0585293	-0.18298	-0.209395	-0.383471	-0.0889708	-0.194338	-0.0529598	-0.0262211	-0.299456	0.0993981	-0.212604	-0.375406	-0.165342	0.841875	0.154296	-0.269449	-0.0686383	-0.140271	-0.0416763	-0.107794	-0.0579291	0.0194663
IPI00014808	IPI00007730	5050	11161	-0.422276	0.3465	0.232888	0.443328	0.225344	0.356145	0.082209	0.273663	0.229588	0.0921958	0.179755	0.4187	-0.00405724	0.336917	-0.116898	0.540967	0.00550809	0.323681	0.146915	0.812008	0.207331	0.273101	0.504952	0.280865	-0.117326	-0.0599529	0.0607532	0.116169
IPI00014808	IPI00299149	5050	6613	0.0960823	0.482392	0.442864	0.0932058	0.461217	0.356014	0.217541	0.372096	0.374651	-0.0835683	0.242625	0.227109	-0.105261	0.243824	-0.389035	0.420342	0.0787845	0.364442	0.597242	-0.0118133	0.309225	0.145681	0.178171	0.287494	-0.107414	0.0983051	0.199473	0.331054
IPI00014939	IPI00412264	8195	5764	-0.144033	-0.431341	0.0894308	-0.243647	-0.288118	0.548949	-0.124303	-0.119003	-0.0153593	0.107234	0.25107	0.209621	-0.223404	-0.233555	-0.095732	0.271577	0.260082	0.0541236	0.152012	-0.445022	-0.350234	0.152956	-0.00963331	0.294904	-0.454219	0.224406	0.482162	-0.329316
IPI00015161	IPI00008219	5147	5886	0.407995	0.245158	-0.0252291	0.216053	0.672086	0.00708299	0.190002	0.478156	-0.025581	-0.4059	0.283074	0.310951	-0.400673	0.214092	-0.375813	0.324611	0.214899	-0.0514154	0.324532	-0.665371	0.287132	0.118687	0.0472432	0.144506	0.134356	0.450881	-0.0425626	0.428721
IPI00015177	IPI00022445	5366	5473	0.681228	0.0682109	0.126104	-0.100107	0.288984	0.189176	-0.0927162	-0.120393	-0.200225	-0.33735	-0.167011	-0.126024	0.135914	-0.224043	0.138013	-0.212375	0.0716195	0.272079	0.252854	0.333833	0.265152	-0.0524547	0.214677	-0.138737	0.288624	-0.148058	-0.0201681	0.340174
IPI00015345	IPI00028954	1951	8888	-0.262896	0.139458	0.149819	0.0115717	0.15053	0.0119893	-0.146839	-0.0036036	-0.083403	-0.129701	-0.229152	-0.117381	0.0178952	-0.00843017	-0.00936162	-0.20084	-0.11325	0.0880077	-0.121808	0.0181666	-0.26601	0.126936	0.14061	-0.062176	-0.0146879	-0.0606886	-0.291613	-0.190392
IPI00015345	IPI00334433	1951	49855	0.0213493	-0.0100057	0.0319674	-0.102201	-0.0221876	0.0507785	0.0845986	0.151793	0.328639	0.345288	0.17657	-0.224124	-0.058586	-0.206426	0.246048	0.191706	0.456031	-0.172713	0.24884	0.296529	0.286358	-0.159779	0.013025	0.162414	0.0891769	0.140899	0.390995	0.0730292
IPI00015972	IPI00412264	1345	5764	-0.407357	-0.0170928	-0.107908	-0.0993927	0.207391	0.216806	0.0597408	-0.421051	-0.0121654	0.036035	0.31117	0.0102074	-0.105056	-0.166586	-0.0720018	0.245178	0.306718	-0.0821015	-0.151874	-0.396858	-0.503905	0.0434858	0.0824	0.413116	-0.132511	-0.0615076	-0.00567118	-0.362225
IPI00016910	IPI00024364	8663	3842	0.473979	0.307101	0.157958	0.0664881	0.29236	-0.0742357	0.0792461	0.36799	0.244644	-0.0340817	0.237482	-0.26813	0.236432	0.042845	0.0548832	0.523739	0.183507	0.14516	0.409567	0.527813	0.330916	0.298663	0.0137062	-0.240202	-0.397391	-0.00134169	0.0635898	0.340015
IPI00017450	IPI00412264	2962	5764	-0.0841543	-0.189568	0.0257965	-0.0432395	0.149445	0.136299	-0.111441	0.0466833	0.0708205	-0.193819	0.115021	0.198131	0.114656	-0.153943	0.0606928	0.0529977	0.230768	-0.115089	-0.336463	-0.105275	-0.324434	0.0749403	0.114194	0.300493	0.0737799	-0.0271449	0.167542	-0.28274
IPI00017746	IPI00412264	580	5764	-0.346424	0.079114	-0.00113218	-0.0900062	-0.0631675	-0.231236	0.202925	-0.0432034	-0.0261244	-0.0119555	0.172526	0.0577556	0.0817588	-0.349967	-0.210091	0.460019	-0.116659	0.153689	-0.446135	-0.325925	-0.474064	-0.0510858	-0.160485	-0.126346	0.0266779	0.10486	-0.0290525	-0.295526
IPI00018288	IPI00007730	5432	11161	-0.0222811	0.286448	0.332088	0.0601718	0.1902	0.0565028	0.251142	0.27397	0.228806	0.227736	0.196223	0.0749794	-0.173416	0.236928	-0.0491332	0.39707	0.159401	0.0852512	0.0157702	0.193948	0.392072	0.0695345	0.493889	0.229252	0.259483	-0.035586	0.271713	0.314764
IPI00018288	IPI00008780	5432	8614	-0.0506601	0.100724	-0.132788	0.124901	0.0303489	-0.181951	-0.0137204	0.205613	-0.00408037	-0.167173	-0.107811	-0.0505803	0.0224439	0.0199893	0.18569	-0.17117	-0.177786	-0.177218	0.0185595	0.219159	-0.306806	0.01997	-0.0698883	0.0497438	-0.117611	-0.476458	-0.0636856	-0.322499
IPI00018330	IPI00007765	4792	3313	0.480398	0.656724	0.415362	0.235555	-0.116093	0.146356	-0.262089	0.136177	-0.344588	-0.180371	-0.0207018	-0.126949	0.388872	0.233005	-0.141141	-0.189558	0.30212	0.455153	0.0774597	0.305861	-0.0585714	-0.0869258	0.299077	-0.596992	0.370696	0.633646	0.160843	-0.327864
IPI00018330	IPI00018350	4792	4174	0.20258	-0.330602	0.208015	0.0358238	-0.190719	-0.143907	0.00813639	-0.0702228	-0.205761	-0.416555	-0.146369	0.204063	-0.111885	-0.274699	-0.607104	-0.0909989	0.0325984	0.0378845	0.428898	-0.28932	-0.331522	0.193955	0.0370886	0.0472456	0.0764715	0.467061	-0.145127	-0.306327
IPI00018330	IPI00298738	4792	5442	0.22581	0.152869	0.335361	0.0688407	-0.141607	-0.15277	0.156013	0.131483	-0.0794016	0.33348	0.0270682	0.122912	-0.148098	0.0701593	0.186029	-0.0683321	0.334761	0.509672	0.106556	0.324912	-0.237717	0.149048	-0.297199	-0.137414	0.0939325	-0.18124	0.319611	-0.114915
IPI00018349	IPI00019284	4173	8900	0.0966012	-0.0543747	0.426693	-0.385129	-0.166418	0.262377	-0.117441	-0.0286182	-0.202041	0.0269434	0.16264	-0.178931	0.0673772	-0.0685592	0.08043	0.113367	0.102179	-0.134651	0.0433546	0.290512	-0.392741	-0.17771	-0.064823	0.0847729	0.116723	-0.0473863	-0.0949301	-0.0322759
IPI00018349	IPI00465294	4173	988	0.13469	0.0187285	0.0475494	0.225201	0.487929	-0.0404967	0.551272	0.310547	0.322907	0.0630672	0.336059	0.201355	-0.114686	0.175963	0.104266	0.210562	0.0804132	0.065992	0.152377	-0.452505	0.559595	0.0207916	0.229006	-0.131388	0.0984004	0.418214	-0.140238	0.138329
IPI00018364	IPI00298817	5912	10900	-0.0690443	0.35727	0.120305	0.0533666	-0.140446	-0.36517	0.0863863	0.240604	0.148917	0.170757	-0.0938715	-0.010548	0.111895	-0.088581	0.363616	-0.158909	0.208323	0.636186	-0.445321	-0.201224	0.165923	0.128649	-0.0201451	0.280079	-0.0269309	0.0937674	-0.332795	-0.195468
IPI00018880	IPI00007765	7132	3313	0.385892	0.238064	0.145588	0.0826803	-0.186248	0.369286	-0.0996173	0.275187	0.152629	0.0601081	0.313529	-0.437375	0.180607	-0.360686	0.107513	0.181615	0.0872078	0.213145	-0.125564	0.678185	0.165033	-0.029337	-0.356687	-0.12303	0.0251075	-0.0922933	0.178518	0.185497
IPI00018880	IPI00023860	7132	4673	0.463945	0.0190555	0.150704	-0.0369542	-0.213646	-0.0390227	-0.281539	0.21111	0.339606	0.0663524	0.329217	-0.160394	0.242248	0.131117	0.181337	-0.107755	0.134626	-0.0813903	-0.0366684	0.356576	0.191672	0.162372	-0.416865	-0.257435	0.0341918	-0.184943	0.27055	0.108718
IPI00018880	IPI00029628	7132	5955	0.209188	0.208263	0.0177264	0.0926311	-0.147022	-0.516063	-0.319139	0.422324	0.432104	-0.278796	0.342186	-0.253919	-0.0808883	0.0647364	-0.0852563	0.363006	-0.0153572	-0.0262045	-0.113695	-0.2287	0.249411	0.0671193	-0.371956	-0.170763	0.511627	0.126539	0.25666	0.00791512
IPI00018880	IPI00221092	7132	6217	0.496619	0.350369	0.304225	-0.124325	-0.343229	0.495046	0.0882154	0.347284	-0.0711204	-0.423474	0.254693	0.132251	0.300231	-0.304728	-0.180302	0.295099	0.20425	-0.0399718	0.362905	0.076919	0.194431	0.565991	-0.499105	-0.113295	0.177478	-0.0164844	0.180771	-0.391358
IPI00019329	IPI00007730	8655	11161	0.271148	-0.202559	0.4934	0.43354	0.555926	0.425468	0.157356	0.40145	0.0205564	-0.0239377	0.24841	0.433164	-0.146114	0.209872	0.143822	0.466629	0.285469	0.0905206	0.320723	-0.0855624	0.515883	-0.018455	0.31099	0.4547	0.154417	0.052119	0.571001	0.561592
IPI00019459	IPI00007765	10454	3313	-0.305936	0.0745808	0.172387	0.315528	0.16742	-0.225798	-0.059034	-0.24786	0.0939266	0.440659	0.0815921	0.107677	-0.118419	0.0522814	0.134186	0.251101	-0.215275	0.20881	0.0955894	-0.264923	0.0817565	0.0405384	0.0882213	0.268869	-0.159581	-0.174616	-0.546257	0.16881
IPI00019459	IPI00329629	10454	7266	-0.184049	0.385239	-0.235617	0.251344	-0.129828	-0.0042593	0.15714	-0.130672	0.234797	0.430745	0.0403758	-0.000316915	-0.203483	-0.0803297	0.259007	-0.174653	-0.132597	0.323518	0.125553	-0.336955	0.164552	-0.120497	0.195502	0.178261	0.0205615	-0.279191	-0.327837	0.106143
IPI00019949	IPI00385631	5775	23140	-0.0978186	-0.026799	0.197771	0.0164902	-0.0164422	0.0611525	0.0176404	0.00217947	0.0499004	0.162703	0.0816214	-0.224266	-0.190055	-0.00237861	-0.255843	-0.0558985	-0.323286	0.158778	0.118741	0.168589	0.165469	-0.122651	-0.051498	-0.131409	-0.195807	-0.286139	-0.33705	0.122825
IPI00019956	IPI00013978	1649	8405	0.0373272	0.000523286	0.449606	-0.0346934	-0.0477531	0.0529678	0.133293	0.2237	-0.248879	0.503575	-0.0853366	0.0728184	-0.303073	-0.124252	-0.103647	-0.353565	-0.231313	-0.490162	-0.142168	-0.703722	-0.0267026	0.0615506	-0.605212	-0.00499595	-0.233583	-0.638603	-0.119729	0.0805945
IPI00020319	IPI00412264	2647	5764	-0.00732269	-0.345576	0.262738	-0.0209478	-0.0174594	-0.0682757	0.0605359	-0.21428	0.0233612	0.123392	-0.12771	0.511794	0.237888	0.213141	-0.202688	0.306183	-0.0302386	-0.0555988	-0.255834	-0.214545	-0.230735	-0.0154333	0.0328639	0.489182	-0.0365089	-0.0767904	0.0581486	-0.342375
IPI00020364	IPI00007730	8738	11161	-0.2662	0.276732	0.239936	0.33684	0.135104	-0.101385	-0.0683876	0.208055	-0.293767	0.176649	-0.00810836	0.500098	0.074268	-0.120769	-0.0146584	-0.111601	0.0524087	0.156507	-0.0205859	0.537421	-0.0516866	-0.100232	-0.0311518	-0.0299299	0.0339058	0.123399	0.226011	-0.176427
IPI00020578	IPI00012512	369	22800	0.316082	0.325708	-0.104739	0.27882	-0.0936993	0.284475	-0.033161	0.170267	-0.0531392	0.175766	-0.217588	-0.235723	-0.229122	-0.495744	-0.151039	0.593743	0.209894	-0.367604	0.188678	0.420379	-0.517151	-0.0986843	-0.233759	0.176654	0.683639	0.340694	0.414788	0.0595021
IPI00020578	IPI00295849	369	5876	0.264667	-0.299569	0.00233607	0.214473	-0.228379	-0.0877974	-0.198682	0.255663	-0.102587	-0.402884	-0.301843	-0.269544	-0.364654	-0.154066	-0.346316	0.117625	-0.066726	0.195951	0.13845	-0.363	0.12789	0.297101	0.317076	0.266286	-0.355157	-0.000605335	0.195171	0.246797
IPI00021298	IPI00012215	54474	79095	0.0948272	0.298169	0.181898	0.267289	0.32424	-0.146298	-0.294897	0.0492362	-0.140354	-0.13778	-0.312479	-0.28202	0.148939	-0.193426	0.142949	0.0680974	-0.305795	0.209634	-0.200825	0.452169	-0.0143753	-0.0167768	-0.175445	0.041959	-0.229885	0.298685	-0.0541525	-0.332531
IPI00022019	IPI00465090	8819	9541	0.0889622	0.0187831	0.194853	0.0635215	-0.0258365	0.0133078	0.160915	0.106769	-0.132795	-0.342689	0.0791787	0.0982746	0.18802	-0.151434	0.107746	-0.333399	0.336587	0.0983784	0.236698	0.466273	-0.250347	0.094305	0.232459	0.0309505	-0.109458	0.094317	-0.104264	-0.255248
IPI00022021	IPI00007730	9796	11161	-0.329184	0.0290598	-0.0997134	-0.0769931	-0.35983	0.163306	0.157533	-0.192848	-0.103515	-0.0599401	0.0437193	0.496446	0.0204714	-0.0200502	0.25277	-0.191405	-0.105463	-0.099024	-0.0472044	-0.0284573	-0.0902483	-0.0942826	0.0284251	0.444409	-0.0139108	0.149316	-0.391125	0.190858
IPI00022021	IPI00016179	9796	6284	0.0137931	-0.3512	0.215899	0.0596294	-0.205516	0.407335	-0.0570333	0.0888258	0.403439	-0.448657	0.143264	0.612173	-0.204623	-0.0633518	-0.0843425	-0.0676665	0.181428	-0.175504	0.536239	0.167591	0.266545	0.468731	0.0130827	0.45585	-0.0245779	0.23937	-0.195328	0.223529
IPI00022021	IPI00385631	9796	23140	0.012083	0.135294	0.0624028	0.0322475	0.0507952	-0.186109	0.210001	-0.0655914	-0.067043	-0.200783	-0.0356576	0.109675	-0.0810132	0.0374487	0.146186	0.0142149	0.0438188	-0.0110712	-0.177522	0.233481	0.158622	-0.191574	0.150183	-0.225256	-0.0677689	-0.0298741	0.275146	0.155718
IPI00022450	IPI00026358	9779	11345	-0.0613611	-0.250683	-0.0655054	0.181725	0.162277	0.0948089	-0.00375267	0.218747	0.0988665	0.0433524	0.011928	0.0748037	-0.0719295	0.0937548	0.171143	-0.183258	-0.0136746	0.0480803	0.129492	-0.425516	0.185483	0.00976038	-0.316679	0.0175293	-0.0481634	-0.149142	-0.220678	0.32134
IPI00023004	IPI00299254	9086	9669	0.0127566	0.0520516	-0.0803391	0.112449	-0.0354278	0.20565	-0.20184	-0.00975584	0.210699	0.193532	0.156911	0.336557	0.0358082	0.178812	-0.00689351	0.0445893	0.573402	0.101893	0.147016	-0.234449	-0.430275	0.0405045	0.289126	0.0213052	0.168936	0.0716686	-0.291309	0.0739364
IPI00023339	IPI00018251	1387	10499	-0.174007	-0.411106	0.137361	0.16407	0.15528	0.0984331	-0.0594319	0.02748	0.0453388	0.324454	-0.000710671	0.0269342	-0.10493	-0.188475	-0.261492	0.11266	0.0199685	-0.0267961	0.0334487	-0.251981	0.0908271	-0.203603	-0.058646	0.0304368	-0.00588607	0.359638	0.286438	0.255466
IPI00023787	IPI00010492	599	8739	0.0639569	-0.00209349	-0.10716	0.0479642	-0.0928937	0.167109	0.11882	-0.22958	-0.17226	0.0149707	0.208753	0.156511	0.276055	-0.130536	-0.263471	-0.133259	0.196105	0.199271	-0.126098	-0.49437	-0.157666	-0.0928858	0.271399	-0.0992099	-0.0903937	0.0666167	-0.478658	-0.308903
IPI00023787	IPI00015177	599	5366	-0.157118	0.119223	0.156515	0.104955	0.344044	-0.168527	-0.0992868	0.315907	0.0257624	0.0917495	0.0570031	0.0444482	-0.0268621	0.0408609	-0.0365016	0.0706729	0.11161	-0.0568334	-0.446086	-0.390836	0.213906	-0.224554	-0.0322144	0.257514	0.169437	0.0444176	-0.0315475	-0.157619
IPI00023860	IPI00305827	4673	79187	-0.356593	-0.161031	0.365708	0.0743831	0.555334	0.0759612	0.0395553	-0.0240726	0.23006	0.103127	0.439626	-0.0557264	-0.211452	0.0766949	0.165107	0.013848	-0.0714947	-0.301569	-0.0713786	-0.296603	-0.219261	-0.00384465	0.343649	-0.180141	-0.497268	-0.318089	-0.395602	-0.233204
IPI00023860	IPI00410714	4673	3040	0.639804	-0.227839	0.227084	0.133415	-0.146172	0.188359	-0.408305	-0.28069	-0.0817166	-0.00491383	-0.224956	0.503949	-0.320468	0.0983878	0.283772	-0.292075	0.385668	-0.294755	-0.57547	-0.413382	-0.39595	0.138774	0.483587	0.112694	0.177673	0.222704	-0.0453569	0.134385
IPI00024401	IPI00152380	8975	51168	0.240654	-0.501182	0.0904809	-0.158568	-0.192884	0.0438445	0.0660246	0.034741	-0.177748	0.306295	-0.370911	0.198769	0.219332	0.284298	0.0826513	-0.654052	-0.095813	-0.284289	0.187959	0.115696	-0.52076	-0.336353	-0.120374	0.23943	-0.29901	0.116094	0.00492913	-0.117865
IPI00024522	IPI00007730	56901	11161	-0.156768	-0.0196001	0.52245	-0.237247	-0.16094	-0.0594072	-0.0548648	-0.127655	-0.20448	0.174709	-0.269255	0.624682	0.145856	0.115894	0.0261575	0.117771	0.2975	0.20834	-0.139062	-0.420567	-0.20185	0.0852093	-0.23689	0.0595846	0.167259	-0.0345301	-0.296513	0.0146348
IPI00024522	IPI00016910	56901	8663	0.199805	0.0337393	0.377131	-0.436158	-0.0726756	0.203208	0.0262718	-0.101285	0.0104334	0.167099	-0.0403479	-0.0237799	-0.195011	-0.35118	0.553571	0.355483	0.382648	-0.37649	-0.236792	0.182513	-0.0196896	0.0726672	0.0579666	0.170466	0.174764	-0.0634432	-0.0260264	0.335477
IPI00024522	IPI00299149	56901	6613	0.363322	-0.222975	0.50746	-0.307874	-0.20902	0.0677843	0.0556363	-0.136009	0.0109651	-0.28274	-0.0380149	0.296485	-0.314528	-0.0141755	-0.115833	0.0845023	-0.0124289	-0.311339	-0.338244	0.332911	-0.129756	-0.125	0.0564406	0.252554	0.0998782	-0.0367907	-0.48295	0.208959
IPI00024620	IPI00028954	56943	8888	0.181267	0.335927	0.105001	0.209689	0.400885	0.0714152	-0.0867921	0.195729	0.255547	0.111394	-0.165995	-0.0638151	0.240502	0.129009	0.0225179	0.102466	0.0479877	0.0934795	0.304553	0.0395584	0.265228	-0.00585586	-0.263729	0.324245	0.220212	-0.140395	0.0748971	0.228034
IPI00025086	IPI00163230	9377	10980	0.394264	0.101814	0.434124	0.554372	0.148563	0.415647	0.452419	0.224444	0.594969	0.377414	0.289829	0.247635	0.444848	0.331301	-0.0108886	0.293204	0.558192	0.477466	0.172469	0.700761	0.612395	-0.127761	0.316628	0.275165	0.562989	-0.17653	0.209483	0.340374
IPI00025277	IPI00018235	10016	553115	0.423303	0.454938	0.579988	0.54175	0.418407	0.441536	0.108714	0.49119	0.714865	0.474308	-0.170696	-0.0542407	0.161868	0.608859	0.115749	0.637238	0.180481	0.811269	0.509587	0.307419	0.659011	0.615523	0.536684	0.703593	0.0435186	0.360248	0.747346	0.300912
IPI00025277	IPI00171527	10016	93487	-0.16407	0.0897684	0.35774	-0.135616	0.22212	-0.150426	0.0886283	0.457358	0.358708	-0.297267	0.0525798	0.0287194	-0.118576	0.0285505	0.471177	0.162115	0.0469792	0.532572	0.269558	-0.248671	-0.197452	0.113888	0.618392	-0.225274	-0.0291822	-0.213119	0.0305233	-0.0817672
IPI00025463	IPI00006181	22822	8664	0.365413	-0.269858	0.231039	-0.0146972	0.080933	0.116637	-0.176081	0.373026	0.115157	-0.265734	-0.345957	0.355621	-0.0865508	-0.297848	0.182979	0.34348	0.156722	-0.0832489	-0.138072	-0.235473	-0.250893	-0.256266	0.362932	0.354372	-0.299047	-0.26243	-0.020058	-0.0318624
IPI00025874	IPI00032828	6184	55884	0.748272	0.216202	-0.137475	0.353601	0.15009	-0.563068	0.170658	0.649724	0.666339	0.622247	-0.0869621	-0.535682	0.444831	0.595371	0.139973	0.494217	0.0435625	0.733435	0.210697	0.673754	-0.27419	-0.0533303	0.259901	0.621368	0.301794	0.15633	0.442409	0.753464
IPI00026128	IPI00007957	8676	10629	0.0355646	0.0826744	0.0390203	0.0590668	-0.225796	-0.0626962	-0.146972	0.101158	0.0751832	0.214191	0.114238	0.250473	-0.122906	-0.103402	0.290515	0.110949	0.504299	-0.120963	0.0584862	0.159915	-0.000365316	0.0153355	0.261753	0.0924173	0.00977411	0.16243	0.225682	0.0873059
IPI00026183	IPI00007730	6362	11161	-0.0500053	-0.267095	-0.151911	-0.0399293	-0.309139	-0.321199	-0.201884	-0.23277	-0.199889	0.00485473	-0.199788	-0.361448	-0.0221735	0.119506	0.00561563	-0.23361	-0.0178428	0.0473277	-0.0890325	-0.485043	-0.113889	0.0252805	0.0269066	-0.207041	-0.0265707	-0.0797751	-0.574107	0.366138
IPI00026271	IPI00002993	6208	6880	0.389586	0.313253	0.592656	0.422457	0.437485	-0.310671	0.0252309	0.58052	0.26832	-0.226939	0.00045926	-0.30273	0.57963	0.119951	0.282939	0.277151	0.38479	-0.240237	0.278294	0.646109	0.486725	-0.0531624	0.555346	0.365574	0.351415	0.0531837	0.56724	0.282255
IPI00027146	IPI00023186	2747	10040	-0.0985994	-0.346015	0.178336	-0.246944	-0.136232	0.0697982	0.336676	0.371384	0.401159	-0.231879	-0.181612	0.299657	0.13354	-0.115778	0.561236	0.105486	-0.221749	0.362894	-0.00256386	-0.626181	0.155672	-0.108935	0.018272	0.118011	0.209699	-0.0178762	0.62093	-0.0769396
IPI00027500	IPI00020567	387	392	0.0866405	-0.143917	-0.174295	0.181307	0.31801	0.363367	0.28131	0.00745361	0.212395	0.0134681	0.191204	0.864137	0.23248	-0.0359526	0.290656	-0.122378	-0.0597932	0.407887	0.420714	0.186326	0.00336981	-0.0590084	-0.10605	-0.217515	-0.200148	0.0608265	0.168105	0.269177
IPI00027729	IPI00018281	1454	25788	-0.150358	0.109837	-0.0112268	0.111066	0.0873053	-0.0409896	0.0539454	0.357152	-0.117912	0.529978	-0.0959846	-0.254442	-0.027555	-0.191309	-0.222861	-0.389983	-0.214686	-0.0464056	-0.041803	0.5357	0.305107	-0.244389	-0.365472	0.207426	0.0855852	0.405133	-0.0713529	-0.150365
IPI00027729	IPI00023103	1454	1856	0.276418	-0.161792	0.0307767	0.232655	-0.0468722	0.380989	0.33756	0.260647	0.0291047	0.252597	-0.0916107	0.303905	-0.0588794	0.167288	0.0780029	-0.110036	0.142434	0.178547	0.0303329	0.200692	-0.06303	-0.131816	0.0443109	0.00861765	0.137021	0.189331	0.347612	0.331359
IPI00027933	IPI00412264	5699	5764	-0.601917	0.0857855	-0.195334	0.073962	-0.105977	-0.495923	-0.0738069	-0.255782	-0.047137	0.00322271	0.124062	-0.738624	-0.0614585	-0.162577	-0.17866	0.140015	0.18696	-0.0934954	-0.557832	-0.416089	-0.416758	0.0146986	-0.0848054	0.270573	-0.419119	0.0675632	0.194406	-0.444418
IPI00027971	IPI00013452	379	2058	0.25585	-0.0177619	-0.0370875	0.0229185	0.00799356	-0.0782005	-0.369228	0.228243	-0.0436758	-0.0288639	-0.124439	-0.391751	-0.0310355	0.0518049	0.186924	-0.0636422	-0.0189977	-0.233069	-0.318814	-0.0400325	-0.0610336	-0.200242	0.104211	-0.141756	-0.0648226	0.126818	-0.240766	-0.213144
IPI00028152	IPI00025616	57804	5425	0.336885	0.103832	0.2614	0.171111	0.0472751	-0.484197	0.210611	0.331608	0.169507	0.491791	0.157382	0.456035	-0.0796115	0.287656	0.448732	0.09222	-0.0399602	-0.135196	0.353346	0.552949	-0.0580252	0.134574	0.346616	0.234546	-0.0249806	-0.202503	0.0780179	0.888725
IPI00028416	IPI00020319	5089	2647	-0.0898919	0.0972199	0.0406068	-0.0611797	-0.0370805	-0.25196	0.0897515	-0.265402	0.215921	0.00765766	0.558427	0.0492326	0.0578392	0.262287	0.113184	0.340054	0.154763	-0.160324	0.204877	-0.0838133	0.26419	-0.270704	-0.180008	-0.100605	0.395344	0.180758	0.166257	-0.0439227
IPI00028416	IPI00647217	5089	23517	-0.113749	-0.135797	0.130545	0.332127	-0.111905	0.111958	-0.120182	-0.0900437	0.354859	-0.214028	0.610183	-0.348319	-0.13305	0.00531758	0.0937981	0.139867	-0.169906	-0.0263074	0.118572	-0.0623619	-0.170061	0.143456	-0.14505	-0.302193	-0.158656	-0.303201	0.00729452	-0.151675
IPI00028623	IPI00007730	6783	11161	0.152248	0.011618	0.248347	-0.0934925	-0.206077	0.23908	-0.00496696	-0.0984214	0.185078	-0.0418992	-0.0784429	-0.171525	0.305979	-0.0356474	0.04107	-0.360811	-0.139479	-0.345271	0.0406918	-0.26585	-0.214198	-0.145837	-0.00259671	-0.0698359	-0.212643	-0.0245112	-0.451727	-0.287155
IPI00029045	IPI00007765	9641	3313	-0.289944	0.360875	-0.283595	0.0581592	-0.322988	-0.268255	-0.236359	-0.109162	-0.209161	0.102476	-0.0562838	-0.318172	-0.0875371	-0.173	0.188477	-0.190664	-0.249818	0.126818	0.0312429	0.267642	0.213357	0.0858048	-0.113232	-0.051901	0.123669	0.173407	-0.437392	-0.144067
IPI00029773	IPI00007765	5966	3313	0.189026	0.308059	0.197244	0.115656	0.0920962	-0.0977476	-0.0524163	-0.0610811	-0.401015	-0.219837	-0.0513698	0.314765	0.190335	0.137294	0.0715863	-0.391591	-0.2456	0.388113	0.102172	0.127202	0.360054	0.0153891	0.676526	0.0517943	0.414427	0.0476951	-0.239243	0.23851
IPI00029773	IPI00014230	5966	708	0.244596	0.397702	-0.0631808	0.0742835	0.0253929	-0.300235	-0.303415	-0.0882751	-0.150098	-0.0658076	-0.122087	-0.180612	-0.271583	-0.230105	-0.164845	-0.217874	-0.283402	0.0528539	0.161696	0.0602791	0.0228994	-0.180745	0.236598	0.144343	0.289113	0.257356	-0.160437	0.326982
IPI00029773	IPI00168953	5966	79155	0.0413718	0.314053	-0.130243	-0.149267	0.114203	0.331896	-0.179226	-0.181604	-0.261095	-0.119559	0.0528516	-0.356558	-0.234137	-0.467722	-0.0935602	-0.193602	0.0396794	0.00311832	0.312338	0.1214	0.0387001	-0.218433	0.441145	-0.0185191	-0.0101857	0.171547	0.196711	0.0271755
IPI00029773	IPI00292537	5966	4790	0.0636941	0.70077	0.281744	0.615982	0.302796	0.446109	0.185405	0.120551	0.371061	0.169137	0.00239349	0.119881	0.0246606	-0.022559	-0.422087	0.681483	0.0674697	0.071266	0.383664	0.283907	0.589083	0.291129	0.616734	-0.388668	0.0496768	-0.0184458	0.31538	0.296914
IPI00029773	IPI00339269	5966	3310	0.154344	-0.0627388	0.0334266	0.01995	-0.0175186	0.231203	-0.0413088	0.135028	0.231574	-0.0798958	0.0203892	0.00341309	-0.0414661	0.183968	-0.156528	0.122196	0.448158	0.128398	0.237939	-0.0658665	-0.155819	0.317791	0.00694753	0.0796189	-0.0339101	0.167778	0.113976	0.215232
IPI00030405	IPI00385631	8988	23140	0.0387702	-0.126279	0.179329	0.0635726	-0.0525702	0.0302044	0.00910052	0.0323611	0.0355534	0.0993586	0.0385743	0.341115	0.0938805	0.183097	-0.0223085	0.205423	-0.287725	-0.119914	-0.118051	0.0524604	0.142132	-0.0966712	0.0455787	0.127659	-0.0391401	-0.097749	0.105514	0.164428
IPI00030729	IPI00010895	4223	7288	0.0466691	0.0156207	-0.335455	0.0774542	-0.295707	-0.0764595	-0.249363	-0.166711	-0.163692	-0.55558	-0.381209	-0.0475793	0.115475	-0.0935234	-0.0751949	-0.102372	-0.28716	0.138376	-0.0785386	-0.041739	0.0753127	-0.128737	-0.489737	0.00992047	-0.191799	0.230065	-0.104515	-0.253812
IPI00031376	IPI00465040	5108	55722	-0.243869	0.124754	-0.142395	-0.0931289	0.161259	-0.0257281	-0.205249	-0.25395	-0.101098	-0.254424	0.0149382	-0.12568	-0.397355	0.279472	0.102652	-0.122824	0.18614	0.0096522	0.0558514	-0.023351	-0.180221	0.195914	-0.00712914	-0.234518	0.0531969	-0.433357	0.348099	0.0388372
IPI00032057	IPI00290307	22809	57761	-0.340735	0.360872	-0.420051	0.195079	0.463803	0.410447	0.500719	0.246074	-0.000747872	0.879668	-0.0387818	-0.0237038	-0.160146	-0.126403	-0.122365	0.411083	0.163953	-0.257109	0.205407	0.0779019	0.733123	0.0669438	0.192796	0.257584	-0.0646584	0.220448	-0.148982	-0.0322219
IPI00032139	IPI00007730	5272	11161	0.080326	-0.0146459	-0.333465	-0.141746	-0.270038	-0.116322	-0.0177854	-0.0582267	0.0504741	0.00639273	-0.137061	0.250962	0.0718568	0.187109	0.110804	-0.125473	-0.172529	-0.21925	-0.0464351	-0.209042	-0.261041	0.144449	-0.226172	-0.1346	-0.119418	-0.0935659	-0.306251	-0.193576
IPI00032325	IPI00412264	1475	5764	-0.663728	-0.204263	-0.174467	-0.0906254	-0.143987	-0.59727	0.0275332	-0.115421	0.340455	0.0546008	0.218638	0.563024	0.0695738	0.0391533	-0.127246	-0.74635	-0.299631	-0.0248966	-0.362531	0.215663	-0.124434	-0.243919	-0.139683	-0.215312	0.0923299	0.176697	-0.00750129	-0.268749
IPI00032338	IPI00007730	27252	11161	-0.141072	-0.193717	0.0276695	0.071713	0.335043	-0.0655524	-0.169319	0.0208325	-0.0491086	0.066812	-0.178307	-0.0671007	-0.0592185	0.383997	-0.139926	-0.0926464	0.0750073	-0.137026	0.119743	0.241665	0.0698893	-0.00466099	0.247868	-0.0960615	0.0532043	0.00212974	0.226821	0.136851
IPI00032338	IPI00013723	27252	5300	-0.345275	-0.191307	-0.0973777	0.028499	-0.00906334	-0.0458025	-0.0222842	0.186546	-0.253898	0.0655432	-0.0187377	0.22529	0.0119722	-0.346142	0.14605	0.104986	0.209114	-0.10704	0.0410745	0.0116746	0.0337459	-0.0793509	0.0887715	-0.173053	0.201168	0.168658	-0.22907	0.303744
IPI00032338	IPI00028565	27252	2634	-0.266369	-0.0405181	-0.0673789	0.0809105	-0.190049	0.206384	0.375487	-0.140193	0.187965	-0.1833	0.129209	0.241512	0.289461	-0.127104	-0.0391645	0.0187704	-0.273754	0.0679655	0.148417	-0.0970495	-0.0395542	0.136202	-0.0306009	0.0576614	0.108127	0.147391	0.00513654	-0.352636
IPI00032460	IPI00007730	57819	11161	-0.0950286	0.133393	0.455163	0.414171	0.537164	0.0781233	0.0724867	0.378207	0.0135612	0.187647	0.0918958	0.0392635	0.228763	0.249468	0.202418	0.476504	0.219848	-0.171304	0.344309	0.255459	0.464899	-0.000614951	0.590231	0.0501401	0.148063	0.171608	0.588035	0.467592
IPI00032957	IPI00006176	7329	9146	0.251564	0.382994	0.340883	0.0454335	0.562687	0.0416499	0.424304	0.239538	0.681656	0.413315	0.428103	0.397377	0.00650792	0.26935	0.477445	-0.073622	0.377344	0.515391	0.575952	0.542238	0.707933	0.444499	-0.264779	0.31187	0.258136	-0.479263	0.496253	0.489093
IPI00032957	IPI00006203	7329	9189	0.338623	0.25652	-0.114671	0.24897	0.45438	-0.0581903	0.131835	0.465293	0.459152	0.096269	0.0910249	0.0911761	0.163908	-0.0915836	0.226192	0.512229	0.585436	0.32344	0.487567	-0.293699	0.253218	-0.184604	-0.313952	-0.242568	0.57862	-0.00941898	0.283483	0.804347
IPI00032957	IPI00018281	7329	25788	0.0456741	-0.211408	0.102761	0.00610339	0.0835685	0.336187	0.0207116	0.202282	0.292095	-0.448617	0.305546	0.0798979	-0.178665	-0.173354	-0.170463	0.542793	-0.380124	-0.302542	0.182902	0.673567	0.483811	-0.221385	0.148006	0.454633	-0.0129465	0.186215	0.165258	-0.146336
IPI00032957	IPI00171527	7329	93487	-0.617903	0.127766	0.215735	0.37497	0.322258	0.340829	0.163124	0.108145	0.193087	0.185516	-0.138262	-0.0767358	-0.193689	-0.045034	0.615978	0.223845	-0.101446	0.229325	0.415278	0.0825418	0.170812	0.330607	0.480937	-0.261865	0.0377068	-0.0840915	-0.149701	0.220906
IPI00060723	IPI00002424	4149	79666	-0.0402854	-0.1207	-0.000141131	0.494082	0.283171	0.00993957	-0.156729	-0.409168	-0.230022	0.394469	-0.0287228	-0.00327095	0.20299	-0.347698	0.168297	-0.41593	0.0444522	-0.199164	-0.0555235	-0.155139	0.0935346	0.0511731	0.419114	-0.174356	-0.18742	0.0669322	-0.604837	-0.189603
IPI00096899	IPI00026689	81620	983	-0.0703127	0.266564	0.490243	0.467765	0.734468	0.596881	0.657365	0.430121	0.741076	-0.559092	0.532169	0.207374	-0.167988	0.199246	-0.0106535	0.683959	0.0517945	0.341001	0.552215	0.714655	0.897758	-0.279569	0.508828	7.22987e-06	-0.485452	0.0554854	-0.14026	0.312633
IPI00100193	IPI00016910	79719	8663	-0.247115	0.0897179	0.139792	0.204245	0.261691	-0.0807386	-0.0432183	0.249455	0.107345	0.109942	-0.0885695	-0.118986	-0.00946528	0.366946	-0.203408	-0.09533	0.119579	0.117787	0.00961614	0.115218	0.327993	0.0142717	0.184139	0.308218	0.419631	0.0127707	-0.0746427	0.368977
IPI00100245	IPI00007730	10621	11161	-0.157842	-0.315131	0.0877124	-0.0385201	0.00427397	-0.0602662	-0.0346129	0.076138	0.0935574	0.190116	-0.119009	0.211886	-0.00698309	0.148409	-0.293814	0.290184	0.00842021	-0.186125	-0.0892451	0.262899	0.288632	-0.0844	0.165938	0.178645	0.111888	-0.0396651	0.349154	0.25025
IPI00102070	IPI00060572	10241	80028	0.305907	-0.0821823	-0.263397	-0.0479523	0.0871641	-0.473633	-0.0118915	-0.176157	-0.0303969	-0.192519	-0.301061	0.00142544	-0.100217	-0.109072	0.0940954	0.0360794	0.265557	-0.171335	-0.388717	-0.766001	-0.375035	-0.0193322	-0.525025	-0.20223	0.228686	-0.0428607	-0.099685	-0.357235
IPI00104128	IPI00550440	23478	54978	-0.559538	-0.0930931	-0.115035	0.0766097	0.107311	-0.0510429	-0.118199	-0.18036	0.0678631	0.233218	-0.109886	-0.390338	-0.229259	-0.134421	-0.454554	0.223597	-0.0559962	-0.145356	0.0256176	-0.660155	-0.118239	-0.409934	-0.311395	-0.0388135	0.112313	-0.336069	-0.437982	0.378795
IPI00105598	IPI00007021	5717	51003	0.0482387	-0.478755	-0.0474423	-0.0901516	-0.035727	0.117366	-0.0465304	-0.0343963	-0.0302392	-0.335717	-0.131044	-0.40789	0.229285	-0.145911	-0.253776	-0.380063	-0.350885	-0.549441	-0.243584	-0.515864	-0.357489	-0.317755	-0.105506	-0.217975	-0.0873113	-0.0657896	-0.425766	-0.241577
IPI00105598	IPI00029127	5717	2661	0.0372575	-0.681518	-0.0134368	-0.193521	-0.261015	-0.110977	-0.174532	-0.358953	-0.310052	0.00496254	-0.0598701	0.12976	-0.207632	-0.349764	-0.545367	-0.376435	-0.392361	-0.176374	-0.0755414	-0.325609	-0.168543	-0.0334676	0.0706093	-0.0524222	-0.494359	-0.189035	-0.456322	-0.0203277
IPI00105598	IPI00163230	5717	10980	0.377878	0.132231	0.250745	0.448557	0.236518	0.390857	0.391953	0.327927	0.511375	0.382107	0.186345	0.108662	0.525271	0.0349579	0.398393	0.713339	0.638745	0.373686	0.194029	0.321935	0.478096	-0.0584929	-0.0760837	0.543857	0.387462	0.48355	0.559112	0.296817
IPI00105598	IPI00299149	5717	6613	0.550822	0.477521	0.574379	0.347666	0.626661	0.409915	0.563684	0.492457	0.417295	0.185458	0.0950232	0.36773	0.342862	0.268169	0.218419	0.334847	0.306715	0.086218	0.568094	0.438256	0.539239	0.426425	0.255988	0.341842	0.229342	0.48037	0.44498	0.736195
IPI00105598	IPI00412264	5717	5764	0.0758408	-0.544195	-0.0804248	-0.241491	0.097223	-0.321085	0.0400773	-0.0918376	-0.168761	-0.123931	-0.314211	-0.229492	-0.0451022	-0.370583	-0.0230084	0.176925	-0.0234793	0.0210564	-0.365955	-0.526252	-0.456987	-0.11296	-0.330508	0.321571	-0.223078	0.0146411	0.317566	-0.514883
IPI00107188	IPI00007730	29903	11161	-0.19225	0.0680054	0.19067	0.0196538	0.525417	0.0358835	0.191224	0.340278	0.0369061	0.244826	-0.021318	-0.0639638	0.158449	-0.304132	0.0812511	0.218729	-0.076758	0.138558	0.0197732	-0.0517778	-0.10069	0.142697	0.00033687	0.0890246	0.429719	0.0500277	0.0248198	0.020023
IPI00184330	IPI00018350	4171	4174	0.388071	0.400988	0.579914	0.761104	0.786844	0.870173	0.697443	0.479917	0.814979	0.255088	0.806168	0.65662	0.160286	-0.0451479	-0.00647985	0.843268	-0.0273459	-0.232915	0.745738	0.505589	0.895907	0.514021	0.725955	0.108705	0.0221285	0.65739	-0.130489	0.349193
IPI00184511	IPI00001639	7189	3837	-0.199008	0.295269	0.0358235	-0.104775	0.0133719	-0.0100964	-0.151109	-0.152335	0.00413895	0.0219524	0.233039	-0.0982267	0.217408	0.14814	-0.0147555	0.168992	0.296987	0.0667018	0.157028	-0.535046	-0.0956816	-0.00925046	0.233271	-0.0630129	0.159541	-0.211524	0.0382226	0.00650997
IPI00184511	IPI00007765	7189	3313	-0.144631	0.595066	0.0525949	0.260825	0.0523751	-0.231868	-0.127832	-0.324247	-0.158591	0.497268	0.127546	0.11865	0.203285	0.3912	0.369985	0.00563767	0.215771	-0.0563315	0.0572222	-0.63336	0.0910849	0.0857127	0.414624	0.374975	0.0802495	0.435329	-0.090135	0.270556
IPI00184511	IPI00028006	7189	5690	0.309005	0.602162	-0.138643	-0.118021	-0.0705915	-0.195432	0.275672	-0.411291	-0.302448	0.434925	-0.208788	-0.223378	0.168922	0.135047	0.122448	0.11882	0.452617	-0.0545952	0.0674471	-0.0246914	-0.170055	-0.0263118	-0.0922316	0.157938	0.66111	0.097842	-0.0665866	0.216941
IPI00184511	IPI00029628	7189	5955	-0.362575	-0.0556986	0.172238	0.0124286	0.0119367	-0.032843	-0.0454822	-0.449564	0.206689	0.243877	0.0927252	0.332057	0.108324	0.0722316	-0.503031	0.188525	0.396421	-0.13421	0.00543447	-0.344953	-0.110008	-0.0268197	0.171311	0.0354689	-0.226281	0.414472	-0.0345293	0.375055
IPI00184511	IPI00105598	7189	5717	0.0669416	0.620639	-0.182008	0.377924	0.160647	0.275136	0.0701008	-0.363543	0.157375	0.376096	0.236327	0.27471	-0.135542	0.0741281	0.282904	-0.0234479	0.530606	0.0885905	0.0289347	-0.618054	-0.099482	-0.0211281	0.26273	-0.00731892	0.44594	0.456176	-0.0408252	0.449275
IPI00184511	IPI00549672	7189	5719	0.245427	0.205926	-0.157875	-0.06244	0.172993	0.199064	0.237903	-0.359547	-0.138851	0.238683	0.258022	-0.271457	0.298065	0.240456	-0.126079	0.087229	0.235394	0.0239034	0.252989	0.0626549	-0.176639	-0.00979328	0.163705	0.0299982	0.143659	0.158074	0.000682955	-0.082551
IPI00216171	IPI00012620	2026	6483	0.31547	0.0720456	0.281585	0.00304515	0.371578	0.356353	0.0284501	0.0139338	-0.0490573	-0.120689	0.551948	-0.0230892	-0.211639	-0.22543	0.130851	0.11075	-0.0894474	0.431957	0.132642	-0.776944	-0.0125115	-0.0709858	-0.131014	0.152653	0.0531923	-0.0404663	0.060896	0.169212
IPI00216319	IPI00019025	7533	84612	0.0173836	-0.194389	-0.143077	0.195392	0.220906	-0.110755	-0.000616427	-0.0288155	-0.0359962	-0.219907	0.235049	-0.162616	-0.168762	0.198197	0.285142	0.010213	-0.246387	0.379438	0.00826368	-0.1948	-0.391591	0.212398	0.36759	-0.258294	-0.176505	-0.0985364	-0.491282	-0.155124
IPI00216691	IPI00007730	5216	11161	0.138706	0.207803	0.317794	0.186946	0.412296	-0.0644789	0.010092	0.388966	0.00859695	-0.0909948	0.394355	0.229405	-0.0243767	-0.223828	0.0429641	0.602944	0.368987	0.302124	0.202624	-0.00389984	0.221816	-0.149752	0.496152	0.421647	0.0865151	0.0840498	0.42785	0.527816
IPI00217223	IPI00217911	10606	79873	-0.0206377	0.355772	-0.276775	0.249655	-0.234482	-0.133481	-0.334916	0.126736	-0.15311	-0.121881	-0.0516237	0.0542539	-0.0790651	0.0657126	0.0209272	0.112802	-0.105476	-0.210149	-0.0854446	-0.210461	-0.547295	0.073079	0.452364	0.0421706	-0.0520003	0.0717667	-0.329575	0.177626
IPI00218144	IPI00007730	10063	11161	0.127971	0.00115577	0.0286872	0.330526	0.628693	-0.234175	0.0194153	0.241236	-0.16027	-0.00629041	0.320462	-0.428629	0.0150878	0.110869	0.157358	0.406704	0.149203	0.416281	0.255373	0.0884866	0.478941	0.0933149	0.442334	0.416352	0.0360102	0.0414637	0.146014	0.490246
IPI00218144	IPI00299149	10063	6613	0.167672	0.60161	0.238945	0.451174	0.607448	-0.00897085	-0.0360266	0.475573	0.179719	0.346345	0.420336	-0.281114	0.300321	0.516488	0.43655	0.445338	0.420306	0.292942	0.573738	0.765812	0.571569	0.266988	0.340823	0.342225	0.396265	-0.258157	0.284603	0.777076
IPI00218916	IPI00017704	240	23406	0.100844	0.335377	0.481743	0.278282	-0.0761682	0.546619	0.255866	-0.00736728	0.134119	0.350633	-0.104157	0.0503735	0.278703	0.190007	0.074766	0.124601	0.636439	0.18696	0.48456	-0.186761	0.270309	0.325944	-0.409191	0.339719	0.137466	0.437829	-0.0140429	0.473797
IPI00219604	IPI00290307	5604	57761	-0.323897	0.191555	-0.143908	0.266898	0.357751	-0.146047	-0.134303	0.310949	0.387474	0.00178234	0.0755428	0.36345	0.0859691	-0.098906	-0.240477	-0.16501	0.437935	-0.0881382	0.0940243	0.570626	0.272335	-0.184605	0.0464544	-0.158733	0.411603	-0.29425	-0.161071	-0.211254
IPI00219604	IPI00290308	5604	10221	0.826271	0.586823	0.370427	0.425039	-0.173066	-0.206571	0.0307345	-0.0956828	0.350715	0.36722	0.224039	-0.451221	0.304406	-0.131191	-0.196315	0.384654	0.347562	0.227644	0.115155	0.768665	0.433658	-0.0370562	-0.224585	0.339247	0.343545	-0.115021	0.40079	-0.225587
IPI00219757	IPI00412264	2950	5764	-0.408143	-0.0557053	-0.416334	0.098615	-0.192363	-0.389867	0.0811781	-0.0358311	-0.125095	-0.284648	0.103519	0.426692	0.183947	0.059056	-0.117502	0.485804	0.252201	0.319691	-0.303979	-0.0769558	-0.506627	0.095539	0.0495858	0.113529	-0.031356	0.0233697	0.238192	-0.365696
IPI00220362	IPI00007730	3336	11161	0.23726	-0.0220153	0.249871	0.457165	0.498732	0.188397	0.124252	0.353368	-0.034466	0.105454	0.307185	-0.506128	0.158071	0.174819	0.242845	0.423797	0.184031	0.488841	0.306286	0.840166	0.51932	0.219608	0.482957	0.476291	-0.0470396	-0.0132485	0.660879	0.431132
IPI00220567	IPI00000171	10588	81628	0.14219	0.0352509	0.199142	-0.089155	0.0277674	-0.279003	0.0209029	0.154042	0.296422	0.208177	0.208408	-0.129689	-0.112262	-0.0865192	-0.0790812	-0.02818	0.053128	0.0493528	0.149217	0.615527	0.392921	0.195409	-0.0436804	-0.150531	0.0493657	-0.378581	0.409531	0.306876
IPI00220921	IPI00024305	6497	4088	-0.472846	-0.528612	-0.467542	-0.00660634	0.256999	0.0283018	-0.0639768	0.129223	0.464341	-0.227433	-0.216097	-0.0577126	-0.0366632	-0.250713	0.257561	-0.424297	-0.0491704	0.244133	0.0463915	-0.00449104	0.0940853	0.199574	0.33301	0.0266526	-0.505568	0.149323	-0.236871	-0.162155
IPI00221034	IPI00001639	5971	3837	-0.213323	0.433639	0.32086	-0.111089	0.0810414	0.147824	-0.22065	0.0272341	-0.106769	0.00520772	-0.198704	0.0900526	-0.0667765	-0.191681	0.219209	-0.329796	-0.298779	-0.112022	0.117623	-0.0571585	-0.197809	0.0384146	-0.0831584	0.142728	-0.180307	0.196878	-0.417393	-0.0106665
IPI00221034	IPI00003965	5971	7874	-0.253031	0.702675	0.211434	0.361842	0.311355	0.0326606	-0.0918864	0.0640087	-0.126742	0.510137	-0.108469	-0.257349	0.0582404	-0.469491	0.031629	-0.274361	-0.312471	-0.0178795	0.116829	0.339109	0.0622253	0.117259	0.172637	0.182561	-0.0559183	-0.0912141	-0.257391	0.136623
IPI00221034	IPI00007765	5971	3313	-0.0264331	0.534621	0.0835478	0.206671	0.0100701	0.331419	-0.248847	-0.048073	-0.25527	-0.178791	0.018928	0.287436	0.0100551	-0.277064	-0.136854	0.0128405	-0.153982	0.0232179	0.124233	0.338127	0.0449049	0.02758	0.252942	0.20179	-0.393366	-0.317614	-0.272414	-0.382393
IPI00221034	IPI00008529	5971	6181	-0.187296	0.271899	0.0145054	0.464102	0.258061	0.137308	0.0700511	-0.347463	-0.229915	-0.0906018	0.00521438	-0.244403	-0.208541	-0.232701	0.0838791	-0.0302004	-0.520498	-0.434813	0.331166	-0.0879009	-0.398359	0.139207	0.271501	0.370114	0.276534	0.373477	-0.128365	-0.185669
IPI00221034	IPI00025091	5971	6205	-0.347735	0.277173	-0.00513372	0.338776	0.337497	0.148056	-0.145532	-0.24063	-0.253918	-0.229124	0.161235	-0.15025	-0.208168	-0.257324	0.108178	0.0249068	-0.0958007	-0.235692	0.236709	0.0210891	-0.21418	-0.0299756	0.192216	0.407286	0.306042	0.322315	-0.282419	-0.426156
IPI00221034	IPI00026271	5971	6208	-0.179753	0.192327	-0.00133956	0.382625	0.270849	0.330118	-0.142151	-0.0739197	-0.368591	-0.0873251	0.114572	-0.211958	-0.0470475	-0.210691	0.173425	0.123891	-0.43191	-0.213965	0.288793	-0.308879	-0.166001	-0.121448	0.133117	0.236638	0.0933992	0.0965093	-0.38725	-0.505913
IPI00221034	IPI00303292	5971	3836	0.389107	0.212677	-0.290791	-0.136755	0.0515982	0.0276144	-0.0953503	0.215352	0.260848	0.0870358	-0.0689819	-0.448132	0.0752113	0.0191068	0.017837	0.0217971	0.0364118	-0.0124908	-0.0444764	0.335805	0.114403	-0.058334	0.256214	0.0223808	-0.0759067	-0.120908	-0.262432	0.0139838
IPI00290077	IPI00004389	3866	27229	-0.13724	-0.319852	0.268507	0.0694519	0.134461	-0.216503	-0.264471	-0.118396	-0.00594272	0.618219	-0.243671	0.438222	0.289112	-0.230145	-0.0429755	-0.38163	0.352745	0.0295625	-0.00908041	-0.401555	-0.357928	-0.0912607	0.0483425	0.125509	0.319928	-0.286866	-0.136352	0.215424
IPI00290077	IPI00031376	3866	5108	-0.106547	-0.215208	-0.00363121	-0.189527	0.0800854	0.0522932	-0.0368519	-0.17433	0.106871	0.294122	0.24198	-0.491477	0.376829	0.0606901	-0.09043	-0.0588575	0.0200114	-0.00798519	0.0533759	0.102986	-0.179269	-0.13515	-0.292639	0.1475	-0.138105	0.368662	-0.205212	-0.0543864
IPI00290077	IPI00061680	3866	112869	-0.1864	-0.0681451	-0.344883	-0.197968	0.336632	-0.0191594	-0.0662503	0.112656	0.153866	0.594227	-0.150828	-0.556604	0.219061	0.172699	-0.0594058	0.151091	0.112638	0.00546296	-0.0901459	0.274363	0.197705	-0.166371	0.120522	0.13334	0.186364	0.112556	0.640264	-0.251719
IPI00290337	IPI00031376	2059	5108	-0.0218609	-0.30004	0.0685977	-0.102213	0.0918671	-0.0507281	-0.0704361	-0.317884	0.0556747	-0.474604	0.140559	0.178666	-0.0908559	0.0636736	-0.312307	-0.0726557	-0.143416	0.148897	-0.160014	-0.181133	0.0832604	0.0607721	-0.133081	-0.122539	-0.255891	0.0933356	0.216713	-0.0422879
IPI00293361	IPI00008570	9905	10656	-0.220282	0.165239	-0.0806762	-0.259563	-0.0305425	0.380578	-0.2109	-0.0451318	-0.340903	-0.0771141	-0.0709921	-0.15785	-0.0626823	-0.271103	0.0521925	-0.326603	-0.094127	-0.164097	0.240063	0.527042	0.176569	0.00392613	0.0436801	-0.0232691	-0.233574	-0.0910436	0.00183494	0.0446154
IPI00293361	IPI00012750	9905	6230	-0.0694325	0.0660851	-0.0777871	0.086314	0.149538	-0.410481	-0.217461	0.0322368	-0.0381011	0.271378	0.313144	0.321656	0.199304	0.111635	-0.071915	0.206516	-0.319598	0.00549906	-0.061736	0.189851	-0.235024	0.0805939	-0.23777	-0.359148	0.100467	0.394396	-0.174332	0.135501
IPI00293361	IPI00015345	9905	1951	-0.0681552	0.0255509	0.111994	0.159787	0.133116	0.691896	0.265078	0.129747	0.0666442	0.0662597	-0.0939714	-0.110298	0.000660868	0.128207	0.181784	0.334235	0.0820381	0.65088	0.215505	0.537089	0.245009	0.0795808	0.192314	0.365433	0.175959	-0.0934845	0.213619	0.157537
IPI00293361	IPI00022443	9905	174	-0.130875	-0.0515221	0.031105	0.0923771	-0.0368955	-0.228298	0.168398	0.174755	-0.0282426	0.126741	-0.288691	0.068158	0.0436457	0.255672	0.26423	0.152397	0.0693189	0.244939	-0.00409385	0.669095	0.215155	-0.18968	0.132793	0.170035	0.0663384	-0.0120258	-0.213343	-0.0895101
IPI00293361	IPI00024524	9905	56902	-0.0030925	-0.173959	-0.0173859	-0.0309505	-0.075227	-0.283803	-0.396142	0.00166152	0.0919126	0.0838001	-0.194844	-0.0874039	-0.0126651	-0.266474	-0.00919179	-0.027713	0.025932	-0.00136068	-0.221074	0.532649	-0.358459	-0.0411219	-0.180279	-0.0402911	-0.117873	-0.180463	0.0943733	-0.110662
IPI00293361	IPI00412264	9905	5764	0.173295	-0.126849	-0.0816602	0.0738733	-0.0269037	0.548222	-0.145008	-0.0665321	0.0524165	-0.000546411	-0.0737327	0.200392	0.0438479	-0.15568	0.0485988	-0.194468	-0.240597	-0.031674	0.218263	-0.183225	0.175045	-0.10879	-0.104541	0.0875357	-0.0617596	-0.0109218	-0.280576	-0.165738
IPI00293464	IPI00396089	1642	8315	0.142629	0.352631	0.209384	0.222479	0.157714	0.121487	-0.0259827	0.0674797	0.264659	0.273632	0.159822	0.0603819	0.120178	0.108371	0.0848321	0.346661	0.118187	0.0583914	0.0891842	-0.258318	0.00647003	-0.0944625	0.0777175	0.181643	0.272517	-0.00191904	0.0888613	0.268639
IPI00293613	IPI00007765	29110	3313	0.327246	0.638394	0.251246	0.0126377	0.454912	0.401237	0.180016	0.634791	0.446091	-0.015956	0.426842	0.730035	0.379433	0.0562182	-0.0369312	0.0948684	-0.00862729	0.565499	0.332476	0.5202	0.312814	0.226971	0.423736	0.379587	0.689356	0.645687	0.722567	0.373748
IPI00293613	IPI00216587	29110	6202	0.257956	0.509566	0.325598	-0.078627	0.00883777	-0.30044	-0.0481293	0.433178	0.0399591	-0.0997936	0.316344	-0.43527	0.599623	-0.341843	-0.00755507	0.208706	0.583467	-0.0143796	0.148349	0.486478	0.160389	0.187898	0.295701	0.354138	0.430687	-0.148087	0.549525	0.296322
IPI00293613	IPI00302925	29110	10694	0.315014	0.842982	0.12111	-0.332257	0.54083	0.527252	0.463824	0.567767	0.283889	0.191778	0.317903	0.373793	0.437703	0.0666008	0.142348	0.179046	0.171909	0.73231	0.320094	0.32041	0.235525	0.365134	0.0741789	0.579322	0.28481	-0.0301047	0.738952	0.517447
IPI00293613	IPI00465361	29110	6137	0.331173	0.369335	0.112676	0.0789925	0.0369735	-0.455966	-0.344997	0.0980034	-0.115793	-0.223429	0.092169	-0.547658	0.330837	-0.249155	0.173187	0.191053	0.484986	-0.218896	0.0125723	-0.0842325	-0.0789227	-0.242452	0.360566	0.0445602	0.150075	-0.384168	0.0986268	0.0653378
IPI00294052	IPI00017500	23635	26525	0.348861	-0.063623	-0.124142	0.0530465	-0.180349	-0.146134	-0.206229	-0.109932	-0.0170892	0.0672864	-0.109755	0.274177	-0.0878735	-0.317969	0.288697	-0.211567	-0.198896	-0.393531	-0.296691	0.71979	0.147093	0.174193	0.0312417	-0.0380101	-0.19543	0.030935	0.0271844	-0.203306
IPI00294696	IPI00026689	891	983	0.269048	0.562228	0.639772	0.699422	0.839794	0.781323	0.813161	0.766789	0.917663	0.160446	0.871766	0.7411	-0.213268	0.0292882	0.389266	0.941263	0.354311	-0.157201	0.656418	0.929003	0.901893	0.0684386	0.810724	-0.19481	0.00207367	0.676839	0.210618	0.680443
IPI00295399	IPI00412264	1008	5764	0.541692	0.0525283	-0.100538	0.220795	0.0949322	0.617491	0.276564	-0.132446	0.302577	0.234433	0.316992	0.179804	0.181849	0.150869	0.195954	-0.196928	-0.300156	0.0592508	0.663558	0.627251	0.271756	0.358845	0.0816959	0.40361	0.550812	0.293676	-0.516121	0.462425
IPI00295777	IPI00412264	2819	5764	0.059361	0.340898	0.294123	-0.182532	0.0350632	-3.13433e-05	-0.194206	0.0658805	0.151491	-0.00762628	-0.0713886	-0.313456	0.127737	0.167601	-0.21157	-0.418472	-0.0511361	0.0293507	0.110437	0.243167	0.228352	0.0640232	0.00820724	0.0744991	-0.215326	0.153418	-0.237355	-0.295242
IPI00297349	IPI00013723	9021	5300	-0.53208	0.000990893	-0.282367	-0.231293	-0.446634	-0.0780133	-0.186385	0.0299992	-0.139978	0.222882	0.0972301	0.312495	0.30219	-0.108624	-0.269521	-0.117764	-0.0358583	-0.430962	-0.311682	-0.356143	-0.296948	-0.144877	-0.349889	-0.379235	0.280203	0.208049	0.331365	-0.173636
IPI00297764	IPI00032957	1911	7329	-0.243247	0.326508	0.0765144	-0.106999	0.0620703	0.401808	0.111391	0.176405	0.324808	-0.182143	0.408073	-0.262699	0.0463757	0.0801717	-0.132166	-0.423017	-0.0633272	0.254603	0.0106699	-0.711709	-0.421114	-0.104573	-0.234481	0.629702	0.492738	-0.47539	-0.103634	0.115656
IPI00298951	IPI00010248	10127	51324	-0.125127	-0.266849	-0.208476	-0.0772011	-0.0555063	0.0787057	0.0346204	0.273616	0.326369	0.250199	0.169892	0.306994	0.149289	0.272963	-0.422083	0.262836	0.230312	0.100823	0.258758	0.738415	0.365234	-0.00519782	-0.236569	0.306027	0.432721	-0.347869	0.460105	0.299917
IPI00299214	IPI00007730	7083	11161	0.0855865	0.229555	0.439199	0.249504	0.517309	-0.0549451	-0.236566	0.251066	0.0757218	-0.12355	0.318161	-0.188937	-0.0298983	0.0823305	0.0157819	0.457931	0.176179	-0.0698797	0.0353454	0.144384	0.347651	0.1837	0.263752	0.0818428	-0.255047	0.0701632	-0.330689	-0.0104057
IPI00300371	IPI00029769	23450	3055	0.564736	-0.0212955	0.231087	0.0680697	0.0782421	-0.164068	0.0871377	-0.000837549	-0.144373	0.076499	-0.490502	0.220094	0.455683	-0.127548	-0.310592	-0.390255	0.0424589	0.0193785	0.311177	-0.419145	-0.0309918	0.54278	0.0719457	0.17453	-0.157974	0.241897	0.26113	0.433994
IPI00301139	IPI00102495	9440	10001	0.107597	0.11808	-0.0135278	0.0534643	0.215369	0.072768	0.45342	0.192436	0.532791	0.205096	0.222013	0.0119578	0.200876	0.529593	0.12329	0.316133	0.349428	0.0016922	0.410711	0.566556	0.439753	0.183852	0.422757	0.547832	0.215415	0.41135	0.595792	0.424126
IPI00301303	IPI00412264	55186	5764	0.0978955	-0.325661	0.132062	0.139929	0.185343	0.260292	-0.3921	-0.140882	-0.133637	-0.453508	0.0826343	-0.395249	-0.072653	-0.251143	-0.0774103	0.339053	0.460901	-0.164198	-0.395599	-0.469884	-0.332219	-0.00631206	0.12069	-0.237504	-0.251226	-0.0115267	0.649568	-0.178529
IPI00301561	IPI00646224	7205	54855	-0.0355431	0.371534	-0.107931	-0.071946	-0.118746	-0.15399	-0.435996	-0.22537	0.02738	-0.442456	-0.00212358	-0.234603	-0.183954	-0.32057	-0.365228	0.412332	-0.0780272	-0.418956	-0.043256	0.234869	0.0406824	0.173883	-0.296472	0.165631	0.0829984	0.139589	0.224138	-0.571653
IPI00302458	IPI00306290	23039	11260	-0.271809	-0.288522	0.042713	-0.0811436	0.338927	-0.11203	0.278101	0.0573395	0.347978	-0.117884	0.134325	-0.0242226	-0.112343	-0.0505776	-0.355245	0.179208	-0.321704	0.039457	-0.0415704	0.125716	0.125456	0.32963	-0.0568323	-0.0253542	-0.132695	0.212472	0.56834	-0.194664
IPI00303812	IPI00412264	79886	5764	-0.422249	-0.0528205	0.262801	-0.313594	-0.0752113	-0.270827	-0.257773	-0.199358	-0.421995	0.231541	0.104745	0.192386	-0.102107	-0.306037	-0.165416	0.198267	0.106215	0.354613	-0.407896	-0.104957	-0.361768	-0.0347271	-0.127844	-0.00867054	0.346078	0.062373	0.537118	-0.340859
IPI00306446	IPI00007730	7572	11161	-0.00552027	-0.369198	0.188572	0.175665	0.11482	-0.176873	-0.0726646	0.138068	0.118097	0.0647454	0.0634764	-0.0549321	-0.0664762	0.298605	0.0613583	-0.0985974	0.135194	-0.15263	0.0539415	-0.262032	0.269933	-0.0897457	0.32861	-0.0415003	0.146632	-0.0207757	0.477298	0.0992561
IPI00306446	IPI00025724	7572	51282	-0.17049	-0.0734326	-0.0458848	0.083147	0.0330361	-0.0795335	-0.261189	0.103115	-0.136098	0.432602	0.115204	-0.536227	-0.0840769	-0.307665	0.296536	0.163849	0.121553	-0.572328	0.0902561	-0.243849	0.377667	-0.0695657	-0.0835545	-0.241785	-0.0584779	-0.238871	-0.263701	-0.102877
IPI00306446	IPI00163230	7572	10980	0.138825	0.00128727	-0.235161	0.139988	-0.0800693	-0.0634165	-0.194996	0.010297	-0.0406765	-0.112142	0.235983	-0.30235	0.0970647	-0.155105	0.123534	0.0804031	0.297422	-0.135352	-0.0664616	0.0199009	0.356307	0.0801947	-0.0372685	0.0158809	0.0528239	0.230331	0.331624	0.0406443
IPI00306446	IPI00178721	7572	81576	-0.102407	0.0873752	-0.0676292	0.0227684	0.0964534	-0.423845	-0.196607	-0.174411	-0.0097485	0.238517	-0.0716143	-0.401751	0.108119	-0.358986	0.0364406	-0.0406787	0.245585	0.0847942	0.0873279	0.203017	-0.0434795	0.0622387	-0.0733618	-0.134332	0.326509	0.169204	-0.338131	0.15596
IPI00328112	IPI00000787	6891	5698	-0.266595	0.554874	0.181954	0.220128	0.255985	0.160123	0.389155	-0.000272128	-0.0422864	0.367921	0.258471	0.218694	-0.110346	0.142634	-0.131437	-0.0752085	0.100207	0.221235	0.283317	0.0500555	0.196196	0.0882428	0.0575036	0.179292	0.27342	0.224234	-0.0949132	0.0594
IPI00328296	IPI00412264	54810	5764	-0.196495	0.341753	0.227121	-0.146318	0.0919354	-0.442407	-0.222533	0.107065	-0.315909	-0.113393	-0.080162	-0.306216	-0.0835488	0.309813	-0.0728879	0.0215232	-0.100796	-0.146063	0.158193	-0.313542	0.410737	0.00769712	-0.0143089	0.104504	0.108554	-0.0391294	0.27939	0.225593
IPI00375676	IPI00030364	2512	6881	0.192887	0.0698449	0.531181	0.653224	0.0494307	-0.065545	0.195405	-0.0244956	0.546318	0.115534	0.350232	0.334198	0.42572	0.0408021	-0.168242	-0.178901	0.286734	0.618562	0.413434	-0.766172	0.540076	0.191823	0.241174	0.183637	0.626744	0.0818293	0.111598	0.142056
IPI00375676	IPI00292181	2512	7786	-0.321478	-0.36835	0.213993	0.159837	0.124466	-0.341763	-0.252577	-0.0828151	-0.190271	0.184327	0.0251229	0.0559053	-0.0108388	0.00472402	0.0117114	0.272107	0.228009	0.0218422	-0.0339641	-0.0180611	0.109207	0.150294	-0.143519	-0.195662	-0.368469	0.0148134	0.053642	0.198543
IPI00375676	IPI00412264	2512	5764	-0.35181	-0.184388	-0.149284	-0.0864516	0.12762	-0.46394	0.173513	-0.0356794	0.189279	-0.257221	0.332253	-0.78531	-0.0397726	0.0809578	0.16597	-0.377292	-0.213245	0.0870566	-0.389255	-0.218493	-0.224093	-0.144405	0.0690691	-0.145705	-0.297004	-0.115635	-0.108914	0.0201935
IPI00398435	IPI00412264	23654	5764	-0.442202	0.00357978	-0.0255182	0.109498	-0.176535	-0.139956	-0.053382	-0.0023731	0.00323163	0.00508883	-0.0255539	-0.244075	0.0520793	0.115177	0.0949102	-0.018769	0.113345	0.257172	-0.225203	-0.371163	-0.0502469	0.16927	0.122977	-0.299357	0.331353	0.206924	0.0095795	-0.424007
IPI00402759	IPI00412264	10249	5764	-0.0821739	-0.0179041	0.0883739	-0.136336	0.00498974	-0.176827	-0.0520927	-0.111423	-0.0308706	0.347737	-0.427259	0.489621	-0.210638	0.317762	0.00418495	-0.515578	-0.302961	0.103829	0.107338	0.327891	0.30502	0.232514	-0.0953083	-0.289361	0.158594	-0.00523145	0.130442	0.140024
IPI00410344	IPI00646224	10733	54855	-0.0789652	-0.47645	0.0346676	0.00840272	-0.00912988	0.310966	-0.233322	-0.146919	0.0802764	-0.216947	-0.260137	0.120671	0.028051	-0.159093	0.164272	0.145549	-0.0918752	-0.0614123	0.246891	-0.0282615	0.211981	-0.141392	0.0312539	-0.270141	0.392188	-0.382788	-0.275116	0.016728
IPI00412264	IPI00166500	5764	51588	0.233834	-0.244597	-0.170503	-0.259923	0.0623254	0.335244	-0.284727	-0.0725519	0.11799	-0.0331665	-0.0946695	-0.55669	-0.0891862	-0.0837339	-0.122153	0.133055	-0.119637	-0.170056	-0.0158956	-0.38407	-0.0376859	-0.0225775	0.143509	-0.468348	0.166231	-0.0446212	-0.264736	-0.216382
IPI00412433	IPI00013890	4217	2810	-0.179989	-0.0216453	0.0187201	-0.0960909	0.0737516	-0.0644113	0.02249	0.334273	0.0919496	0.0918621	-0.0792772	-0.0221114	-0.014279	0.0638313	-0.128357	-0.050294	-0.101404	0.271365	-0.260763	0.716268	0.379678	-0.165862	-0.091644	0.00417924	-0.0116873	0.0915519	-0.0521162	-0.285319
IPI00412433	IPI00018146	4217	10971	0.499673	0.391267	0.292161	-0.103625	0.408699	0.410132	0.0272069	-0.00953319	0.332131	0.353058	-0.213353	-0.183785	0.543796	0.503385	-0.032967	0.344079	0.480186	-0.223114	0.121812	-0.0871286	-0.0290745	0.345057	-0.584541	0.182035	0.726336	0.115055	0.595256	0.671228
IPI00412433	IPI00216319	4217	7533	0.647258	-0.146745	0.154516	-0.227023	0.236764	0.229693	0.19557	-0.0906275	0.0128794	0.218306	-0.31088	0.296694	0.484697	-0.074053	-0.0555281	0.146138	-0.166386	0.0471519	0.0391795	-0.171136	-0.309803	-0.424146	-0.470627	0.155994	0.23377	-0.0081968	0.354856	0.661828
IPI00479399	IPI00290272	9706	23649	-0.298024	-0.0292495	0.0505749	0.238086	-0.172587	-0.436375	-0.0107388	0.00420038	-0.291105	-0.064127	0.307382	0.00426046	-0.236041	-0.0680409	0.118121	-0.444923	-0.00141825	0.475133	-0.308133	0.235087	-0.290173	-0.0730318	0.120709	0.0755383	-0.141089	0.35688	0.00854872	0.0898221
IPI00550655	IPI00412264	10927	5764	0.272579	-0.246785	0.381896	0.292761	-0.173914	0.644338	0.00376526	-0.0959854	-0.125415	-0.225779	-0.186167	0.267313	0.133558	-0.221124	-0.299981	0.662336	0.349457	0.174895	0.117276	0.523048	-0.116808	-0.30158	0.0122394	0.220422	-0.411442	0.295022	0.703558	-0.241267
IPI00552920	IPI00033350	11340	23608	0.39863	0.201219	-0.00624016	-0.0405276	0.134839	0.296977	-0.121534	0.229416	0.237337	0.353035	0.166712	0.465066	-0.16299	0.663927	-0.336294	-0.0204182	0.182219	0.22403	0.489024	0.0509415	0.0520964	0.113102	0.22336	0.250817	0.20532	-0.304526	0.581079	0.814915
IPI00554788	IPI00004389	3875	27229	0.196105	0.229093	0.294517	0.0391498	0.155824	-0.165023	0.00309771	0.199139	0.0130841	-0.196448	0.119659	-0.512307	-0.0211152	-0.467961	0.180637	0.349388	-0.144496	0.396381	0.0966199	-0.465873	-0.462821	-0.418562	-0.101487	0.182487	0.112878	-0.341421	-0.281534	-0.169546
IPI00554793	IPI00412264	26292	5764	-0.22244	-0.0846128	-0.162188	-0.142895	-0.116268	-0.413886	-0.360725	-0.201169	-0.167569	-0.106032	-0.205177	0.434273	0.0222993	-0.153283	0.0375623	0.218778	-0.10029	0.377733	-0.465243	-0.185809	-0.353837	0.066996	-0.0525573	-0.151542	-0.25837	-0.0563185	0.158173	-0.190841
IPI00642182	IPI00097532	59349	80306	-0.385728	0.0264513	0.259367	0.127209	0.109564	-0.0624139	0.33402	0.118725	0.00228328	-0.143037	0.626817	0.294594	-0.103376	0.203822	0.255951	0.00401688	-0.292532	0.495528	0.0815036	-0.262571	0.508396	0.0874633	0.262698	0.118464	-0.128828	0.034037	0.497359	0.225196
IPI00646781	IPI00292181	5996	7786	0.0823218	-0.537474	0.0252501	-0.110538	0.0178096	-0.354999	-0.000128608	0.255425	-0.264898	0.373686	0.0947105	-0.0202116	-0.0313494	-0.12659	-0.231438	-0.0601725	0.0602018	0.157982	-0.143733	-0.167067	0.203409	-0.0172277	-0.0439015	0.0413088	-0.106912	-0.126807	0.0756035	-0.269261

## Sheet: PCCpval_ppi
IPI1	IPI2	Gene1	Gene2	GDS1023	GDS1036	GDS1062	GDS1064	GDS1067	GDS1096	GDS1209	GDS1220	GDS1257	GDS1259	GDS1282	GDS1321	GDS1331	GDS266	GDS268	GDS395	GDS558	GDS564	GDS596	GDS690	GDS715	GDS737	GDS760	GDS810	GDS914	GDS946	GDS987	GDS999
IPI00000049	IPI00419240	8743	54	0.481942	0.0175226	0.332869	0.215517	0.0359273	2.31804e-08	0.00805234	0.00491719	0.404059	0.00956167	0.180978	0.184248	0.0291169	0.0624848	0.226207	0.172833	0.309719	0.344765	2.70673e-07	0.121755	0.0985502	0.139304	0.140559	0.206666	0.493397	0.463307	0.0233885	0.226975
IPI00000833	IPI00412264	1081	5764	0.0422089	0.48467	0.132154	0.354652	0.37922	0.1796	0.0770091	0.0858574	0.415397	0.199325	0.0946921	0.475749	0.215276	0.0332334	0.205156	0.0163951	0.00385696	0.0674968	7.45939e-07	0.000630734	0.00290871	0.43104	0.416007	0.251074	0.223542	0.491417	8.30071e-05	0.00159494
IPI00001062	IPI00013978	4615	8405	0.0112111	0.41848	0.364354	0.167859	0.000340128	0.212762	0.146617	0.327176	0.0171519	0.421732	0.179196	3.21439e-05	0.0097382	0.00991701	0.193353	0.00746593	0.0704069	0.401931	6.19025e-05	8.97703e-05	0.00667873	0.258664	0.166479	0.420677	0.367013	0.395314	0.00823539	0.071237
IPI00001146	IPI00025616	11157	5425	0.225201	0.198408	0.0267413	0.428545	0.0003346	0.252249	0.125041	0.0143432	0.00011782	0.322222	1.07406e-05	0.222228	0.306759	0.111196	0.127869	0.0859396	0.261129	0.302068	9.7353e-10	0.0341534	1.26565e-14	0.473032	0.083876	0.446059	0.482954	0.0298281	0.042823	5.71552e-05
IPI00001639	IPI00166500	3837	51588	0.105583	0.168805	0.0786022	0.106108	0.0119869	0.488048	0.486718	0.204126	0.363349	0.427922	0.239918	0.16655	0.39763	0.0809294	0.335132	0.15664	0.133774	0.362327	0.45138	0.0083698	0.105819	0.355486	0.150582	0.292015	0.42347	0.419358	0.0775946	0.0294244
IPI00001639	IPI00412264	3837	5764	0.0113798	0.0345242	0.354919	0.366827	0.248572	0.387006	0.41622	0.287486	0.187563	0.313543	0.245793	0.174343	0.308	0.0541631	0.271375	0.00292699	0.101909	0.414361	5.21953e-15	0.00585113	2.43976e-05	0.418734	0.184703	0.138742	0.187385	0.404761	8.8393e-06	0.0113281
IPI00002335	IPI00023339	3064	1387	0.406146	0.180486	0.305922	0.235038	0.421647	0.139435	0.143706	0.145568	0.222798	0.173381	0.370838	0.130789	0.281955	0.373088	0.322597	0.331084	0.249998	0.276642	0.0820006	0.295005	0.386671	0.246856	0.00844834	0.405355	0.490847	0.102576	0.000775127	0.195854
IPI00002569	IPI00006779	1978	9470	0.00489517	0.110757	0.0149364	0.0356101	0.140391	0.00230813	0.000210278	0.00338854	0.000168732	0.0165263	1.25238e-06	0.0978898	0.00683814	0.488104	0.492141	0.0378946	0.00390196	0.229991	0	0.00130491	5.2204e-10	0.00170618	0.0426245	0.389271	0.0032313	0.0955704	0.186746	0.000887879
IPI00002852	IPI00007730	5828	11161	0.188769	0.423981	0.00767498	0.355499	0.0362723	0.0711798	0.355163	0.00336128	0.00256868	0.110416	0.327431	0.0814682	0.233255	0.40023	0.372428	0.00441172	0.078361	0.0317834	0.180509	0.256096	0.000202404	0.341206	1.42155e-05	0.0281905	0.495047	0.226375	7.08989e-09	0.00206089
IPI00003326	IPI00015161	402	5147	0.0795591	0.334465	0.00221278	0.00016003	0.00357386	0.000240156	0.00313663	9.20044e-05	0.197165	0.123476	3.7734e-08	0.00146259	0.250623	0.472493	0.228827	0.0700915	0.00320809	0.242479	1.43792e-07	0.000217276	0.00337726	0.190247	0.00103044	0.225264	0.0988978	0.155309	0.171842	1.19154e-06
IPI00003327	IPI00015161	403	5147	0.0450293	0.477787	0.305663	0.101008	0.497341	0.000885212	0.0244602	0.477486	0.382196	0.317776	0.00870546	0.0186801	0.252146	0.470523	0.351822	0.217933	0.18066	0.143498	0.410181	0.0448279	0.0483162	0.489168	0.0321838	0.254705	0.303632	0.106951	0.299461	0.0471621
IPI00003527	IPI00302383	9368	1080	0.057479	0.11437	0.486311	0.495544	0.0334171	0.0920628	0.010881	0.335838	0.447297	0.472194	0.420803	0.0980652	0.0598933	0.318365	0.42395	0.270526	0.184406	0.408124	0.256985	0.412186	0.00559973	0.415728	0.0997528	0.395318	0.400947	0.0820893	0.401665	0.393188
IPI00003789	IPI00007730	26151	11161	0.193423	0.494504	0.438325	0.15572	0.00736606	0.0650024	0.0633661	0.121486	0.387597	0.310777	0.41179	0.164898	0.26048	0.440233	0.274004	0.281436	0.212889	0.490052	0.00263797	0.11698	0.00391272	0.468465	0.0672285	0.0208259	0.260596	0.300799	0.0587847	0.00893011
IPI00004389	IPI00001814	27229	57144	0.386282	0.357351	0.178872	0.349824	0.0907043	0.0542466	0.068782	0.160628	0.416794	0.101169	0.430981	0.0341271	0.381897	0.459426	0.0997421	0.175649	0.0155492	0.000672732	0.00573993	0.0223091	0.000133644	0.481745	0.45483	0.487112	0.354586	0.259019	0.22865	0.312601
IPI00004389	IPI00554443	27229	79991	0.301281	0.429416	0.24402	0.340882	0.421527	0.237311	0.0760845	0.4529	0.162933	0.0649353	0.255285	0.000247375	0.165296	0.219032	0.267844	0.482035	0.218457	0.0118969	0.0718098	0.0150773	0.3611	0.118544	0.026323	0.430217	0.124484	0.302511	0.449329	0.0807688
IPI00004671	IPI00003909	2804	6515	0.334117	0.0675197	0.374442	0.290419	0.485955	0.0404081	0.266197	0.297758	0.255266	0.394069	0.0439611	0.422346	0.147068	0.305027	0.419189	0.146831	0.314424	0.217757	0.305416	0.00939211	0.0621921	0.20319	0.410043	0.163541	0.414847	0.328914	0.0146479	0.119356
IPI00004671	IPI00005695	2804	4694	0.0135689	0.192399	0.24291	0.417049	0.00149841	0.424506	0.0313393	0.000737355	0.281527	0.0198152	0.0344569	0.0637509	0.0187937	0.0377785	0.261826	0.193266	0.344832	0.184949	0.171967	2.03699e-08	0.0549654	0.0103067	0.187877	0.000143075	0.143465	0.380908	0.0355858	1.39727e-05
IPI00005163	IPI00015161	54622	5147	0.28158	0.00143745	0.00298082	0.407309	0.178669	0.117107	0.366148	0.352439	0.0751947	0.00475259	0.001434	0.0646401	0.227419	0.011048	0.333067	0.339605	0.0529089	0.427128	0.0700159	0.0125788	0.385043	0.426819	0.322932	0.274621	0.491423	0.41649	0.0132218	0.463197
IPI00005163	IPI00412264	54622	5764	0.206094	0.215904	0.259691	0.40691	0.266232	0.244107	0.235015	0.341801	0.102661	0.409674	0.0673177	0.348445	0.12396	0.431481	0.140754	0.456375	0.0317347	0.412031	0.000559038	0.314408	0.0397285	0.184256	0.280974	0.161176	0.341709	0.321985	0.104771	0.354901
IPI00005181	IPI00005881	5359	9140	0.0584802	0.127968	0.319756	0.0553937	0.409503	0.201981	5.47632e-05	0.108849	0.310548	0.00700239	0.19741	0.0832249	0.140689	0.399651	0.45269	0.147815	0.101395	0.448492	6.4865e-09	0.000766845	0.439534	0.386171	0.224641	0.130539	0.0403394	0.374527	0.076751	0.0557732
IPI00005181	IPI00008552	5359	10539	0.257232	0.144047	0.380994	0.123177	0.116144	0.40331	0.16897	0.189479	0.020446	0.379305	0.285618	0.300859	0.0760874	0.464102	0.484854	0.38308	0.0589329	0.136043	0.382798	0.34221	0.00760327	0.213673	0.15956	0.282743	0.4429	0.0566484	0.465412	0.0970037
IPI00005181	IPI00025463	5359	22822	0.143138	0.279703	0.146906	0.00241533	0.371275	0.145452	0.369026	0.101635	9.29821e-06	0.165034	0.00291595	0.151576	0.360735	0.48092	0.286896	0.0116802	0.40489	0.0348871	0.341264	3.74579e-07	0.234174	0.268461	0.343484	0.0357598	0.0921996	0.390876	0.0473416	0.357646
IPI00005181	IPI00060572	5359	80028	0.244174	0.0540902	0.00666564	0.0316277	0.322115	0.00016865	0.102503	0.0978117	0.0054266	0.135178	0.0994199	0.102165	0.203821	0.0889987	0.283584	0.499648	0.136987	0.203744	1.91768e-08	0.160586	0.000207626	0.451481	0.260271	0.138923	0.315638	0.13693	0.189393	0.243361
IPI00005692	IPI00007730	6183	11161	0.373485	0.417494	0.0756224	0.000150494	0.000192454	0.263122	0.42892	0.00149731	0.160053	0.365465	0.245944	0.180596	0.304939	0.432415	0.299	0.00207419	0.0450542	0.0984317	1.07591e-10	8.47544e-10	3.43416e-07	0.476783	0.00997657	0.00618504	0.167634	0.497621	2.86358e-05	0.00220941
IPI00006050	IPI00296058	9747	30008	0.349484	0.482547	0.307704	0.337616	0.320079	0.464069	0.305414	0.495306	0.0897125	0.36856	0.00550858	0.372657	0.147288	0.499399	0.149264	0.0279458	0.17854	0.0966211	0.100162	0.263649	0.0012265	0.399979	0.18874	0.493138	0.302571	0.37928	0.291067	0.208663
IPI00006451	IPI00007730	4905	11161	0.244539	0.445908	0.221504	0.0562	0.000290683	0.349975	0.127637	0.170109	0.0167099	0.364289	0.0947092	0.106381	0.245103	0.240981	0.253441	0.0201218	0.0283004	0.153433	0.426366	0.00027579	5.89734e-05	0.337739	0.0308972	0.00498212	0.050269	0.455923	6.99312e-06	0.022743
IPI00006663	IPI00007730	217	11161	0.0829772	0.0384543	0.440781	0.11038	0.0432474	0.265694	0.0813226	0.1719	0.188944	0.301775	0.368005	0.2952	0.215351	0.397699	0.179616	0.358499	0.18359	0.313837	0.410386	0.134737	0.0002511	0.329558	0.0665944	0.00180627	0.15074	0.475603	0.000549463	0.100557
IPI00006779	IPI00021298	9470	54474	0.0419455	0.374382	0.411576	0.0289453	0.111973	0.185376	0.039424	0.332282	0.177084	0.0930641	0.409801	0.191156	0.0181979	0.0792893	0.373324	0.00438598	0.185363	0.261484	0.121914	8.98717e-05	0.00562574	0.325839	0.418474	0.339306	0.326977	0.340555	0.0345068	0.00143544
IPI00006900	IPI00412264	57050	5764	0.0178803	0.0603168	0.182887	0.0835705	0.280922	0.0578986	0.104316	0.0523718	0.0462182	0.450386	0.376667	0.149496	0.369576	0.278445	0.290636	0.331953	0.366724	0.393391	1.20456e-19	0.00285835	1.76064e-06	0.393037	0.0361388	0.177835	0.166952	0.37372	5.55379e-08	0.00364241
IPI00007047	IPI00007730	6279	11161	0.406978	0.247256	0.251584	0.0931842	0.06633	0.0605851	0.46787	0.0834887	0.36332	0.435047	0.0516115	0.00943959	0.456314	0.162003	0.238297	0.0755106	0.0819851	0.14805	0.0156787	8.54367e-05	0.153064	0.210844	0.303126	0.448317	0.471269	0.346606	0.335512	0.49969
IPI00007047	IPI00007866	6279	64284	0.0181201	0.0938882	0.406044	0.283425	0.44169	0.181747	0.0778603	0.141551	0.0328079	0.0995538	0.0529935	0.179208	0.367957	0.294792	0.0519109	0.291417	0.0260636	0.136307	0.13447	0.0174231	0.457457	0.429116	0.00565727	0.101119	0.111317	0.196375	1.07721e-05	0.305577
IPI00007047	IPI00021634	6279	64837	0.0838784	0.00458612	0.0633602	0.00656795	0.47441	6.5746e-07	0.0764657	0.0423051	0.303106	0.0788687	0.162543	0.214724	0.150893	0.0272849	0.371536	0.314397	0.272622	0.259934	6.44939e-07	7.32855e-05	0.270058	0.240343	0.00165013	0.163983	0.0619049	0.468302	0.071924	0.0351842
IPI00007047	IPI00029127	6279	2661	0.343653	0.0311502	0.087046	0.447321	0.197155	0.0262539	0.477573	0.484234	0.0646623	0.0628296	0.00643696	0.206726	0.463587	0.184245	0.309929	0.419913	0.241201	0.11278	0.00163758	0.353511	0.0612051	0.370374	0.144092	0.323715	0.210884	0.142873	0.338963	0.0599255
IPI00007047	IPI00400922	6279	22984	0.291688	0.30436	0.347211	0.000857458	0.0115864	0.0167676	0.407536	0.158964	0.10399	0.102159	0.287139	0.490664	0.201793	0.151397	0.337801	0.47979	0.0612329	0.148239	0.0142688	0.00122745	4.94126e-05	0.234418	0.0225873	0.412259	0.358378	0.055275	0.38978	0.367774
IPI00007123	IPI00027454	27330	3164	0.377791	0.231608	0.380734	0.0232139	0.12939	0.162692	0.395295	0.0642991	0.00523647	0.154222	0.478872	0.0255786	0.193405	0.159908	0.0353809	0.0427649	0.0967605	0.360982	0.00517236	0.00816302	9.03722e-14	0.170846	0.130772	0.333665	0.27642	0.41644	0.17764	0.383453
IPI00007155	IPI00219684	51160	2170	0.00980516	0.194897	0.39907	0.304177	0.00606828	0.135364	0.120974	0.250418	0.486401	0.224106	0.264751	0.458925	0.140232	0.449018	0.0967973	0.0209308	0.274963	0.0383218	3.55982e-05	0.348673	0.0415082	0.218386	0.223578	0.00163178	0.445706	0.423181	0.0109752	0.225455
IPI00007155	IPI00292168	51160	25842	0.449979	0.345454	0.204882	0.341912	9.81566e-05	0.0957747	0.136044	0.00626813	0.0349221	0.453164	0.00919959	0.0904518	0.415911	0.195007	0.0935049	0.146228	0.0452846	0.0671506	0.0341545	0.00125919	0.119245	0.0350987	0.115119	0.403347	0.000586016	0.0281231	0.0557811	0.0303403
IPI00007304	IPI00412264	10425	5764	0.366555	0.101094	0.489139	0.147466	0.453591	0.176804	0.236987	0.330293	0.338456	0.134492	0.21342	0.172999	0.30168	0.199436	0.493578	0.127945	0.0874532	0.140537	0.0865437	0.374991	0.000462235	0.439218	0.447994	0.347325	0.360288	0.361373	0.263949	0.137241
IPI00007393	IPI00014253	10513	23212	0.306059	0.354063	0.375611	0.386874	0.000534218	0.481698	0.0218288	0.138457	0.369188	0.451866	0.180037	0.311125	0.493945	0.265325	0.0686516	0.240577	0.115484	0.113693	0.48377	0.342932	0.0844143	0.405758	0.00758789	0.116864	0.299617	0.121199	5.87801e-05	0.00044258
IPI00007393	IPI00022223	10513	81029	0.454845	0.458452	0.0965048	0.242949	0.000634262	0.461318	0.328919	0.0281621	0.487982	0.425351	0.380389	0.439451	0.193717	0.392549	0.207731	0.0256936	0.167127	0.18777	0.04201	0.244579	0.392969	0.331046	0.0184285	0.388329	0.301192	0.408776	0.00375663	0.456369
IPI00007393	IPI00027875	10513	23208	0.295575	0.0265814	0.227963	0.254933	0.0436057	0.0503459	0.0809176	0.0103224	0.115204	0.0695493	0.415506	0.24016	0.455835	0.194768	0.385683	1.91277e-05	0.223164	0.014376	0.0467395	0.292363	0.362369	0.228391	0.34439	0.143729	0.136503	0.396887	0.252668	0.230067
IPI00007393	IPI00100796	10513	51510	0.458839	0.0986804	0.327133	0.072288	1.2716e-05	0.0801346	3.65602e-06	0.000292528	0.0309961	0.213198	0.246037	0.0016764	0.0071067	0.313903	0.403583	0.000991902	0.020857	0.266623	0.0206275	0.376475	5.58789e-05	0.408165	0.0490738	0.0154881	0.0696716	0.220263	8.48122e-07	2.50432e-06
IPI00007393	IPI00470595	10513	79594	0.357163	0.293652	0.228039	0.169828	0.0345927	0.103932	0.215054	0.359878	0.0960732	0.276123	0.29391	0.030601	0.441751	0.399624	0.408491	0.434568	0.396381	0.120925	0.101078	0.422654	0.0453062	0.251894	0.24634	0.312337	0.449085	0.381879	0.227235	0.0310509
IPI00007909	IPI00010248	10567	51324	0.202412	0.401989	0.002956	0.0335499	0.0601364	0.387069	0.00274157	2.52345e-05	0.0234507	0.270916	0.00317744	0.000195049	0.00926924	0.00874178	0.241795	0.346348	0.00220701	0.000930946	1.14693e-07	0.142967	8.49892e-07	0.486142	0.104665	2.00839e-05	0.00014409	0.443786	1.64645e-06	0.00146986
IPI00008240	IPI00291412	4141	9647	0.270595	0.00871337	0.376065	0.0186306	0.109111	0.474797	0.418653	0.48708	0.0412809	0.410147	0.289261	0.19988	0.00683161	0.393039	0.168292	0.254344	0.447269	0.346618	0.0418845	0.277689	0.307721	0.299843	0.435251	0.450444	0.28353	0.227424	0.0711501	0.267567
IPI00008527	IPI00412264	6176	5764	0.110159	0.330603	0.304848	0.281986	0.366781	6.89546e-05	0.285244	0.180402	0.358976	0.462879	0.0628557	0.364534	0.136713	0.385179	0.440816	0.216304	0.413554	0.391343	9.25268e-28	0.00156201	0.0225986	0.463163	0.231942	0.381145	0.0481194	0.437419	0.130214	0.0361518
IPI00008552	IPI00296058	10539	30008	0.43116	0.314172	0.0281525	0.174094	0.177892	0.321245	0.296589	0.405901	0.263672	0.325717	0.00503882	0.0216768	0.15808	0.449838	0.23817	0.463978	0.294474	0.451776	0.10722	0.416456	0.000749327	0.17334	0.0185239	0.02624	0.28488	0.493479	0.141705	0.195675
IPI00008771	IPI00296058	3087	30008	0.346148	0.334119	0.00562056	0.0594412	0.180296	0.308918	0.00935543	0.266678	0.268459	0.0596899	0.391354	0.456598	0.0917344	0.487858	0.295631	0.402378	0.0010125	0.460665	0.0655187	0.0554641	0.00132309	0.299442	0.478662	0.0741798	0.0527331	0.490603	0.197848	0.108327
IPI00008780	IPI00412264	8614	5764	0.113054	0.0533576	0.0999521	0.103698	0.154534	0.446469	0.405901	0.108761	0.392761	0.353241	0.229605	0.14388	0.393649	0.385	0.424388	0.161634	0.0883277	0.313609	0.407994	0.0107161	0.00104358	0.334867	0.459382	0.427518	0.16692	0.369529	0.00794367	0.245549
IPI00008829	IPI00007730	5427	11161	0.30786	0.208375	0.00598509	0.00529691	0.0406562	0.127787	0.321442	0.00585246	0.422007	0.296543	0.124686	0.0911552	0.397168	0.208815	0.029858	0.0784511	0.0323512	0.315428	0.0196751	0.000323601	2.52422e-05	0.439752	0.00163117	0.306267	0.348888	0.380223	0.020236	0.073064
IPI00009148	IPI00007866	11165	64284	0.239918	0.45313	0.186015	0.102721	0.248674	0.000576021	0.0367807	0.477326	0.011554	0.283869	0.0792439	0.124318	0.247644	0.11888	0.1751	0.0906222	0.283524	0.376289	0.00393526	0.000132782	0.450265	0.242669	0.0141475	0.223507	0.4298	0.158921	0.12561	0.0484384
IPI00009148	IPI00008527	11165	6176	0.0190585	0.11621	0.0391242	0.374896	0.424151	0.384736	0.118144	0.0173075	0.00835467	0.080587	0.25613	0.000153246	0.230571	0.0850107	0.478591	0.22842	0.0222064	0.159111	0.175984	0.00354478	0.00241555	0.201637	0.195403	0.0839809	0.147851	0.195464	0.00100399	0.237792
IPI00009148	IPI00012772	11165	6132	0.46647	0.493422	0.00988299	0.291576	0.15522	0.208399	0.0257924	0.0136241	0.0143897	0.0320424	0.0213166	0.000809692	0.130363	0.0915909	0.454092	0.10482	4.76634e-08	0.239774	0.0141373	0.00117058	9.53223e-11	0.163211	0.0206216	0.447346	0.314367	0.499633	0.00138957	7.14556e-06
IPI00009210	IPI00412264	11266	5764	0.299094	0.377876	0.400534	0.290103	0.154698	0.0165459	0.166406	0.0373902	0.367751	0.288389	0.235922	0.181367	0.158998	0.302692	0.270727	0.398396	0.297049	0.0815483	0.000766929	0.00271385	0.000164072	0.398806	0.359781	0.179676	0.0509975	0.439761	0.0249485	0.161992
IPI00009889	IPI00000171	6303	81628	0.192143	0.0829056	0.421687	0.18904	0.365359	0.0165671	0.083729	0.10914	0.370806	0.0889218	0.248802	0.130404	0.263718	0.127269	0.0436062	0.177605	0.368717	0.00814512	0.0775517	0.0451112	0.028335	0.205638	0.223283	0.412419	0.0696294	0.472467	0.420214	0.196751
IPI00009889	IPI00005222	6303	2051	0.247626	0.000566317	0.209586	0.460657	0.0161554	0.0109372	0.412225	0.0168232	0.058124	0.207594	0.368209	0.225506	0.101158	0.158952	0.0677929	0.0857286	0.0334328	0.266803	1.70532e-05	0.00333507	0.199814	0.0302973	0.452005	0.483526	0.312261	0.207277	0.0164707	0.0169512
IPI00009889	IPI00007021	6303	51003	0.00354212	0.0534473	0.241807	0.249264	0.289076	0.331162	0.372179	0.293773	0.0397439	0.0154759	0.0903939	0.464352	0.213757	0.236161	0.384585	0.0230725	0.0496804	0.0659471	1.79894e-06	0.123073	0.0377174	0.18651	0.349067	0.0407949	0.313414	0.152345	0.132022	0.0748392
IPI00009889	IPI00007320	6303	22980	0.0010695	0.0855188	0.359911	0.266995	0.257702	0.0459058	0.0495472	0.117547	0.437392	0.113191	0.0516672	0.485724	0.168139	0.133808	0.36508	0.188054	0.00424099	0.376065	0.00130663	0.00919309	3.79309e-08	0.0258787	0.133915	0.210893	0.362111	0.48835	0.00455497	0.320762
IPI00009889	IPI00007730	6303	11161	0.202833	0.219967	0.178447	0.10921	0.0343233	0.153187	0.0735427	0.000573776	0.0903074	0.48064	0.201468	0.289376	0.293973	0.0391095	0.287135	0.0217112	0.290834	0.00989933	0.150114	0.00560894	0.000965128	0.137326	0.340017	0.0371234	0.492435	0.433574	0.0422179	0.304542
IPI00009889	IPI00008527	6303	6176	0.134488	0.00110939	0.219305	0.0436001	0.175964	0.108703	0.485067	0.115675	0.385549	0.000801937	0.391276	0.127433	0.0737155	0.269056	0.11956	0.000125753	0.264831	0.300444	4.90821e-11	0.457744	0.0028289	0.343789	0.122692	0.156645	0.389426	0.438568	0.339867	0.110658
IPI00009889	IPI00019903	6303	51204	0.157653	0.166097	0.026323	0.0279862	0.127821	0.0407138	0.0382405	0.140278	0.00620946	0.00636788	0.000851585	0.165029	0.460882	0.00575932	0.0780028	0.000624721	0.000986788	0.124918	0.0045732	0.499747	6.22401e-05	0.442474	0.360557	0.37414	0.0026905	0.226337	0.339951	0.287634
IPI00009889	IPI00028565	6303	2634	0.017783	0.0737068	0.349918	0.00186339	0.00318195	0.00341514	0.000389762	0.000152869	0.039421	0.00018153	0.00144231	0.466493	3.29203e-06	0.309598	0.249938	0.0350462	0.0430311	0.412348	2.58348e-06	0.00121541	0	0.00111465	0.00866119	0.171541	0.405718	0.485787	0.123757	0.000498533
IPI00009889	IPI00029127	6303	2661	0.0114116	0.0130503	0.256214	0.114425	0.450012	0.0340356	0.136844	0.147755	0.186213	0.0332228	0.121237	0.109721	0.303636	0.288995	0.360088	0.365087	0.00503219	0.487619	0.000425506	0.182229	0.439521	0.288591	0.276559	0.0264011	0.278306	0.394308	0.0270801	0.109769
IPI00009889	IPI00163230	6303	10980	0.392564	0.395392	0.207248	0.271483	0.00179865	0.0244775	0.249909	0.0877297	0.362692	0.483697	0.135424	0.424652	0.245653	0.10875	0.336292	0.0043208	0.24878	0.455733	0.358104	0.0206531	0.00422724	0.0174133	0.0298601	0.0418421	0.456109	0.475094	0.305822	0.485655
IPI00009889	IPI00220362	6303	3336	0.00403723	0.0117061	0.0035674	0.00708372	0.00235222	0.0846817	0.105384	0.00246617	0.0538674	0.150454	0.31194	0.252058	0.000706047	0.465668	0.487325	0.256863	0.145983	0.326321	0.00110202	0.18007	1.16949e-10	0.00262604	0.215062	0.00298005	0.381959	0.400024	0.011309	0.0890821
IPI00009889	IPI00304582	6303	3739	0.121993	0.258353	0.0254403	0.0261047	0.349716	0.290792	0.118749	0.37028	0.0392079	0.0574073	0.0748553	0.298278	0.383954	0.344086	0.021744	0.0590609	0.362792	0.0555632	0.417685	0.089499	0.270412	0.197487	0.448234	0.376322	0.000772156	0.42754	0.252356	0.450558
IPI00009889	IPI00307547	6303	55848	0.0826804	0.0863306	0.107207	0.391596	0.484507	0.00286908	0.430731	0.260969	0.436036	0.385107	0.331715	0.114486	0.0479614	0.410674	0.283673	0.138655	0.359087	0.370659	3.37347e-07	0.00557744	0.246419	0.133646	0.041909	0.0313104	0.23301	0.202183	0.078958	0.193496
IPI00009889	IPI00412264	6303	5764	0.0140504	0.306945	0.492378	0.478023	0.25823	0.010486	0.39618	0.425305	0.116916	0.444132	0.0128838	0.0920342	0.321112	0.274976	0.316526	0.255657	0.0677244	0.00719502	4.87819e-09	0.211192	0.221921	0.0413337	0.223706	0.109935	0.218115	0.462906	0.0416575	0.430318
IPI00009889	IPI00604763	6303	51669	2.52905e-08	0.0003214	0.308734	1.99274e-05	0.00358527	0.114663	0.407158	0.0873891	0.00349636	0.107491	0.118053	0.413906	1.27302e-07	0.199154	0.405925	0.000900364	0.000302934	0.176508	4.00121e-06	0.000234471	1.61529e-11	4.77925e-07	0.174519	0.000290756	0.000950626	0.0877431	0.000425941	0.2185
IPI00010120	IPI00001685	1488	10742	0.339495	0.258596	0.127428	0.311154	0.262453	0.000681028	0.0420356	0.0697494	0.0839298	0.00847543	0.377433	0.0916086	0.470462	0.052118	0.140006	0.0106482	0.119037	0.343095	0.00191137	0.177544	0.00248106	0.0295702	0.0423855	0.0733726	0.0485116	0.345502	7.18059e-05	0.232348
IPI00010120	IPI00008304	1488	64400	0.249787	0.0257178	0.125464	0.0644345	0.420096	0.138571	0.00194433	0.0424937	3.48942e-05	0.243069	0.0113188	0.436121	0.00296186	0.310687	0.277179	0.115643	0.200755	0.152479	0.0104154	0.0700552	2.52161e-06	0.0227062	0.118583	2.55419e-07	0.487597	0.379066	7.56437e-07	0.000767448
IPI00010165	IPI00418676	57336	80021	0.0739769	0.190027	0.123611	0.188229	0.481962	0.155354	0.182817	0.404449	0.02903	0.494024	0.0935154	0.0158775	0.34737	0.341931	0.417328	0.222392	0.0806349	0.158695	0.0177732	0.00199799	0.12414	0.174057	0.20564	0.113063	0.135925	0.194608	0.263517	0.0816352
IPI00010248	IPI00102580	51324	66036	0.157518	0.252627	0.0578511	0.189584	0.0608892	0.0378961	0.407742	0.217698	0.129326	0.0696472	0.0724367	0.476963	0.208325	0.213225	0.469654	0.389173	0.305145	0.0223778	0.0148121	0.122471	0.0157199	0.195419	0.0403123	0.210502	0.410676	0.465465	0.129805	0.181427
IPI00010865	IPI00012504	1460	51710	0.223286	0.178249	0.489145	0.288487	0.0206359	0.00978616	0.369507	0.0827013	0.152804	0.323182	0.280546	0.290161	0.490288	0.214342	0.445469	0.0398583	0.477527	0.263421	0.046071	0.000459593	0.232924	0.436415	0.0790063	0.141478	0.127617	0.285002	0.425293	0.00159676
IPI00011549	IPI00007765	7185	3313	0.231796	0.000314751	0.290765	0.373832	0.309325	0.304933	0.00242704	0.000441559	0.366875	0.432924	0.263456	0.190863	0.438491	0.28977	0.487752	0.00675073	0.0182557	0.168394	0.444327	0.00090649	0.0244509	0.0358427	0.457369	0.000163109	0.185344	0.00662718	0.000298423	0.0315093
IPI00011549	IPI00023860	7185	4673	0.301509	0.421176	0.498526	0.156206	0.396279	0.066252	0.0680932	0.0140116	0.017827	0.260538	0.0995897	0.226109	0.135742	0.373238	0.130346	0.0591792	0.039615	0.213386	0.388058	0.0969399	2.0442e-06	0.421768	0.44582	0.00805424	0.059847	0.0675584	0.0613144	0.0221261
IPI00011549	IPI00029628	7185	5955	0.0314537	0.395193	0.0333257	0.449432	0.400627	0.0584886	0.020584	2.11522e-05	0.0673174	0.282667	0.160774	0.141116	0.197608	0.0447534	0.27593	0.254769	0.0162696	1.78098e-05	0.000288763	0.00371783	2.72244e-05	0.435236	0.299587	0.00240082	0.00563522	0.00210039	0.000667286	0.00718305
IPI00011549	IPI00215637	7185	1654	0.358483	0.0130578	0.104516	0.213365	0.0914591	0.244183	0.41735	0.0283347	0.419806	0.298809	0.230081	0.106183	0.0789918	0.362573	0.0600424	0.257454	0.128562	0.0654669	0.0874066	0.0742214	0.396425	0.368942	0.484574	0.000925378	0.4225	0.0674926	0.00882311	0.308462
IPI00011604	IPI00012450	2653	9111	0.080901	0.287428	0.0936764	0.00850995	0.318525	0.101419	0.0877895	0.000138153	1.17236e-05	0.00113044	0.0164708	0.0248488	0.000562479	0.00262959	0.0767475	0.253354	0.0227791	0.04771	0.000174175	0.0479189	2.42433e-05	0.0293824	0.242228	0.0559167	0.0971508	0.0452315	0.0467527	0.00141895
IPI00012060	IPI00007021	7320	51003	0.164151	0.00750961	0.499355	0.130615	0.134526	0.425716	0.423239	0.328964	0.0995252	0.399955	0.363978	0.263252	0.0730843	0.179652	0.327662	0.278076	0.258018	0.105282	0.0892936	0.250416	0.30599	0.377976	0.0547458	0.0582846	0.26595	0.480786	0.10263	0.111889
IPI00012225	IPI00412264	79101	5764	0.408985	0.436865	0.261749	0.313842	0.407647	0.379274	0.0353798	0.0380217	0.130958	0.316846	0.00214796	0.00587862	0.0941767	0.164801	0.150794	0.47696	0.038621	0.035581	0.00280994	0.00214531	0.0611224	0.0178058	0.0909421	0.491998	0.279223	0.415714	0.000174253	0.0503573
IPI00012512	IPI00001871	22800	5074	0.303783	0.0904765	0.0047459	0.208944	0.0477965	0.00632887	0.173367	1.259e-05	3.8874e-06	0.393922	0.315777	0.0328598	0.329652	0.466643	0.123074	1.14982e-05	0.0845501	0.369165	8.02231e-06	0.000508118	1.19767e-09	0.342305	0.231641	0.181964	0.197166	0.00124032	0.000808122	0.0955566
IPI00012512	IPI00009750	22800	3960	0.429517	0.408097	0.251044	0.203906	0.268669	0.16061	0.498588	0.157168	0.102699	0.00309883	0.00277291	0.290139	0.405826	0.478884	0.0201813	0.0149113	0.44684	0.141852	0.398308	0.110714	0.0072343	0.203863	0.0643729	0.0190406	0.0251742	0.00174305	0.0105995	0.016955
IPI00012587	IPI00163230	5728	10980	0.0989071	0.202095	0.21581	0.081616	0.0936253	0.252581	0.151828	0.342297	0.0398065	0.428423	0.0544341	0.0328694	0.457693	0.175452	0.380579	0.396691	0.0994821	0.215095	0.172934	0.0223765	0.000813207	0.0614011	0.102287	0.0540676	0.369443	0.0242289	0.0152102	0.205437
IPI00012587	IPI00410714	5728	3040	0.298451	0.172905	0.011882	0.187556	0.00167835	0.0708452	0.169192	0.307126	0.202698	0.00385854	0.363049	0.195251	0.000283342	0.150449	0.394046	0.129226	0.0679038	0.152937	0.000103745	0.0695738	0.245413	0.337109	0.157988	0.276258	0.348919	0.369111	0.044343	0.421473
IPI00012870	IPI00013122	208	11140	0.410434	0.0466214	0.344837	0.44953	0.114961	0.234584	0.378742	0.294305	0.384405	0.0381695	0.414537	0.124234	0.147914	0.105857	0.240007	0.0883098	0.00256777	0.38	0.130358	0.480483	0.256037	0.345883	0.137718	0.245556	0.228179	0.208437	0.196409	0.0778293
IPI00013068	IPI00298817	3646	10900	0.288971	0.310141	0.315803	0.124913	0.0638045	0.000423288	0.096069	0.496192	0.199399	0.276286	0.286188	0.233848	0.188454	0.299521	0.179267	0.227418	0.208373	0.00161607	8.36059e-14	0.103993	0.00125942	0.181483	0.326035	0.149975	0.443085	0.35085	0.00139791	0.478967
IPI00013215	IPI00018350	4998	4174	0.471269	0.0110227	0.221882	0.000180476	0.00145451	0.0028793	0.00223123	0.0534303	1.43924e-05	0.315195	0.0189758	0.00860531	0.23205	0.202655	0.139247	3.34983e-05	0.1135	0.361427	1.38215e-07	0.0775168	0	0.148865	0.260677	0.0103471	0.301737	0.00104132	0.313509	0.0971138
IPI00013215	IPI00465294	4998	988	0.338393	0.116906	0.442517	0.484795	0.0771571	0.432114	0.00177766	0.143579	0.14329	0.268969	0.257178	0.20408	0.445119	0.292114	0.340466	0.0295684	0.0524008	0.29566	0.194046	0.226372	1.39325e-07	0.467647	0.0127587	0.395191	0.377397	0.00217954	0.000697717	0.0130555
IPI00013216	IPI00465294	4999	988	0.342383	0.196025	0.491014	0.00350079	0.000820671	0.067616	0.000217152	0.000134784	0.000107123	0.0714333	0.195002	0.000528086	0.0465007	0.0165248	0.415164	0.00112838	0.0105458	0.00108898	0.000999348	0.0125611	9.90716e-08	0.395883	0.0938239	0.044801	0.460023	0.133928	0.000688004	3.46052e-07
IPI00013313	IPI00300371	79159	23450	0.0473796	0.447154	0.00162892	0.0332742	0.00330627	0.00283069	0.00451412	0.000131631	8.62275e-05	0.353339	0.000345414	0.00934695	0.411503	0.00457248	0.250196	0.0799515	0.000449546	0.0598888	1.13737e-06	0.163349	5.55112e-16	0.18832	0.140232	0.271695	0.484701	0.247276	0.146035	0.000113458
IPI00013467	IPI00007304	699	10425	0.117012	0.451825	0.292763	0.27319	0.0306406	0.33554	0.20388	0.0854618	0.324042	0.102526	0.141254	0.233697	0.180535	0.44496	0.433683	0.330811	0.418913	0.495155	0.209515	0.452848	8.89519e-06	0.247492	0.0750512	0.358031	0.431452	0.222889	0.389658	0.258196
IPI00013773	IPI00007765	8737	3313	0.246577	0.00548453	0.236346	0.365673	0.319176	0.155196	0.439081	4.37972e-06	0.244356	0.150173	0.401689	0.12415	0.0691318	0.394827	0.348659	0.00301085	0.154752	0.0941935	0.124128	0.405965	0.00027822	0.477778	1.30253e-05	0.0676533	0.286231	0.46877	0.000196741	0.0921019
IPI00013773	IPI00029628	8737	5955	0.379648	0.000524351	0.0680471	0.491091	0.33493	0.00680687	0.000458832	6.44553e-06	0.137254	0.0495962	0.249981	0.000327763	0.384515	2.22179e-05	0.472656	0.332734	0.15985	0.24932	0.122885	0.00191063	0.258873	0.180195	0.00210752	0.0620223	0.158868	0.298624	0.0145805	0.0330633
IPI00013949	IPI00412264	6449	5764	0.134203	0.286678	0.458517	0.327042	0.194839	0.00135161	0.48296	0.0517133	0.383103	0.283282	0.254731	0.431323	0.244169	0.364672	0.324043	0.300579	0.311702	0.285081	0.353474	0.0141427	0.0011898	0.47915	0.0562463	0.218061	0.035734	0.36955	0.0103542	0.161538
IPI00014539	IPI00009889	3219	6303	0.0640591	0.22248	0.099833	0.249936	0.0307647	0.40665	0.337097	0.0926896	0.121097	0.0354378	0.305638	0.181424	0.388608	0.446299	0.0775743	0.294167	0.100008	0.0387651	0.0189411	1.2567e-07	0.0768014	0.0749464	0.361749	0.225835	0.42334	0.30806	0.359514	0.456494
IPI00014808	IPI00007730	5050	11161	0.0223621	0.0485859	0.121198	0.00145332	0.0541139	0.016507	0.277268	0.0226235	0.0993476	0.337831	0.150739	0.0208575	0.491359	0.0369516	0.293227	0.00069461	0.486909	0.0659498	0.0327351	7.27076e-07	0.0269972	0.0721178	0.00260512	0.0629437	0.292538	0.390399	0.352965	0.256473
IPI00014808	IPI00299149	5050	6613	0.331379	0.00848552	0.0103503	0.276096	0.000289542	0.0165413	0.0570334	0.00279761	0.0158507	0.352309	0.0801085	0.142934	0.28653	0.101222	0.0301275	0.00830193	0.319117	0.0436603	1.11022e-16	0.478155	0.00178225	0.221204	0.17756	0.0584132	0.308687	0.323837	0.105584	0.0279074
IPI00014939	IPI00412264	8195	5764	0.256019	0.0176666	0.328667	0.0576915	0.0191658	0.000263206	0.185248	0.195701	0.466196	0.313128	0.0728587	0.162783	0.113507	0.111354	0.328168	0.0663463	0.0574011	0.403123	0.0282806	0.0146628	0.000441289	0.20985	0.480222	0.0536408	0.0128839	0.145897	0.000705826	0.0285963
IPI00015161	IPI00008219	5147	5886	0.0266418	0.12412	0.450297	0.0820359	2.44149e-08	0.483649	0.0843918	0.00012768	0.443813	0.0273198	0.0496999	0.0695742	0.0127514	0.132382	0.0351617	0.034942	0.097544	0.407887	1.59069e-05	0.000194088	0.00350373	0.266094	0.403864	0.218994	0.265684	0.0135082	0.395803	0.00570563
IPI00015177	IPI00022445	5366	5473	0.000172673	0.375738	0.265408	0.261505	0.0188642	0.134577	0.252444	0.192926	0.131951	0.0577199	0.168799	0.278676	0.232991	0.12133	0.260074	0.121616	0.334583	0.10457	0.000674505	0.0554386	0.00653245	0.391548	0.131715	0.22834	0.0856876	0.244961	0.450199	0.0245054
IPI00015345	IPI00028954	1951	8888	0.112765	0.257873	0.227873	0.470646	0.143396	0.472336	0.144674	0.489684	0.322239	0.27765	0.0927275	0.292449	0.461939	0.482691	0.482685	0.135188	0.249208	0.344833	0.0636752	0.466427	0.00638124	0.251931	0.233452	0.36984	0.472846	0.389087	0.0321623	0.140396
IPI00015345	IPI00334433	1951	49855	0.461487	0.481495	0.437115	0.257156	0.437966	0.384337	0.271522	0.136603	0.0309273	0.0532987	0.155133	0.146209	0.377119	0.141329	0.123236	0.146607	0.00200435	0.215331	0.00080864	0.0797107	0.00358447	0.199503	0.473267	0.191348	0.339298	0.255686	0.00574087	0.340738
IPI00015972	IPI00412264	1345	5764	0.0268469	0.468408	0.296069	0.262998	0.0700719	0.102025	0.33392	0.000760911	0.473214	0.435167	0.0344163	0.481122	0.286904	0.193879	0.369062	0.0881066	0.0305338	0.354791	0.0283941	0.0274221	3.25326e-07	0.409758	0.335439	0.0104476	0.268537	0.387627	0.485964	0.017637
IPI00016910	IPI00024364	8663	3842	0.0111615	0.0721844	0.215671	0.335924	0.017725	0.333493	0.284472	0.00309375	0.0850097	0.438655	0.0847698	0.102615	0.100177	0.412671	0.399473	0.00104772	0.135053	0.254353	4.5563e-08	0.0040145	0.000872141	0.0544488	0.471871	0.0965296	0.0272448	0.497518	0.346428	0.0245618
IPI00017450	IPI00412264	2962	5764	0.351319	0.187487	0.449185	0.391538	0.145161	0.213993	0.211201	0.368735	0.347663	0.187773	0.255285	0.176685	0.26955	0.212635	0.389079	0.386645	0.0816698	0.300519	7.71713e-06	0.312219	0.00108569	0.346946	0.27765	0.0502395	0.365943	0.449903	0.147541	0.0525915
IPI00017746	IPI00412264	580	5764	0.0526871	0.356636	0.497764	0.282989	0.328203	0.0874027	0.0705565	0.378206	0.442627	0.478411	0.160826	0.394326	0.330969	0.0313666	0.162228	0.00403552	0.242746	0.24192	2.11621e-09	0.0600622	1.75745e-06	0.394314	0.202808	0.249114	0.450761	0.312906	0.428454	0.0448598
IPI00018288	IPI00007730	5432	11161	0.459811	0.0873858	0.0452904	0.350751	0.0884156	0.371715	0.0334903	0.0224981	0.100135	0.147991	0.129294	0.363843	0.175422	0.107954	0.409827	0.0122176	0.169557	0.349469	0.422044	0.181916	8.64465e-05	0.357513	0.00323515	0.107383	0.110392	0.43444	0.0428522	0.0349064
IPI00018288	IPI00008780	5432	8614	0.409219	0.319786	0.254541	0.212426	0.415438	0.144101	0.46078	0.067905	0.49101	0.222907	0.268796	0.407215	0.452304	0.459013	0.192501	0.174457	0.142789	0.209273	0.40848	0.15176	0.00192404	0.45829	0.359332	0.395218	0.292079	0.00929147	0.346208	0.0314292
IPI00018330	IPI00007765	4792	3313	0.0101653	0.000245362	0.0155975	0.0641791	0.206227	0.197177	0.0277782	0.163085	0.0247769	0.20509	0.453019	0.277221	0.0153057	0.111915	0.25532	0.14938	0.0326265	0.0145432	0.166678	0.0730398	0.294985	0.323926	0.0575067	0.000196068	0.0372736	0.000443264	0.157543	0.0291822
IPI00018330	IPI00018350	4792	4174	0.176958	0.0572953	0.148897	0.409799	0.0878149	0.2012	0.476718	0.306927	0.125324	0.0240069	0.200731	0.169422	0.274507	0.0746311	0.000827902	0.310188	0.422975	0.431869	9.41031e-09	0.0851489	0.000854257	0.152213	0.42426	0.400372	0.361237	0.0106945	0.182643	0.0390346
IPI00018330	IPI00298738	4792	5442	0.150098	0.237883	0.0436279	0.330462	0.158322	0.186865	0.129967	0.171637	0.330246	0.0599698	0.438667	0.283602	0.213281	0.358808	0.192059	0.355095	0.0199702	0.00649032	0.0913405	0.0606736	0.0133086	0.215909	0.0587115	0.230514	0.33121	0.198346	0.0208254	0.258768
IPI00018349	IPI00019284	4173	8900	0.330521	0.400387	0.0132233	0.00538213	0.119173	0.0610611	0.198846	0.418622	0.129752	0.451437	0.175285	0.201418	0.359374	0.361902	0.354352	0.268359	0.270787	0.270086	0.294293	0.0842325	8.40674e-05	0.173735	0.36916	0.325124	0.29351	0.412984	0.277466	0.428103
IPI00018349	IPI00465294	4173	988	0.270027	0.465392	0.406904	0.0732575	0.000121649	0.407298	7.79957e-06	0.0111425	0.0334101	0.387486	0.0242036	0.172716	0.269496	0.180606	0.313891	0.123687	0.315642	0.382408	0.0279822	0.0132016	8.77864e-09	0.45658	0.116054	0.240549	0.323677	0.0209887	0.190916	0.217642
IPI00018364	IPI00298817	5912	10900	0.377128	0.043272	0.275013	0.366974	0.160335	0.014264	0.267262	0.03984	0.204089	0.21799	0.295852	0.480493	0.27449	0.323857	0.0403527	0.192505	0.104718	0.000550777	2.27494e-09	0.172876	0.0622807	0.249037	0.458695	0.0634978	0.450296	0.331489	0.0167498	0.133961
IPI00018880	IPI00007765	7132	3313	0.0344825	0.131312	0.234356	0.299063	0.0930829	0.0133277	0.236782	0.0220072	0.19823	0.392642	0.0333233	0.0162866	0.165456	0.0272916	0.308524	0.159917	0.301316	0.164413	0.0579746	0.000135225	0.0633112	0.438848	0.0287602	0.25483	0.453647	0.333989	0.132057	0.146786
IPI00018880	IPI00023860	7132	4673	0.0128747	0.464789	0.226528	0.407002	0.0641557	0.410617	0.019585	0.0627162	0.026583	0.381783	0.0267317	0.227022	0.0945898	0.248897	0.198217	0.278597	0.210165	0.355997	0.323689	0.0436006	0.0376638	0.195648	0.0122351	0.0810367	0.436989	0.193475	0.0435534	0.270256
IPI00018880	IPI00029628	7132	5955	0.169047	0.16439	0.465035	0.277328	0.14915	0.000637099	0.0093319	0.000733645	0.00601602	0.0988347	0.0221058	0.115598	0.332664	0.369329	0.346018	0.0205747	0.463543	0.452763	0.0774565	0.141207	0.0099123	0.362267	0.0234679	0.179187	0.00530166	0.277866	0.0526302	0.482282
IPI00018880	IPI00221092	7132	6217	0.00796475	0.0466241	0.0614358	0.213504	0.0063678	0.00107186	0.262936	0.00504229	0.347049	0.0220289	0.0698996	0.268939	0.0503954	0.053992	0.19959	0.0505376	0.109342	0.428152	1.39174e-06	0.360457	0.0355712	0.000557037	0.00292367	0.27198	0.203365	0.46953	0.129017	0.011046
IPI00019329	IPI00007730	8655	11161	0.105382	0.171247	0.0044579	0.00184071	9.40371e-06	0.00484143	0.127902	0.0013119	0.454799	0.456834	0.0750884	0.0172403	0.216426	0.137262	0.25128	0.00354916	0.041165	0.340625	1.99129e-05	0.345491	1.57841e-07	0.461445	0.0502873	0.00508639	0.235626	0.404443	4.83668e-05	0.000274291
IPI00019459	IPI00007765	10454	3313	0.0778474	0.364541	0.194943	0.0196483	0.117746	0.0927265	0.335772	0.0353746	0.301562	0.0176655	0.320625	0.308254	0.262886	0.393833	0.265947	0.0828348	0.0971442	0.169494	0.116095	0.105455	0.225783	0.415784	0.324527	0.0717929	0.228184	0.207229	0.000110103	0.169947
IPI00019459	IPI00329629	10454	7266	0.200269	0.0315122	0.118381	0.0519932	0.179483	0.490165	0.128232	0.173144	0.0942091	0.0200903	0.408935	0.499414	0.136118	0.339353	0.110831	0.169522	0.213716	0.0660529	0.05799	0.0536877	0.0638742	0.262954	0.154732	0.168668	0.462013	0.0932193	0.0181977	0.275101
IPI00019949	IPI00385631	5775	23140	0.328511	0.450539	0.161372	0.458206	0.453948	0.361558	0.449626	0.49376	0.39136	0.22912	0.320564	0.146052	0.152901	0.495115	0.113779	0.380615	0.0238619	0.23465	0.0686451	0.215499	0.0628048	0.259241	0.395388	0.240513	0.17958	0.0876294	0.0155838	0.24446
IPI00019956	IPI00013978	1649	8405	0.432863	0.499032	0.00931414	0.4126	0.36837	0.379495	0.168307	0.0519674	0.0812574	0.00714837	0.312983	0.367628	0.0487258	0.260377	0.314918	0.0235647	0.0811605	0.00878887	0.0373826	6.23039e-05	0.403032	0.373307	0.000252276	0.48936	0.13599	0.000391945	0.227949	0.325237
IPI00020319	IPI00412264	2647	5764	0.486773	0.0490632	0.0927468	0.446966	0.451113	0.346178	0.33184	0.0598639	0.448662	0.287426	0.232358	0.00528682	0.0987569	0.133472	0.17109	0.0441598	0.428491	0.400533	0.00058846	0.157033	0.0157724	0.467743	0.432805	0.00261305	0.432755	0.360681	0.359003	0.0237364
IPI00020364	IPI00007730	8738	11161	0.109769	0.0952548	0.114014	0.0135974	0.1698	0.278146	0.311586	0.0655621	0.0485244	0.210034	0.481564	0.00641248	0.34566	0.266299	0.4729	0.271561	0.377333	0.237881	0.398692	0.00338185	0.317235	0.299098	0.436276	0.436508	0.437512	0.282828	0.0776754	0.159111
IPI00020578	IPI00012512	369	22800	0.0708731	0.0601928	0.301559	0.0351044	0.2544	0.0463276	0.405923	0.109173	0.384494	0.211216	0.104626	0.133743	0.107515	0.00312131	0.240563	0.000170291	0.102972	0.0422037	0.00879416	0.0204093	1.45967e-07	0.301944	0.111147	0.17089	0.000115328	0.0516442	0.00350393	0.369087
IPI00020578	IPI00295849	369	5876	0.111153	0.0774923	0.495387	0.0836267	0.0517167	0.305314	0.0748982	0.0310266	0.284985	0.0283187	0.0390146	0.10138	0.0218517	0.212448	0.0486807	0.260713	0.345304	0.185107	0.0413855	0.0406293	0.118904	0.0554249	0.0468728	0.073811	0.0442784	0.49888	0.110692	0.0796976
IPI00021298	IPI00012215	54474	79095	0.333457	0.0785087	0.181925	0.0415688	0.00951262	0.197273	0.0152041	0.361835	0.217975	0.265355	0.0338061	0.0909142	0.211956	0.157364	0.252593	0.355572	0.0309453	0.168521	0.00570123	0.0132645	0.447432	0.464942	0.181324	0.411334	0.139929	0.0781332	0.368334	0.0273326
IPI00022019	IPI00465090	8819	9541	0.343232	0.465291	0.16504	0.342859	0.427866	0.469299	0.122536	0.221116	0.23065	0.054718	0.325589	0.323888	0.155553	0.216472	0.308139	0.0311114	0.0194014	0.327589	0.00137539	0.0108195	0.00967591	0.310057	0.112475	0.434361	0.305326	0.330559	0.258254	0.0725679
IPI00022021	IPI00007730	9796	11161	0.062541	0.446388	0.310355	0.311809	0.00439525	0.170634	0.127631	0.0811873	0.283233	0.392936	0.401536	0.00680184	0.456479	0.458888	0.116693	0.146994	0.264295	0.326526	0.277942	0.447494	0.202901	0.310099	0.441815	0.00612745	0.474281	0.2431	0.00572588	0.139796
IPI00022021	IPI00016179	9796	6284	0.475097	0.0462106	0.13972	0.352035	0.0719225	0.00683647	0.341037	0.261501	0.009952	0.0158831	0.205815	0.000737909	0.134751	0.37203	0.34759	0.356447	0.137831	0.211568	1.91624e-13	0.216885	0.00628849	0.0044917	0.473149	0.00497986	0.454621	0.129968	0.110502	0.101902
IPI00022021	IPI00385631	9796	23140	0.478181	0.26424	0.37858	0.418675	0.360315	0.138569	0.063738	0.31874	0.35543	0.179145	0.419428	0.304971	0.33242	0.423533	0.247744	0.469226	0.396962	0.480007	0.0128257	0.136098	0.071129	0.155258	0.218399	0.111542	0.376519	0.444895	0.0408339	0.189591
IPI00022450	IPI00026358	9779	11345	0.390457	0.118699	0.372735	0.121752	0.125199	0.291153	0.489257	0.0560128	0.292055	0.422145	0.47289	0.364151	0.350294	0.314284	0.211973	0.1577	0.467529	0.413772	0.0524443	0.019085	0.0427157	0.479587	0.0470905	0.462715	0.411579	0.243357	0.0827983	0.0319322
IPI00023004	IPI00299254	9086	9669	0.476966	0.404564	0.345188	0.236399	0.401548	0.114437	0.0716489	0.472091	0.119603	0.188133	0.184012	0.0539085	0.424169	0.176681	0.487249	0.404266	8.39105e-05	0.321819	0.0326415	0.135078	1.59413e-05	0.415854	0.0641043	0.454714	0.215018	0.369647	0.0323077	0.338865
IPI00023339	IPI00018251	1387	10499	0.213582	0.022982	0.247233	0.146555	0.13584	0.283951	0.334729	0.421817	0.401086	0.0654635	0.498384	0.45029	0.287136	0.163757	0.108551	0.269638	0.45264	0.451701	0.338258	0.117449	0.201393	0.140261	0.381255	0.435441	0.489112	0.0421646	0.0347134	0.0723904
IPI00023787	IPI00010492	599	8739	0.385939	0.496127	0.29736	0.380019	0.256234	0.164994	0.196067	0.0474623	0.168882	0.472974	0.114399	0.232594	0.0663894	0.249859	0.106758	0.233587	0.119002	0.180999	0.0571965	0.00703169	0.0723547	0.312705	0.0772045	0.297713	0.337221	0.378556	0.00077344	0.0377358
IPI00023787	IPI00015177	599	5366	0.237009	0.289489	0.217809	0.25149	0.00625575	0.16292	0.23752	0.00998109	0.443417	0.338574	0.372495	0.418306	0.442971	0.416658	0.432768	0.350355	0.25235	0.398369	2.12544e-09	0.0294871	0.0233279	0.116439	0.434121	0.0809705	0.214325	0.418362	0.422382	0.186659
IPI00023860	IPI00305827	4673	79187	0.047438	0.226116	0.0303324	0.317733	9.63912e-06	0.329853	0.388213	0.431411	0.0988743	0.319802	0.00411512	0.397961	0.126747	0.346263	0.220356	0.470019	0.334855	0.0809922	0.186403	0.0796564	0.0206525	0.491957	0.0339819	0.166091	0.00671255	0.0649136	0.00523151	0.0922008
IPI00023860	IPI00410714	4673	3040	0.00050515	0.14214	0.127333	0.196856	0.150567	0.135633	0.00108833	0.0198957	0.325604	0.491124	0.0969285	0.00602196	0.0394032	0.30581	0.0895066	0.0523929	0.00839363	0.0860758	1.29752e-15	0.0223283	7.34853e-05	0.232283	0.00393369	0.273056	0.203103	0.147783	0.389129	0.224306
IPI00024401	IPI00152380	8975	51168	0.134335	0.00630053	0.326778	0.154909	0.0853431	0.399784	0.317627	0.401528	0.161179	0.0775922	0.0141335	0.175896	0.117908	0.0674979	0.350508	2.45394e-05	0.283586	0.0943064	0.00901587	0.295169	1.16635e-07	0.0345807	0.266976	0.097269	0.0778969	0.294524	0.4878	0.253384
IPI00024522	IPI00007730	56901	11161	0.237508	0.463785	0.00258987	0.0627794	0.127186	0.36536	0.346778	0.178816	0.126838	0.212635	0.0588939	0.000550819	0.216837	0.274694	0.451717	0.260454	0.034841	0.17005	0.040704	0.0203595	0.0304067	0.327187	0.107992	0.37509	0.217347	0.43637	0.0298858	0.467265
IPI00024522	IPI00016910	56901	8663	0.180343	0.437816	0.0262388	0.00172912	0.304322	0.117284	0.425214	0.233076	0.477023	0.223009	0.408997	0.456088	0.146562	0.0308832	0.00250621	0.0229309	0.00886929	0.0383046	0.00136989	0.196664	0.428179	0.351376	0.382592	0.179611	0.207029	0.384184	0.435841	0.0262135
IPI00024522	IPI00299149	56901	6613	0.0441851	0.147481	0.00344744	0.0222977	0.0684937	0.347232	0.344731	0.163385	0.475854	0.0955691	0.414178	0.0797434	0.0424176	0.47091	0.294947	0.322822	0.470481	0.074076	6.90962e-06	0.0559639	0.115487	0.25522	0.385601	0.0852317	0.3212	0.432241	0.000691354	0.117811
IPI00024620	IPI00028954	56943	8888	0.20391	0.0542598	0.301103	0.0885778	0.0016139	0.339474	0.266299	0.0780348	0.0755922	0.306423	0.170292	0.383523	0.0962432	0.252396	0.458411	0.288407	0.387401	0.335695	4.99961e-05	0.427194	0.00651893	0.48775	0.083429	0.037574	0.150571	0.25645	0.320823	0.0973008
IPI00025086	IPI00163230	9377	10980	0.0313293	0.317966	0.0118318	5.73373e-05	0.146605	0.00584947	0.000296631	0.05138	0.000130159	0.0379154	0.0456246	0.12167	0.00607958	0.0395784	0.479863	0.0516942	0.000135482	0.010611	0.0151192	6.84361e-05	1.45885e-10	0.250535	0.0471183	0.0670424	0.00208992	0.204641	0.0943385	0.0244349
IPI00025277	IPI00018235	10016	553115	0.0220764	0.0127524	0.000759506	8.77513e-05	0.00101163	0.00351076	0.216957	8.11748e-05	1.47744e-06	0.0111086	0.163445	0.400627	0.192161	0.000228324	0.295083	4.38898e-05	0.13911	1.32221e-06	4.0149e-12	0.0719661	1.97142e-12	0.000147062	0.00134329	5.04082e-06	0.419993	0.0418827	9.9242e-09	0.041877
IPI00025277	IPI00171527	10016	93487	0.22721	0.338288	0.0334697	0.192943	0.0567524	0.190597	0.261965	0.000253615	0.0201844	0.0841768	0.382097	0.447013	0.262611	0.44156	0.0100603	0.187685	0.389708	0.00444523	0.000307389	0.120655	0.0333891	0.274507	0.000174891	0.111523	0.446164	0.158685	0.424872	0.322859
IPI00025463	IPI00006181	22822	8664	0.0432088	0.101106	0.12313	0.462737	0.284215	0.249063	0.101397	0.00273407	0.26169	0.110188	0.020889	0.0440561	0.321696	0.0582934	0.19605	0.0271317	0.173699	0.352849	0.0418102	0.134004	0.00954031	0.0858223	0.0264927	0.0252337	0.0778704	0.107699	0.45047	0.429014
IPI00025874	IPI00032828	6184	55884	2.01333e-05	0.155126	0.247052	0.0100067	0.14411	0.000174992	0.108637	5.30936e-08	1.15181e-05	0.000760979	0.309689	0.00348969	0.00608144	0.000328259	0.25709	0.00201997	0.397552	3.41746e-05	0.00393856	0.000153524	0.00508582	0.389781	0.0866659	9.54943e-05	0.075897	0.232855	0.00188797	1.35227e-07
IPI00026128	IPI00007957	8676	10629	0.436007	0.350468	0.423388	0.353368	0.0537513	0.358206	0.144455	0.233358	0.338767	0.1632	0.256737	0.118903	0.255046	0.296748	0.0842301	0.272748	0.000622528	0.29123	0.232711	0.227707	0.49866	0.467947	0.0850886	0.310486	0.481923	0.22413	0.0779846	0.311722
IPI00026183	IPI00007730	6362	11161	0.410373	0.103526	0.224702	0.399663	0.0128745	0.0280577	0.0716043	0.0451482	0.132361	0.49123	0.124932	0.0413327	0.452876	0.268463	0.489612	0.0990799	0.457662	0.415103	0.132973	0.00814433	0.14678	0.447253	0.444904	0.13188	0.450958	0.355488	4.34192e-05	0.0166002
IPI00026271	IPI00002993	6208	6880	0.0330626	0.0680455	0.000562084	0.00238589	0.000590979	0.032579	0.428145	2.09729e-06	0.0655485	0.148861	0.498955	0.0752322	0.000316301	0.2677	0.0901737	0.0623075	0.00852964	0.134763	0.000199665	0.00032399	8.75972e-07	0.39012	0.000882318	0.0215677	0.0461037	0.402527	5.50428e-05	0.0529029
IPI00027146	IPI00023186	2747	10040	0.327225	0.0488361	0.186739	0.0551958	0.167773	0.342921	0.00639971	0.00284708	0.0103403	0.143521	0.148214	0.0774288	0.236939	0.274895	0.00216266	0.282786	0.0904453	0.0443868	0.487247	0.000531421	0.0749614	0.283315	0.462524	0.263606	0.162691	0.466963	7.40348e-06	0.332692
IPI00027500	IPI00020567	387	392	0.347129	0.251137	0.192289	0.122304	0.0107964	0.0146909	0.0196685	0.47867	0.117679	0.475683	0.135604	2.63995e-08	0.1041	0.426554	0.0841226	0.252307	0.360697	0.0266765	1.85731e-08	0.191673	0.487644	0.37838	0.292009	0.119909	0.174196	0.388841	0.14672	0.0618506
IPI00027729	IPI00018281	1454	25788	0.246738	0.304706	0.477839	0.239148	0.269132	0.40619	0.349222	0.00401059	0.25671	0.00464595	0.291675	0.115101	0.44151	0.160078	0.147609	0.0136744	0.0977708	0.416734	0.301005	0.00348861	0.00202952	0.096538	0.025612	0.131427	0.345452	0.0247692	0.328768	0.197991
IPI00027729	IPI00023103	1454	1856	0.100841	0.225034	0.43944	0.0666318	0.370713	0.0109388	0.00627569	0.0284821	0.436133	0.122449	0.300349	0.0744042	0.376522	0.192867	0.358569	0.274413	0.196815	0.207504	0.35259	0.173527	0.280965	0.243733	0.409731	0.481651	0.26159	0.187791	0.0129761	0.027788
IPI00027933	IPI00412264	5699	5764	0.00118783	0.345108	0.164431	0.318693	0.227307	0.00104953	0.297917	0.030964	0.397245	0.494178	0.238835	1.88144e-05	0.371291	0.199721	0.20178	0.222342	0.130518	0.335668	1.32951e-14	0.0215698	2.96819e-05	0.469276	0.330914	0.0704837	0.0207448	0.376882	0.111618	0.00422879
IPI00027971	IPI00013452	379	2058	0.119333	0.467174	0.427142	0.442009	0.477575	0.325152	0.00300169	0.0484588	0.404646	0.447993	0.238161	0.0291658	0.434182	0.394779	0.190896	0.364656	0.454933	0.142253	2.22616e-05	0.426331	0.287203	0.144354	0.295297	0.223423	0.381735	0.277425	0.0647114	0.11308
IPI00028152	IPI00025616	57804	5425	0.0579874	0.314611	0.0939124	0.136298	0.369641	0.00138454	0.0631744	0.00715195	0.172828	0.00857468	0.183285	0.012554	0.335156	0.0651242	0.0139229	0.307837	0.405864	0.269259	2.63175e-06	0.002536	0.296725	0.23916	0.0327337	0.102036	0.45388	0.171316	0.313891	1.13221e-12
IPI00028416	IPI00020319	5089	2647	0.341676	0.325661	0.420311	0.34837	0.397054	0.0691112	0.259331	0.0262138	0.113746	0.486169	0.000244962	0.409647	0.378638	0.0846378	0.299241	0.0284362	0.176765	0.232465	0.0049077	0.348502	0.0067056	0.0739654	0.17505	0.295117	0.0279304	0.198986	0.149426	0.402589
IPI00028416	IPI00647217	5089	23517	0.302654	0.263467	0.258162	0.0147811	0.214815	0.257817	0.193345	0.258648	0.0213622	0.163388	4.97274e-05	0.0476561	0.237759	0.48908	0.331437	0.222585	0.153906	0.452578	0.068927	0.386106	0.0576544	0.224742	0.226404	0.0492384	0.229507	0.0748998	0.481949	0.195916
IPI00028623	IPI00007730	6783	11161	0.243999	0.478516	0.10582	0.275483	0.0713652	0.0801128	0.485782	0.239458	0.151238	0.424726	0.327108	0.211449	0.0470623	0.427171	0.424443	0.0212412	0.201809	0.0533079	0.305854	0.104629	0.0231749	0.220958	0.494667	0.35446	0.159239	0.454743	0.00151471	0.0498154
IPI00029045	IPI00007765	9641	3313	0.0897951	0.0415949	0.0758575	0.355523	0.00975966	0.056839	0.042652	0.216005	0.121366	0.320865	0.374052	0.0648608	0.3198	0.18474	0.188889	0.147949	0.0651862	0.2821	0.348381	0.103043	0.0236175	0.326054	0.279329	0.390781	0.282399	0.208875	0.00212038	0.208144
IPI00029773	IPI00007765	5966	3313	0.193846	0.0715285	0.162031	0.230093	0.258055	0.285307	0.3533	0.330418	0.0103653	0.15675	0.384736	0.0670549	0.152539	0.238789	0.369792	0.013332	0.0686029	0.0336232	0.100724	0.276822	0.000306911	0.467835	2.79889e-05	0.391	0.022033	0.412426	0.0659689	0.0871648
IPI00029773	IPI00014230	5966	708	0.130334	0.0271416	0.377112	0.31796	0.429091	0.0376085	0.0128626	0.262796	0.202215	0.382727	0.24238	0.199179	0.0697155	0.114906	0.220724	0.115478	0.0423361	0.405355	0.0211924	0.389817	0.416627	0.169582	0.108283	0.219255	0.0853089	0.112363	0.158162	0.0295426
IPI00029773	IPI00168953	5966	79155	0.425663	0.0675203	0.258652	0.169705	0.210076	0.0239895	0.0973583	0.094382	0.0711007	0.29344	0.381505	0.0436092	0.102443	0.00525615	0.33184	0.144188	0.406514	0.494367	3.23105e-05	0.286009	0.360964	0.123098	0.00829948	0.460616	0.481162	0.211418	0.108844	0.439373
IPI00029773	IPI00292537	5966	4790	0.386396	6.84181e-05	0.0772605	5.48547e-06	0.0145578	0.00319501	0.08976	0.192613	0.0167537	0.220206	0.494556	0.288435	0.447618	0.453765	0.0199611	8.77277e-06	0.343666	0.373298	3.24464e-07	0.0893991	9.75168e-10	0.0592796	0.000183304	0.0153534	0.408845	0.465913	0.0222924	0.0440757
IPI00029773	IPI00339269	5966	3310	0.240978	0.385436	0.434269	0.449479	0.450948	0.0874339	0.383394	0.165152	0.0973658	0.358534	0.453725	0.493686	0.412359	0.169711	0.232568	0.252627	0.00238846	0.279657	0.00130428	0.379884	0.0747667	0.0435094	0.485734	0.335142	0.437504	0.216625	0.238992	0.110768
IPI00030405	IPI00385631	8988	23140	0.430292	0.278275	0.185389	0.342739	0.355643	0.430591	0.473963	0.408152	0.422139	0.325976	0.412935	0.0514176	0.307716	0.170877	0.458796	0.129683	0.0399162	0.29288	0.0698014	0.403828	0.0945544	0.305662	0.407192	0.24687	0.427956	0.324771	0.255731	0.176378
IPI00030729	IPI00010895	4223	7288	0.416268	0.471124	0.0435806	0.310767	0.0166523	0.328805	0.0345015	0.114129	0.181348	0.00295883	0.0119282	0.412635	0.268092	0.314709	0.363467	0.288583	0.0402263	0.264458	0.163323	0.423226	0.244062	0.24889	0.00350284	0.478879	0.184637	0.139736	0.257745	0.0737456
IPI00031376	IPI00465040	5108	55722	0.131066	0.280681	0.239312	0.276261	0.126711	0.440798	0.0682597	0.0319426	0.287806	0.120693	0.466063	0.279218	0.0134316	0.0710197	0.316571	0.251525	0.131586	0.482568	0.242898	0.456877	0.0474215	0.149736	0.485361	0.102063	0.402503	0.0171956	0.0128652	0.413688
IPI00032057	IPI00290307	22809	57761	0.0558032	0.0415963	0.0145764	0.104992	0.000267045	0.00645163	5.76129e-05	0.0364346	0.498352	1.60993e-08	0.412474	0.456228	0.194733	0.256754	0.284471	0.00971147	0.162658	0.118141	0.00481138	0.358744	3.33067e-16	0.362614	0.158169	0.0809112	0.382026	0.150306	0.176276	0.428222
IPI00032139	IPI00007730	5272	11161	0.357803	0.472923	0.0445854	0.182285	0.0264294	0.249647	0.449214	0.337893	0.390142	0.488453	0.216189	0.11843	0.350438	0.165547	0.303122	0.246908	0.150147	0.157413	0.281174	0.163466	0.00730079	0.223158	0.119047	0.235171	0.289178	0.331831	0.0257438	0.136337
IPI00032325	IPI00412264	1475	5764	0.000277172	0.169181	0.192051	0.281649	0.154248	6.00954e-05	0.421667	0.202957	0.026268	0.402285	0.103504	0.0020885	0.354982	0.420095	0.276752	4.68874e-07	0.0338053	0.455111	1.42741e-06	0.155745	0.125418	0.09698	0.234937	0.122365	0.333927	0.204415	0.481437	0.0621612
IPI00032338	IPI00007730	27252	11161	0.26042	0.182207	0.445516	0.323841	0.00759266	0.352031	0.110479	0.440571	0.393044	0.380987	0.152726	0.3777	0.375833	0.019866	0.257162	0.307017	0.327235	0.266491	0.0669897	0.127628	0.260033	0.490249	0.0974124	0.303605	0.40249	0.49606	0.0769177	0.220127
IPI00032338	IPI00013723	27252	5300	0.053306	0.185264	0.314478	0.428023	0.474577	0.395406	0.436463	0.0884054	0.0769655	0.383186	0.457459	0.144924	0.474516	0.0329304	0.247947	0.283713	0.103836	0.313441	0.30418	0.478411	0.378168	0.338408	0.323502	0.175933	0.172945	0.215403	0.0748429	0.040371
IPI00032338	IPI00028565	27252	2634	0.109617	0.425447	0.369218	0.303005	0.0885911	0.11359	0.00257209	0.155984	0.147431	0.201246	0.229723	0.127783	0.0571167	0.255577	0.427912	0.459392	0.0481461	0.378992	0.031366	0.325948	0.358025	0.236481	0.437394	0.379	0.307513	0.245951	0.487287	0.0204014
IPI00032460	IPI00007730	57819	11161	0.333124	0.267171	0.00852555	0.00288061	2.01455e-05	0.325314	0.301222	0.00240283	0.470146	0.195614	0.299781	0.427731	0.107886	0.0959326	0.171419	0.00291591	0.0923773	0.217245	4.7172e-06	0.114141	2.85995e-06	0.498713	0.000375393	0.394402	0.244953	0.211335	2.63952e-05	0.00264833
IPI00032957	IPI00006176	7329	9146	0.123449	0.0323535	0.0409285	0.386177	7.06461e-06	0.404706	0.000692951	0.0405316	6.27903e-06	0.0249794	0.00515046	0.0272493	0.486141	0.0788338	0.00915328	0.344415	0.00975917	0.00591889	1.22125e-15	0.00309741	8.77076e-15	0.00692808	0.0825563	0.0438223	0.111637	0.00890311	0.000483719	0.00166583
IPI00032957	IPI00006203	7329	9189	0.0569936	0.113144	0.284496	0.0537027	0.000357503	0.368018	0.170988	0.000196193	0.00359568	0.33107	0.30152	0.335889	0.189138	0.318287	0.143934	0.00136272	5.64716e-05	0.0661025	4.09343e-11	0.0818162	0.00898086	0.164389	0.0486032	0.0942885	0.00152765	0.482579	0.0362402	4.98515e-09
IPI00032957	IPI00018281	7329	25788	0.418029	0.160682	0.305009	0.484508	0.277929	0.0224972	0.440914	0.0712029	0.0495273	0.0158917	0.0371347	0.355275	0.168112	0.184243	0.212909	0.000664147	0.00928385	0.0802838	0.0107178	0.000154337	1.03076e-06	0.119855	0.221775	0.00509265	0.476061	0.191817	0.150904	0.204453
IPI00032957	IPI00171527	7329	93487	0.000839074	0.275936	0.139907	0.00661484	0.00990622	0.0209677	0.119283	0.21817	0.140829	0.198364	0.214157	0.360776	0.148236	0.408282	0.000675988	0.109052	0.272246	0.146266	2.88881e-08	0.350697	0.0568434	0.0371772	0.00413261	0.0773599	0.430569	0.348023	0.175102	0.10465
IPI00060723	IPI00002424	4149	79666	0.427595	0.287126	0.499721	0.000379521	0.0209666	0.47706	0.128864	0.00106275	0.0989119	0.0312549	0.434949	0.493949	0.136713	0.0322871	0.215903	0.00895074	0.395505	0.181131	0.244182	0.234578	0.194425	0.394137	0.0118162	0.174099	0.190254	0.377998	1.40345e-05	0.141413
IPI00096899	IPI00026689	81620	983	0.37494	0.103995	0.00471601	0.000781023	2.87406e-10	6.08711e-05	3.33812e-08	0.000584812	4.05941e-07	0.00277356	0.000500101	0.165448	0.183177	0.150051	0.480298	7.95248e-06	0.378727	0.0556545	2.70894e-14	4.36224e-05	0	0.0672988	0.00241063	0.499985	0.00809262	0.398393	0.190879	0.0359156
IPI00100193	IPI00016910	79719	8663	0.127817	0.338374	0.243391	0.094464	0.0304644	0.319856	0.378166	0.0344484	0.276057	0.308756	0.306446	0.28987	0.479848	0.0251115	0.170216	0.301881	0.237279	0.296238	0.452275	0.295941	0.000963235	0.470166	0.169483	0.04581	0.020608	0.476386	0.321391	0.0158795
IPI00100245	IPI00007730	10621	11161	0.235979	0.0668169	0.331766	0.403135	0.488005	0.363487	0.401884	0.29212	0.302278	0.192456	0.24796	0.160122	0.48513	0.221148	0.0817295	0.053579	0.479992	0.197576	0.132401	0.107274	0.00335198	0.328728	0.194816	0.16814	0.301352	0.427	0.0126276	0.076726
IPI00102070	IPI00060572	10241	80028	0.0778676	0.351318	0.0921759	0.380048	0.269462	0.00176259	0.465994	0.101299	0.433322	0.18941	0.039421	0.497363	0.295839	0.286642	0.330934	0.42229	0.053546	0.217202	2.24131e-07	6.40916e-06	0.000172408	0.459618	0.00172607	0.137632	0.141222	0.421188	0.267595	0.019035
IPI00104128	IPI00550440	23478	54978	0.00275075	0.332632	0.283878	0.312676	0.224461	0.383752	0.197316	0.0959311	0.353739	0.142094	0.264873	0.0296631	0.107375	0.243464	0.0128226	0.109314	0.369222	0.254064	0.374672	0.000223763	0.137694	0.0122305	0.0500547	0.417887	0.30066	0.0541804	0.00209183	0.0135811
IPI00105598	IPI00007021	5717	51003	0.413492	0.00897248	0.40711	0.282674	0.400734	0.247712	0.369149	0.402485	0.433665	0.058662	0.22652	0.0239312	0.107349	0.22505	0.115734	0.0159494	0.0153886	0.00330744	0.00102092	0.00493571	0.000337823	0.0435282	0.29298	0.1194	0.342489	0.38002	0.00275694	0.0843452
IPI00105598	IPI00029127	5717	2661	0.432987	0.000122742	0.473482	0.10686	0.030812	0.259671	0.103431	0.00384359	0.0395441	0.491036	0.366311	0.272816	0.131185	0.0314483	0.00292361	0.0168546	0.00741555	0.210402	0.172751	0.0602526	0.0593198	0.430316	0.35794	0.389711	0.00703288	0.188171	0.00135569	0.454576
IPI00105598	IPI00163230	5717	10980	0.0377213	0.268971	0.103559	0.00127729	0.0456922	0.00921153	0.00168866	0.00774467	0.00117694	0.0359844	0.141901	0.306634	0.00120567	0.428565	0.026914	2.29784e-06	7.961e-06	0.0395043	0.00728687	0.0624984	1.41212e-06	0.379411	0.347429	0.000782439	0.0306955	0.00833499	7.2398e-05	0.04413
IPI00105598	IPI00299149	5717	6613	0.00322618	0.0091428	0.00086446	0.011174	3.35061e-07	0.00651607	4.53553e-06	7.7601e-05	0.00784324	0.198438	0.293572	0.0385412	0.0294987	0.079784	0.152598	0.0305131	0.0305352	0.34784	3.44169e-15	0.0160927	3.54763e-08	0.00939095	0.0900643	0.0299023	0.140514	0.0087534	0.00177771	3.48194e-07
IPI00105598	IPI00412264	5717	5764	0.365449	0.00298772	0.345031	0.059369	0.246461	0.0281037	0.386776	0.254475	0.173908	0.286586	0.0330125	0.140352	0.404808	0.0239096	0.457508	0.16635	0.444362	0.462014	1.13073e-06	0.00412604	4.30617e-06	0.276148	0.0399607	0.0388619	0.147367	0.472932	0.0215242	0.000917319
IPI00107188	IPI00007730	29903	11161	0.189749	0.376101	0.170384	0.450225	3.17355e-05	0.417704	0.0830042	0.00590725	0.419214	0.130102	0.451627	0.383259	0.197287	0.0543547	0.35293	0.114542	0.323462	0.264185	0.40261	0.405057	0.176717	0.225955	0.499308	0.316949	0.018053	0.408212	0.438792	0.455254
IPI00184330	IPI00018350	4171	4174	0.0336392	0.0260716	0.00076081	1.56758e-09	2.33336e-12	2.74025e-12	2.31665e-09	0.000120225	3.87785e-09	0.120059	2.5381e-09	0.000246043	0.194523	0.408054	0.488014	6.89618e-10	0.435271	0.142417	0	0.00586173	0	0.00183236	4.15155e-06	0.28025	0.459127	0.000241028	0.208057	0.0214755
IPI00184511	IPI00001639	7189	3837	0.181322	0.0806431	0.4296	0.251857	0.46252	0.476698	0.137699	0.135738	0.490881	0.460402	0.0889507	0.323969	0.120027	0.221566	0.472721	0.177586	0.0350942	0.381178	0.0243973	0.00352986	0.189003	0.480653	0.111644	0.36815	0.22824	0.160545	0.406227	0.485426
IPI00184511	IPI00007765	7189	3313	0.255134	0.00107992	0.397224	0.0455787	0.356155	0.0867983	0.17848	0.00837874	0.189023	0.00788548	0.232647	0.290408	0.136357	0.0179321	0.0375747	0.487785	0.0966193	0.399248	0.237568	0.000446391	0.200723	0.326229	0.0126645	0.0188316	0.354665	0.0167446	0.28759	0.0608578
IPI00184511	IPI00028006	7189	5690	0.0756886	0.000924515	0.245203	0.225499	0.309492	0.126671	0.0218139	0.00100204	0.043562	0.019038	0.114359	0.147035	0.181828	0.242441	0.284339	0.258587	0.00216374	0.402295	0.199887	0.454412	0.0576602	0.445114	0.31709	0.198061	0.000218054	0.324615	0.33957	0.1089
IPI00184511	IPI00029628	7189	5955	0.0445378	0.398011	0.19515	0.468476	0.466533	0.424594	0.371995	0.000324406	0.124236	0.131057	0.298128	0.0564538	0.28094	0.354814	0.00611321	0.150725	0.00687056	0.270757	0.472985	0.0493872	0.155213	0.444061	0.187121	0.424879	0.143838	0.0220203	0.415148	0.0144221
IPI00184511	IPI00105598	7189	5717	0.380763	0.000606242	0.181778	0.00623378	0.127625	0.0521797	0.307236	0.00344506	0.19088	0.0384715	0.0858435	0.0969513	0.233608	0.351172	0.0902025	0.449319	0.000305242	0.343855	0.35909	0.000644113	0.179634	0.45588	0.0842655	0.484415	0.0144767	0.0125288	0.399968	0.00384374
IPI00184511	IPI00549672	7189	5719	0.1295	0.167179	0.215795	0.3454	0.110021	0.122227	0.0416117	0.0037899	0.220464	0.136365	0.0672601	0.0997238	0.0516967	0.104473	0.27859	0.317495	0.077415	0.456895	0.000670387	0.385585	0.0508526	0.479519	0.198068	0.436364	0.251525	0.230342	0.498309	0.321274
IPI00216171	IPI00012620	2026	6483	0.0712808	0.368985	0.0773815	0.492269	0.00334181	0.016452	0.419093	0.460172	0.393153	0.291662	0.00029373	0.457359	0.126532	0.11984	0.271115	0.27311	0.296655	0.0197805	0.0483171	4.00058e-06	0.454216	0.354665	0.249067	0.206156	0.402512	0.425541	0.352634	0.169363
IPI00216319	IPI00019025	7533	84612	0.468626	0.18136	0.238248	0.104619	0.057771	0.260093	0.498235	0.418068	0.421181	0.156671	0.0870416	0.223867	0.182059	0.151354	0.0884166	0.47788	0.0679552	0.0370734	0.458962	0.180843	8.8191e-05	0.129906	0.0248952	0.0803141	0.204674	0.323449	0.000553707	0.190514
IPI00216691	IPI00007730	5216	11161	0.263962	0.164937	0.0531164	0.114996	0.00119397	0.354348	0.471131	0.00182548	0.481064	0.339833	0.00953389	0.140446	0.448218	0.121562	0.421	0.000129934	0.0113122	0.0805873	0.00533601	0.492785	0.0194695	0.21481	0.00309673	0.00907582	0.343855	0.348095	0.00263195	0.000668059
IPI00217223	IPI00217911	10606	79873	0.462767	0.0439839	0.081118	0.0532053	0.047145	0.218844	0.0066528	0.180565	0.197477	0.28979	0.384182	0.400604	0.336225	0.367428	0.46134	0.269382	0.26427	0.167914	0.142885	0.161792	2.06408e-08	0.350572	0.00687298	0.410893	0.404657	0.369475	0.017679	0.157446
IPI00218144	IPI00007730	10063	11161	0.280317	0.497862	0.443525	0.0152019	3.00702e-07	0.0846172	0.444588	0.0394341	0.186476	0.488637	0.0302685	0.0183162	0.467897	0.283473	0.231372	0.0104441	0.185649	0.0240879	0.000601079	0.340477	1.34837e-06	0.311904	0.00813758	0.00990834	0.433666	0.423727	0.181166	0.00162356
IPI00218144	IPI00299149	10063	6613	0.222219	0.000935871	0.115006	0.00119649	8.98032e-07	0.479294	0.39796	0.000139369	0.158467	0.0527291	0.00596666	0.0916483	0.0503421	0.00206253	0.0164702	0.0053213	0.00430292	0.0874641	1.66533e-15	6.46018e-06	3.69151e-09	0.0768974	0.0352051	0.0297503	0.0276201	0.111618	0.0356555	3.25285e-08
IPI00218916	IPI00017704	240	23406	0.323537	0.0545676	0.00547372	0.0353871	0.295742	0.000281059	0.0309197	0.478917	0.228403	0.0504653	0.275773	0.407588	0.064476	0.161762	0.364217	0.248423	8.73182e-06	0.196498	5.54967e-11	0.191108	0.00566857	0.0393929	0.0137567	0.0307565	0.260909	0.0161864	0.465279	0.00232365
IPI00219604	IPI00290307	5604	57761	0.0658138	0.184948	0.236958	0.0418032	0.00460895	0.197683	0.166466	0.0110516	0.0129439	0.49678	0.333124	0.0404272	0.322816	0.304868	0.128836	0.183393	0.00298115	0.344614	0.11998	0.00179664	0.00535753	0.164386	0.405441	0.196858	0.022838	0.0814027	0.157195	0.1152
IPI00219604	IPI00290308	5604	10221	5.94567e-07	0.00128789	0.0285851	0.00224765	0.109921	0.113375	0.412695	0.245647	0.0226913	0.0423783	0.097864	0.0134436	0.0479569	0.248775	0.178945	0.014861	0.0162541	0.148091	0.0748238	5.72774e-06	1.3588e-05	0.422929	0.120746	0.0309488	0.0501252	0.296261	0.00470456	0.0997817
IPI00219757	IPI00412264	2950	5764	0.0265946	0.397998	0.0153812	0.264628	0.085934	0.00937382	0.279765	0.398502	0.243954	0.0940156	0.277	0.0187916	0.160947	0.380449	0.292254	0.00241048	0.063312	0.0685033	5.16072e-05	0.360393	2.76692e-07	0.307762	0.399192	0.271561	0.442179	0.456843	0.0668481	0.0167148
IPI00220362	IPI00007730	3336	11161	0.137842	0.459336	0.10438	0.00102818	8.3912e-05	0.135583	0.185348	0.00438223	0.424492	0.316014	0.0363259	0.00580984	0.197859	0.182195	0.126436	0.00782164	0.134357	0.0089657	4.54134e-05	1.40255e-07	1.27602e-07	0.121801	0.00398023	0.00337832	0.413612	0.475504	1.28295e-06	0.00545394
IPI00220567	IPI00000171	10588	81628	0.258754	0.435053	0.159667	0.284836	0.422538	0.0496924	0.440372	0.13304	0.0469631	0.170243	0.114793	0.272926	0.273831	0.327703	0.356693	0.43916	0.375703	0.411525	0.0306573	0.000683086	8.34379e-05	0.150372	0.410995	0.209459	0.409407	0.0340582	0.00391951	0.0387546
IPI00220921	IPI00024305	6497	4088	0.0113453	0.00395835	0.00696489	0.483232	0.032941	0.434924	0.322901	0.175854	0.00324235	0.148322	0.106233	0.394403	0.42238	0.0947919	0.112173	0.00775412	0.3847	0.130799	0.281358	0.491692	0.193025	0.145176	0.0387647	0.443413	0.00586374	0.243089	0.0679644	0.179772
IPI00221034	IPI00001639	5971	3837	0.164205	0.0171306	0.0513586	0.239102	0.283955	0.194788	0.0544309	0.422508	0.277132	0.490593	0.126247	0.337803	0.360577	0.159599	0.151703	0.0326399	0.0342164	0.305415	0.0705276	0.395394	0.0331384	0.420139	0.33401	0.221852	0.199585	0.178243	0.00331248	0.476129
IPI00221034	IPI00003965	5971	7874	0.122029	6.44153e-05	0.144872	0.00855694	0.0123263	0.425008	0.254362	0.322818	0.241076	0.0064422	0.267549	0.112369	0.377822	0.00509235	0.441679	0.0643057	0.0280672	0.467732	0.0718891	0.0525034	0.283471	0.268584	0.18525	0.162809	0.397616	0.335824	0.0521196	0.220511
IPI00221034	IPI00007765	5971	3313	0.452353	0.00355691	0.339323	0.091808	0.471757	0.0241603	0.0347993	0.364973	0.0758216	0.207181	0.457029	0.086612	0.478593	0.0728257	0.261845	0.472197	0.177998	0.458127	0.0599473	0.0530407	0.339805	0.442486	0.0927734	0.138166	0.0286054	0.0652167	0.0424339	0.0128105
IPI00221034	IPI00008529	5971	6181	0.196065	0.0993441	0.471377	0.00085973	0.0323671	0.212271	0.307362	0.0050217	0.0990197	0.34049	0.488142	0.124872	0.130119	0.112227	0.348389	0.434834	0.000404127	0.0190656	1.0679e-05	0.34148	6.63642e-05	0.23158	0.0771235	0.0202091	0.09542	0.0361143	0.211903	0.146558
IPI00221034	IPI00025091	5971	6205	0.0519873	0.094888	0.489863	0.0131346	0.00720608	0.194413	0.146856	0.0398232	0.0769492	0.146484	0.177403	0.241724	0.130556	0.0888935	0.307429	0.446184	0.283611	0.139483	0.00137477	0.461042	0.0231843	0.437527	0.158912	0.0114802	0.0729151	0.0622633	0.0368027	0.00598426
IPI00221034	IPI00026271	5971	6208	0.205907	0.183966	0.497355	0.00566612	0.0260616	0.0246307	0.152594	0.297635	0.0173987	0.345979	0.256117	0.160038	0.400782	0.136305	0.208849	0.24966	0.00338676	0.163462	0.000116632	0.0709704	0.0621907	0.261313	0.2456	0.0999746	0.332113	0.326858	0.00618553	0.00113481
IPI00221034	IPI00303292	5971	3836	0.0332441	0.159199	0.0705761	0.190936	0.358199	0.436492	0.246404	0.0589213	0.0712972	0.346465	0.346883	0.0140404	0.343798	0.460817	0.467035	0.452871	0.414092	0.477446	0.289483	0.0543277	0.145687	0.379729	0.0898652	0.452438	0.362223	0.286794	0.0486975	0.468718
IPI00290077	IPI00004389	3866	27229	0.266169	0.0637981	0.0878352	0.329049	0.170964	0.102349	0.026646	0.19692	0.486908	0.000833156	0.0791832	0.0161	0.0573453	0.114865	0.420979	0.015571	0.0149207	0.446741	0.454922	0.0258906	0.000332346	0.315749	0.40167	0.250551	0.0637503	0.0870578	0.197646	0.110557
IPI00290077	IPI00031376	3866	5108	0.31424	0.156268	0.492829	0.111753	0.28625	0.380985	0.395675	0.103697	0.27694	0.0865588	0.0806826	0.00736258	0.0183265	0.37724	0.337159	0.374492	0.452539	0.485577	0.252682	0.316016	0.0483148	0.238211	0.0617145	0.214226	0.259934	0.0381394	0.0990276	0.379997
IPI00290077	IPI00061680	3866	112869	0.19722	0.375854	0.0390536	0.101589	0.00734039	0.455844	0.317048	0.208663	0.196298	0.00139515	0.193555	0.00236518	0.118205	0.185163	0.391376	0.204558	0.250377	0.490132	0.129995	0.0972449	0.0332113	0.189789	0.266722	0.237274	0.191623	0.300264	3.27039e-06	0.0754861
IPI00290337	IPI00031376	2059	5108	0.460567	0.077153	0.366936	0.257131	0.258579	0.384449	0.306388	0.0095796	0.379143	0.0110612	0.210304	0.201772	0.313454	0.371402	0.0686708	0.346357	0.195171	0.248868	0.0223038	0.198488	0.22163	0.374858	0.24566	0.255682	0.113734	0.332221	0.0867622	0.406149
IPI00293361	IPI00008570	9905	10656	0.156249	0.220171	0.34457	0.0463951	0.414907	0.0110163	0.0629088	0.372948	0.0261029	0.363273	0.342646	0.230665	0.368817	0.0774378	0.404311	0.0340429	0.287022	0.227173	0.00119022	0.00406923	0.0509207	0.491786	0.410996	0.450559	0.136	0.336114	0.495458	0.401083
IPI00293361	IPI00012750	9905	6230	0.376458	0.379497	0.349877	0.29104	0.145008	0.00644761	0.0571012	0.408499	0.416634	0.105181	0.0334997	0.0626715	0.141208	0.282127	0.369214	0.128391	0.0252348	0.490067	0.220477	0.187124	0.0142171	0.336015	0.107116	0.0236145	0.320215	0.0282522	0.13783	0.222409
IPI00293361	IPI00015345	9905	1951	0.378664	0.452832	0.289053	0.153033	0.17341	1.47857e-06	0.0263636	0.174871	0.356254	0.381944	0.295654	0.303951	0.498592	0.253733	0.197627	0.0307648	0.312191	0.000385019	0.00327021	0.00340219	0.0110914	0.337965	0.158787	0.021611	0.205411	0.331969	0.0899494	0.186785
IPI00293361	IPI00022443	9905	174	0.275848	0.405518	0.438799	0.277874	0.397556	0.0902513	0.111759	0.103135	0.43801	0.282219	0.0462927	0.375831	0.407829	0.0903426	0.106075	0.202515	0.339608	0.129989	0.479643	0.000175046	0.0226795	0.157708	0.246134	0.180228	0.379049	0.477762	0.0902377	0.307335
IPI00293361	IPI00024524	9905	56902	0.494413	0.208122	0.465705	0.421905	0.298044	0.0467309	0.00151204	0.495243	0.305475	0.351918	0.131008	0.342331	0.473044	0.0811617	0.482999	0.440161	0.438591	0.497542	0.00262391	0.00368478	0.000325813	0.41459	0.174681	0.414806	0.291658	0.199377	0.278633	0.266626
IPI00293361	IPI00412264	9905	5764	0.214544	0.277377	0.342769	0.318896	0.42492	0.000268661	0.147736	0.316325	0.386023	0.499013	0.336899	0.173896	0.407409	0.21	0.410792	0.143092	0.0728252	0.44296	0.0029343	0.195726	0.0524395	0.283576	0.294705	0.319803	0.387178	0.479802	0.0377936	0.174441
IPI00293464	IPI00396089	1642	8315	0.258102	0.0455046	0.147277	0.0757941	0.132072	0.240151	0.426027	0.313901	0.0683208	0.103224	0.179546	0.389634	0.259799	0.287884	0.346747	0.0259633	0.239877	0.395642	0.132565	0.111469	0.476286	0.309764	0.344314	0.164048	0.0988152	0.49645	0.290307	0.0622418
IPI00293613	IPI00007765	29110	3313	0.0637267	0.000393996	0.103091	0.467947	0.000351742	0.0076468	0.096363	1.26785e-07	0.0046335	0.471198	0.00527615	2.56864e-05	0.0176356	0.38604	0.431984	0.302762	0.479501	0.00246053	9.86007e-06	0.00458308	0.00158915	0.113876	0.010992	0.0175954	9.72594e-05	0.000327519	4.80282e-08	0.0147258
IPI00293613	IPI00216587	29110	6202	0.117344	0.00548767	0.0487278	0.308124	0.475209	0.0375043	0.364821	0.000534292	0.41263	0.325261	0.032055	0.016758	0.000181923	0.03476	0.486025	0.12583	6.03145e-05	0.474039	0.0314271	0.00796427	0.0689044	0.160033	0.059686	0.0253152	0.0178214	0.244919	9.91311e-05	0.0444091
IPI00293613	IPI00302925	29110	10694	0.0715854	1.16955e-07	0.27367	0.0147473	1.74206e-05	0.000476342	0.00020584	3.77648e-06	0.0546803	0.190346	0.0313691	0.0359842	0.00689766	0.365701	0.253497	0.163422	0.15103	3.55237e-05	2.06603e-05	0.0634485	0.0140442	0.0236253	0.351074	0.000318922	0.0886802	0.444472	1.7267e-08	0.000862278
IPI00293613	IPI00465361	29110	6137	0.0613412	0.0378511	0.287889	0.307302	0.397344	0.00259631	0.00531167	0.240398	0.260534	0.152728	0.299236	0.0028016	0.0345396	0.0962211	0.209174	0.147447	0.0010143	0.157814	0.437708	0.34778	0.233726	0.0983694	0.0273347	0.405932	0.241981	0.0319115	0.269777	0.356763
IPI00294052	IPI00017500	23635	26525	0.0513921	0.383864	0.26864	0.367743	0.100374	0.19754	0.0673088	0.214376	0.462399	0.380166	0.26512	0.0974021	0.319155	0.0463871	0.0856314	0.122536	0.115628	0.0315962	7.6752e-05	3.66914e-05	0.0869858	0.178624	0.436094	0.419565	0.180053	0.44295	0.433011	0.12441
IPI00294696	IPI00026689	891	983	0.107229	0.00212125	0.000163199	9.04563e-08	3.66374e-15	9.35486e-09	4.01901e-14	6.90126e-12	2.89768e-14	0.232292	4.65961e-12	1.71616e-05	0.124672	0.44006	0.0300448	5.55112e-16	0.0145359	0.236891	0	2.85885e-11	0	0.359668	4.8598e-08	0.146816	0.496164	0.00014057	0.0931191	4.7634e-06
IPI00295399	IPI00412264	1008	5764	0.0037956	0.403706	0.308904	0.0773946	0.251608	3.01115e-05	0.0214625	0.16986	0.0434914	0.140807	0.0317685	0.200253	0.163771	0.217342	0.179396	0.140006	0.0335537	0.394139	0	0.000517925	0.00544486	0.0257451	0.336768	0.0121734	0.00264059	0.081833	0.000276043	0.0029477
IPI00295777	IPI00412264	2819	5764	0.393947	0.0515345	0.0682228	0.12069	0.402542	0.499928	0.0796902	0.317997	0.200015	0.486225	0.341812	0.0679122	0.246736	0.192415	0.160492	0.00857199	0.380224	0.447121	0.0835814	0.126112	0.016697	0.368393	0.483148	0.345204	0.156133	0.237081	0.0675535	0.0450216
IPI00297349	IPI00013723	9021	5300	0.00448273	0.498167	0.0767861	0.0678083	0.000451599	0.325544	0.0885956	0.414752	0.218596	0.153337	0.289225	0.068546	0.0492401	0.287435	0.1014	0.260467	0.415379	0.0200346	3.35364e-05	0.0438067	0.00261123	0.222479	0.0313979	0.0176874	0.0923899	0.164644	0.0171574	0.16303
IPI00297764	IPI00032957	1911	7329	0.131695	0.0597118	0.352223	0.247327	0.331006	0.00756767	0.211306	0.100976	0.03257	0.20276	0.00747669	0.107454	0.402171	0.339652	0.269072	0.00792808	0.352821	0.120521	0.447074	4.80958e-05	2.4364e-05	0.291179	0.110413	7.36384e-05	0.00721684	0.00944296	0.259529	0.257411
IPI00298951	IPI00010248	10127	51324	0.284724	0.103743	0.14835	0.311339	0.34796	0.324095	0.401863	0.0226427	0.0318924	0.124778	0.164605	0.072258	0.211405	0.075977	0.0199623	0.0730614	0.0820987	0.323572	0.000513904	1.89606e-05	0.000252222	0.489126	0.108312	0.0470347	0.017343	0.0478848	0.001236	0.0424159
IPI00299214	IPI00007730	7083	11161	0.348904	0.140284	0.0109519	0.0533144	4.30114e-05	0.375138	0.0425111	0.0335328	0.337674	0.287181	0.0312566	0.188298	0.436574	0.33557	0.470827	0.00420047	0.145013	0.375686	0.329645	0.250438	0.000484596	0.165597	0.0834104	0.330805	0.11453	0.372295	0.0173528	0.476712
IPI00300371	IPI00029769	23450	3055	0.00249617	0.460661	0.12308	0.332248	0.290699	0.169494	0.265481	0.497602	0.211395	0.364324	0.0013883	0.150705	0.00499522	0.254834	0.0698144	0.0136159	0.400093	0.465033	3.45092e-05	0.0207379	0.387837	0.000970624	0.355364	0.173855	0.230487	0.127393	0.0495646	0.00516735
IPI00301139	IPI00102495	9440	10001	0.312539	0.291324	0.473303	0.366739	0.0625943	0.3366	0.000287415	0.0816446	0.00070617	0.17392	0.099954	0.477888	0.139279	0.00156623	0.283001	0.0389763	0.0157631	0.496943	4.16148e-08	0.00194826	1.01452e-05	0.165393	0.0111625	0.000711018	0.15603	0.0229112	1.98057e-05	0.00621267
IPI00301303	IPI00412264	55186	5764	0.328384	0.0602213	0.25571	0.185407	0.0941756	0.0626135	0.00168217	0.154786	0.229219	0.0148736	0.31849	0.0279624	0.348858	0.0944004	0.3596	0.0288266	0.00179468	0.227032	1.34078e-07	0.0102561	0.000834093	0.486796	0.266435	0.0991296	0.118175	0.478684	2.16248e-06	0.1562
IPI00301561	IPI00646224	7205	54855	0.436045	0.0369214	0.296028	0.323306	0.20089	0.18494	0.00049122	0.0506555	0.439889	0.0172518	0.49517	0.134916	0.160937	0.0449939	0.0396352	0.00951055	0.320738	0.0233055	0.294718	0.134637	0.354155	0.17906	0.0591829	0.186606	0.349909	0.257673	0.0794477	0.000206502
IPI00302458	IPI00306290	23039	11260	0.104805	0.0857665	0.416234	0.302484	0.00698855	0.257681	0.0208672	0.340229	0.0236048	0.296083	0.220854	0.455274	0.273686	0.397218	0.0442365	0.163199	0.0244432	0.429069	0.302018	0.279163	0.123467	0.0376335	0.384828	0.446153	0.268251	0.159437	5.30082e-05	0.134967
IPI00303812	IPI00412264	79886	5764	0.0223695	0.40318	0.0926922	0.0202922	0.298082	0.0550621	0.0299282	0.0741938	0.00721889	0.143882	0.274645	0.183892	0.292334	0.0532013	0.219922	0.138344	0.262819	0.0484284	5.19764e-08	0.312744	0.000287714	0.42772	0.254339	0.481539	0.0488037	0.386087	0.000146839	0.024264
IPI00306446	IPI00007730	7572	11161	0.490028	0.0379096	0.173103	0.129922	0.208816	0.151048	0.300776	0.159715	0.256378	0.38457	0.358579	0.399386	0.36118	0.0578078	0.387893	0.295678	0.209177	0.243446	0.250429	0.10806	0.00572797	0.318598	0.040887	0.412288	0.24708	0.461619	0.00080119	0.288254
IPI00306446	IPI00025724	7572	51282	0.218354	0.366551	0.41011	0.298027	0.408075	0.322367	0.0282157	0.229047	0.225063	0.0196172	0.254947	0.00345561	0.32647	0.05223	0.0797056	0.185108	0.233621	0.00215995	0.129703	0.125427	0.000155346	0.357451	0.333264	0.0950262	0.393034	0.13048	0.047864	0.281304
IPI00306446	IPI00163230	7572	10980	0.263784	0.497618	0.118849	0.185304	0.286289	0.356645	0.0788285	0.470546	0.411086	0.305224	0.0861645	0.0755013	0.301722	0.210871	0.282613	0.330895	0.0348796	0.269023	0.203356	0.463231	0.000353004	0.336783	0.423896	0.466213	0.403174	0.13945	0.0170829	0.409736
IPI00306446	IPI00178721	7572	81576	0.320979	0.34238	0.36875	0.442386	0.248184	0.00499699	0.0770924	0.10359	0.47853	0.136537	0.341338	0.0258279	0.281313	0.0279082	0.43288	0.412527	0.0686155	0.350239	0.137622	0.17069	0.344625	0.371937	0.352642	0.235617	0.0597113	0.214647	0.0152984	0.189217
IPI00328112	IPI00000787	6891	5698	0.109414	0.0024448	0.18185	0.0780355	0.0334973	0.175443	0.00181654	0.499221	0.407627	0.0420593	0.0669093	0.152286	0.277279	0.230225	0.270204	0.341234	0.274723	0.155177	0.000154784	0.408162	0.0342832	0.321433	0.383504	0.167252	0.0980446	0.146087	0.277501	0.369304
IPI00328296	IPI00412264	54810	5764	0.18443	0.051076	0.127294	0.174573	0.258423	0.00344868	0.0528998	0.220479	0.0366495	0.303222	0.323563	0.0727944	0.327493	0.0509688	0.367506	0.453461	0.273545	0.253022	0.0235619	0.0678554	3.88225e-05	0.4839	0.470637	0.287917	0.306811	0.427976	0.0384416	0.099776
IPI00375676	IPI00030364	2512	6881	0.188946	0.372856	0.00217937	1.02549e-06	0.363921	0.352047	0.0783849	0.430218	0.000502486	0.29981	0.0195756	0.0552322	0.00847554	0.416776	0.21598	0.16362	0.040461	0.000826804	3.34978e-08	6.3633e-06	3.35575e-08	0.154937	0.103774	0.161363	0.00052428	0.351929	0.243637	0.211446
IPI00375676	IPI00292181	2512	7786	0.0673514	0.0382733	0.141905	0.152957	0.189662	0.0206702	0.0326917	0.275805	0.144435	0.199908	0.443045	0.39764	0.476926	0.490298	0.478343	0.0659539	0.0842863	0.4606	0.335909	0.466622	0.156992	0.213967	0.228821	0.145742	0.0382222	0.472614	0.369532	0.130158
IPI00375676	IPI00412264	2512	5764	0.0498563	0.194201	0.228688	0.290738	0.183634	0.00218535	0.104783	0.398923	0.145719	0.118036	0.0255854	2.74068e-06	0.415886	0.338164	0.219147	0.0166372	0.0993155	0.34643	2.1541e-07	0.152514	0.018463	0.223229	0.360915	0.217078	0.0793615	0.295266	0.248936	0.454875
IPI00398435	IPI00412264	23654	5764	0.01731	0.493377	0.44973	0.242283	0.105299	0.207788	0.350722	0.493206	0.49288	0.490807	0.442074	0.1252	0.390415	0.275939	0.329556	0.459395	0.249028	0.118082	0.00222116	0.0370771	0.321974	0.185604	0.262539	0.0509174	0.0568598	0.165985	0.4763	0.00622632
IPI00402759	IPI00412264	10249	5764	0.354668	0.466912	0.330572	0.191672	0.485997	0.151111	0.354166	0.211237	0.432293	0.0519861	0.00523431	0.00758142	0.127684	0.0464996	0.492258	0.00126356	0.0322352	0.318658	0.0897348	0.0588871	0.00203502	0.108146	0.311432	0.0571819	0.229596	0.490322	0.208142	0.214811
IPI00410344	IPI00646224	10733	54855	0.360117	0.00929266	0.43185	0.478676	0.474391	0.0324448	0.0447571	0.144541	0.328489	0.160031	0.0656212	0.287173	0.440464	0.204877	0.221529	0.213354	0.29164	0.390368	0.000882135	0.447853	0.0243569	0.228049	0.436069	0.0708141	0.0290131	0.0324319	0.0408512	0.462595
IPI00412264	IPI00166500	5764	51588	0.141441	0.124679	0.197582	0.0461607	0.330354	0.0228183	0.0184549	0.301059	0.256571	0.440291	0.294271	0.00236127	0.31664	0.332927	0.284808	0.23393	0.237172	0.218947	0.421432	0.0319482	0.364465	0.452867	0.228836	0.00393891	0.218781	0.417993	0.0471921	0.109508
IPI00412433	IPI00013890	4217	2810	0.205595	0.460017	0.46308	0.26995	0.301667	0.354494	0.435881	0.00674739	0.305403	0.338387	0.325386	0.459159	0.469615	0.371094	0.27501	0.392288	0.272331	0.105192	0.000467895	4.13308e-05	0.000143374	0.190528	0.318176	0.491099	0.478388	0.335249	0.373118	0.0509558
IPI00412433	IPI00018146	4217	10971	0.0075975	0.0293354	0.0696015	0.254218	0.00131446	0.00648974	0.422584	0.472727	0.0294872	0.0492169	0.109236	0.194991	0.000783588	0.00268743	0.439229	0.0269084	0.00114021	0.153079	0.0636699	0.342803	0.39461	0.0309182	0.000434384	0.163518	2.92676e-05	0.296205	2.02076e-05	6.95855e-06
IPI00412433	IPI00216319	4217	7533	0.000421267	0.246912	0.220787	0.0715952	0.0455193	0.0888903	0.0782061	0.257287	0.471645	0.158484	0.0345524	0.0795892	0.00286051	0.351316	0.398316	0.212409	0.159045	0.415414	0.312507	0.211983	0.00174984	0.00974738	0.00498939	0.201018	0.135792	0.484839	0.0114059	1.01075e-05
IPI00479399	IPI00290272	9706	23649	0.0836102	0.44604	0.401093	0.0620938	0.110571	0.00389897	0.469284	0.487976	0.0501288	0.385644	0.0362298	0.492118	0.10056	0.362906	0.291258	0.00536217	0.496629	0.0109768	4.09635e-05	0.134408	0.00320214	0.350664	0.266401	0.343153	0.255399	0.0434568	0.478847	0.306716
IPI00550655	IPI00412264	10927	5764	0.104135	0.122508	0.0246652	0.0283792	0.108779	1.11352e-05	0.489221	0.244959	0.243393	0.150132	0.142135	0.103333	0.236909	0.124507	0.0771955	1.81855e-05	0.0157556	0.212386	0.07112	0.00436303	0.140639	0.0526592	0.474878	0.11672	0.0228845	0.0808272	1.44325e-07	0.0846271
IPI00552920	IPI00033350	11340	23608	0.0297752	0.172882	0.487678	0.398191	0.170279	0.0392972	0.190667	0.0475835	0.0917722	0.0492286	0.169237	0.0110133	0.190495	4.30419e-05	0.054055	0.45584	0.13677	0.152062	3.528e-11	0.406564	0.315891	0.275897	0.122068	0.0867608	0.167907	0.0739689	3.39396e-05	2.22446e-09
IPI00554788	IPI00004389	3875	27229	0.184915	0.140783	0.0679489	0.401582	0.134991	0.168073	0.491132	0.0744217	0.471195	0.184489	0.246777	0.00524148	0.455116	0.0052337	0.199146	0.0249938	0.193372	0.0305682	0.113586	0.0108834	3.18756e-06	0.0106682	0.300195	0.162908	0.299739	0.0512534	0.037276	0.16888
IPI00554793	IPI00412264	26292	5764	0.153829	0.347125	0.209474	0.180327	0.205871	0.0060478	0.00368525	0.0723308	0.175641	0.315076	0.118526	0.016985	0.45261	0.213641	0.430833	0.114489	0.274556	0.0377819	3.66173e-10	0.192345	0.000386756	0.362511	0.393285	0.207882	0.11142	0.396899	0.161645	0.139818
IPI00642182	IPI00097532	59349	80306	0.0345462	0.451177	0.0957031	0.208139	0.219701	0.358818	0.00678495	0.196259	0.494969	0.257494	2.80239e-05	0.0811459	0.289992	0.144455	0.113678	0.491296	0.0373531	0.00809944	0.154328	0.107571	2.48864e-07	0.322908	0.0842925	0.262807	0.274272	0.437272	0.000469267	0.100182
IPI00646781	IPI00292181	5996	7786	0.354418	0.00337857	0.450256	0.240202	0.450137	0.0168112	0.499632	0.0311528	0.0681374	0.0395042	0.29419	0.462658	0.433522	0.256439	0.138266	0.371781	0.359783	0.235779	0.0357953	0.217615	0.0294035	0.464002	0.410552	0.412686	0.309514	0.277443	0.319249	0.0617899

## Sheet: PCCfdr_ppi
IPI1	IPI2	Gene1	Gene2	GDS1023	GDS1036	GDS1062	GDS1064	GDS1067	GDS1096	GDS1209	GDS1220	GDS1257	GDS1259	GDS1282	GDS1321	GDS1331	GDS266	GDS268	GDS395	GDS558	GDS564	GDS596	GDS690	GDS715	GDS737	GDS760	GDS810	GDS914	GDS946	GDS987	GDS999
IPI00000049	IPI00419240	8743	54	0.165489	0.0994953	0.411866	0.140467	0.0636206	2.42329e-07	0.0797477	0.0492012	0.239654	0.0701634	0.117306	0.225707	0.170316	0.170038	0.424048	0.107047	0.0892128	0.267716	2.39362e-06	0.0736392	0.0233035	0.3834	0.139223	0.206768	0.380201	0.402037	0.0415252	0.124759
IPI00000833	IPI00412264	1081	5764	0.0806996	0.295175	0.340785	0.148558	0.169786	0.0892005	0.142455	0.17959	0.240635	0.173392	0.0954615	0.337918	0.215661	0.154169	0.429854	0.031691	0.019262	0.194381	6.59651e-06	0.00437913	0.00300648	0.375107	0.198379	0.220154	0.36268	0.401853	0.00124919	0.025201
IPI00001062	IPI00013978	4615	8405	0.0570839	0.288897	0.421002	0.131145	0.00700458	0.0959938	0.179854	0.327727	0.0878375	0.194766	0.11701	0.00190186	0.141824	0.13658	0.432617	0.0217447	0.0495317	0.270574	0.000547418	0.000623267	0.00449563	0.384188	0.148806	0.263402	0.375718	0.419843	0.0265738	0.0768227
IPI00001146	IPI00025616	11157	5425	0.137417	0.229229	0.200195	0.154365	0.00689074	0.102703	0.168793	0.079705	0.00742933	0.189909	0.000362918	0.24286	0.22345	0.185301	0.439523	0.0780932	0.0839324	0.263788	8.60914e-09	0.0379589	2.97085e-14	0.373016	0.113363	0.268335	0.377216	0.262426	0.0559001	0.0013703
IPI00001639	IPI00166500	3837	51588	0.108023	0.215119	0.288597	0.112112	0.0400575	0.130612	0.275557	0.263027	0.234927	0.195124	0.124711	0.218506	0.231294	0.176924	0.389459	0.103193	0.0646604	0.268722	0.12986	0.0163425	0.0244029	0.379244	0.143075	0.233074	0.374013	0.41342	0.0769254	0.0538475
IPI00001639	IPI00412264	3837	5764	0.0572903	0.119896	0.418233	0.149137	0.145663	0.117388	0.265076	0.308379	0.190284	0.189352	0.125208	0.221592	0.223567	0.166095	0.408152	0.0152598	0.0575661	0.271175	4.61575e-14	0.0132091	5.72681e-05	0.376161	0.154946	0.18625	0.35087	0.417328	0.000133024	0.040021
IPI00002335	IPI00023339	3064	1387	0.15479	0.220813	0.404507	0.143167	0.174483	0.0795975	0.178393	0.226782	0.202069	0.167129	0.131284	0.204486	0.221113	0.21499	0.392083	0.128245	0.0825637	0.260816	0.0494291	0.11589	0.0525875	0.385381	0.0511242	0.260564	0.37928	0.378111	0.011665	0.116895
IPI00002569	IPI00006779	1978	9470	0.0494783	0.182893	0.16186	0.0757787	0.114733	0.0117252	0.0119704	0.0425361	0.0106397	0.0815389	4.23171e-05	0.190026	0.133433	0.23136	0.396627	0.050436	0.0193133	0.254264	0.00884322	0.00730415	1.22538e-09	0.211554	0.0876769	0.257401	0.119808	0.370969	0.124903	0.021287
IPI00002852	IPI00007730	5828	11161	0.130307	0.289265	0.12439	0.148596	0.0639045	0.0575736	0.257194	0.0424085	0.0650848	0.146875	0.129064	0.180055	0.216815	0.217309	0.386592	0.017573	0.0516843	0.156417	0.0772052	0.107988	0.000475098	0.379598	0.000481717	0.111442	0.380876	0.441476	1.06697e-07	0.0258481
IPI00003326	IPI00015161	402	5147	0.0986271	0.275842	0.082226	0.00487714	0.0260074	0.00251059	0.0644863	0.0030845	0.193593	0.151753	1.27501e-06	0.0611342	0.218268	0.227283	0.423239	0.0704456	0.0184047	0.256189	1.27159e-06	0.00150853	0.00321226	0.391392	0.0339785	0.212051	0.295033	0.417554	0.119359	2.85674e-05
IPI00003327	IPI00015161	403	5147	0.0822453	0.29376	0.40444	0.110175	0.188352	0.00925402	0.101983	0.385776	0.23736	0.189637	0.0462113	0.110177	0.218403	0.226818	0.387361	0.114407	0.0729432	0.235114	0.123077	0.044003	0.014593	0.375837	0.0791256	0.221334	0.374475	0.382257	0.159643	0.0651672
IPI00003527	IPI00302383	9368	1080	0.0887083	0.185145	0.452231	0.16693	0.0615584	0.0654074	0.085609	0.331826	0.243539	0.199613	0.135797	0.19012	0.189526	0.210003	0.386718	0.120463	0.0735239	0.270859	0.0958336	0.134838	0.0040873	0.376384	0.121314	0.258624	0.374878	0.355386	0.183911	0.163895
IPI00003789	IPI00007730	26151	11161	0.131278	0.297604	0.439671	0.12806	0.0329899	0.0549707	0.13451	0.210023	0.237989	0.18915	0.134659	0.217855	0.219143	0.221521	0.407165	0.121736	0.0777027	0.282469	0.0109351	0.0722773	0.0034268	0.37269	0.10437	0.101308	0.36992	0.438595	0.0663626	0.0376351
IPI00004389	IPI00001814	27229	57144	0.153485	0.280749	0.366257	0.14836	0.0957901	0.0501544	0.137733	0.236482	0.240749	0.143108	0.137216	0.13611	0.230048	0.224529	0.436511	0.107629	0.028101	0.0552182	0.014855	0.0295202	0.0003137	0.374053	0.202557	0.279024	0.375843	0.442138	0.139123	0.146048
IPI00004389	IPI00554443	27229	79991	0.147475	0.289583	0.387959	0.148056	0.174471	0.100337	0.141927	0.37757	0.181475	0.125117	0.125877	0.0146364	0.214297	0.200443	0.409483	0.152099	0.0784775	0.121225	0.0462293	0.0233067	0.0507139	0.376467	0.0738356	0.265183	0.316153	0.438363	0.194275	0.0807566
IPI00004671	IPI00003909	2804	6515	0.15018	0.151683	0.423891	0.147027	0.18499	0.0431766	0.232888	0.313446	0.211666	0.193354	0.0735049	0.320923	0.21321	0.208723	0.386616	0.100425	0.0896706	0.252236	0.105845	0.017515	0.0171294	0.390512	0.197879	0.194141	0.374366	0.434578	0.0331189	0.0951436
IPI00004671	IPI00005695	2804	4694	0.0596943	0.226455	0.387645	0.152995	0.0216481	0.120972	0.108983	0.0247202	0.218637	0.086162	0.0672827	0.167086	0.15847	0.157105	0.411779	0.110788	0.0925436	0.246074	0.0749115	1.41426e-07	0.0158268	0.254629	0.155976	0.00825391	0.32899	0.423544	0.0508922	0.000334996
IPI00005163	IPI00015161	54622	5147	0.145475	0.0590629	0.0886215	0.151972	0.126867	0.0734402	0.259017	0.339421	0.140177	0.0591612	0.0345013	0.167776	0.21643	0.138133	0.389823	0.129393	0.044189	0.272031	0.0456537	0.0208856	0.0524667	0.375489	0.187945	0.227737	0.379469	0.414201	0.0317188	0.179352
IPI00005163	IPI00412264	54622	5764	0.13384	0.236905	0.392362	0.151933	0.149929	0.10144	0.220997	0.3346	0.155296	0.194134	0.0850891	0.296011	0.210101	0.220404	0.439321	0.146725	0.0357791	0.271049	0.00494369	0.119522	0.012927	0.391405	0.180345	0.193438	0.375793	0.43565	0.0908627	0.155672
IPI00005181	IPI00005881	5359	9140	0.0892086	0.193404	0.408261	0.088275	0.173209	0.093894	0.00311749	0.200057	0.225433	0.064472	0.119786	0.181239	0.212559	0.217258	0.388515	0.100719	0.0574402	0.273847	5.73616e-08	0.00532413	0.0571598	0.378088	0.166953	0.183334	0.221393	0.425045	0.0764717	0.0697753
IPI00005181	IPI00008552	5359	10539	0.142526	0.202454	0.425716	0.118267	0.106172	0.118834	0.190893	0.254373	0.0920669	0.192686	0.127379	0.277046	0.19699	0.225433	0.393952	0.135372	0.0461641	0.23243	0.119071	0.124389	0.00485035	0.389372	0.146338	0.23027	0.373393	0.318773	0.19812	0.0870372
IPI00005181	IPI00025463	5359	22822	0.119388	0.260393	0.350521	0.0346384	0.168793	0.0811466	0.25946	0.19399	0.000586314	0.164857	0.0366278	0.212636	0.228309	0.22938	0.402493	0.0267116	0.0981633	0.160325	0.11239	2.60067e-06	0.0400857	0.383287	0.19094	0.120734	0.288702	0.421007	0.0589966	0.15627
IPI00005181	IPI00060572	5359	80028	0.140606	0.139357	0.117783	0.0728406	0.161372	0.00176307	0.156905	0.190675	0.0697088	0.155758	0.0970697	0.192238	0.2152	0.179472	0.403661	0.156544	0.0653007	0.24977	1.69584e-07	0.0845537	0.000487356	0.373288	0.175903	0.186312	0.375086	0.406088	0.125861	0.128941
IPI00005692	IPI00007730	6183	11161	0.152704	0.288827	0.284938	0.00458652	0.0039634	0.104293	0.266217	0.0352739	0.180386	0.192068	0.125221	0.224154	0.223279	0.220522	0.398509	0.0139189	0.0413332	0.215192	9.51455e-10	5.88442e-09	8.06093e-07	0.37336	0.0538246	0.0735265	0.342288	0.403629	0.000430945	0.0263025
IPI00006050	IPI00296058	9747	30008	0.151206	0.294703	0.404974	0.147965	0.161021	0.126331	0.245412	0.392306	0.148536	0.19221	0.0409858	0.304763	0.213229	0.235134	0.438847	0.0422859	0.0726112	0.214178	0.0547765	0.109598	0.00243748	0.377375	0.156255	0.281096	0.374406	0.423944	0.157364	0.120147
IPI00006451	IPI00007730	4905	11161	0.140663	0.290436	0.381397	0.088744	0.00598633	0.114183	0.170133	0.242448	0.0872898	0.192014	0.0954674	0.194278	0.217783	0.202541	0.415	0.0353349	0.0343553	0.238299	0.125606	0.00191478	0.000138427	0.379674	0.0779887	0.0696838	0.237192	0.403635	0.000105241	0.0490784
IPI00006663	IPI00007730	217	11161	0.100001	0.123855	0.440227	0.113721	0.0691591	0.104654	0.144997	0.243561	0.190761	0.18844	0.131116	0.274665	0.215666	0.217088	0.435193	0.131962	0.0733981	0.265026	0.123109	0.077344	0.000589403	0.37984	0.10399	0.0595423	0.333355	0.400434	0.00826897	0.0883592
IPI00006779	IPI00021298	9470	54474	0.0805548	0.283793	0.433579	0.0707527	0.104591	0.0904525	0.116727	0.33015	0.186619	0.139672	0.134452	0.228695	0.157588	0.176375	0.386583	0.0175316	0.0736719	0.258856	0.0608093	0.000623971	0.0040969	0.379923	0.19859	0.245983	0.375477	0.432337	0.0501551	0.0249626
IPI00006900	IPI00412264	57050	5764	0.0638554	0.145314	0.367901	0.102888	0.153306	0.0518298	0.157875	0.142005	0.11918	0.196909	0.131658	0.211809	0.22904	0.206122	0.401211	0.128361	0.0945243	0.270199	1.06522e-18	0.0089785	4.13272e-06	0.377761	0.0825304	0.198463	0.341959	0.425228	8.35799e-07	0.0295557
IPI00007047	IPI00007730	6279	11161	0.154846	0.249243	0.390099	0.107056	0.0835964	0.0530399	0.271481	0.177275	0.234923	0.195601	0.0777445	0.0892233	0.236767	0.194187	0.420233	0.0731802	0.0526136	0.236629	0.0228925	0.000593179	0.0308654	0.389696	0.184583	0.268827	0.37527	0.431101	0.168923	0.189604
IPI00007047	IPI00007866	6279	64284	0.0640719	0.171777	0.43224	0.146877	0.176994	0.0896691	0.142949	0.224111	0.106025	0.142439	0.0784601	0.223577	0.228907	0.207733	0.416073	0.122979	0.0333677	0.23253	0.064383	0.0254557	0.0589555	0.375286	0.0456184	0.170478	0.30582	0.43523	0.000162111	0.144389
IPI00007047	IPI00021634	6279	64837	0.100361	0.0706934	0.269068	0.0447588	0.182291	6.8731e-06	0.142145	0.128057	0.223797	0.132957	0.113932	0.239437	0.21352	0.150405	0.386603	0.126013	0.0852891	0.258649	5.70334e-06	0.000508814	0.0435327	0.386103	0.0351503	0.194273	0.254228	0.401174	0.0738555	0.0578549
IPI00007047	IPI00029127	6279	2661	0.150827	0.116309	0.298506	0.156852	0.132225	0.0344903	0.273375	0.388147	0.133511	0.123804	0.0426137	0.235722	0.238099	0.196842	0.395312	0.140796	0.0814602	0.222539	0.00962216	0.12626	0.0169503	0.378761	0.140609	0.241973	0.359098	0.410045	0.169771	0.0717904
IPI00007047	IPI00400922	6279	22984	0.146535	0.267898	0.415944	0.0261322	0.0395065	0.0272846	0.264265	0.23543	0.155984	0.143518	0.127445	0.343417	0.215134	0.192747	0.389032	0.15157	0.0468735	0.23669	0.0219807	0.00722633	0.000115985	0.3868	0.0703428	0.261849	0.375826	0.316386	0.181389	0.158465
IPI00007123	IPI00027454	27330	3164	0.152961	0.243304	0.425645	0.0659439	0.110941	0.0853521	0.262933	0.156849	0.0693157	0.161714	0.145585	0.12288	0.214922	0.193914	0.401736	0.054047	0.056312	0.268653	0.0141818	0.0160961	2.12129e-13	0.390374	0.135259	0.244558	0.371962	0.414215	0.121543	0.161831
IPI00007155	IPI00219684	51160	2170	0.0556044	0.227612	0.430498	0.147276	0.0307113	0.0785275	0.166692	0.289079	0.250332	0.178356	0.1264	0.332204	0.212508	0.222782	0.435842	0.036074	0.0855573	0.164635	0.000314802	0.12547	0.0132825	0.3888	0.166661	0.0592898	0.373377	0.412364	0.0294622	0.124369
IPI00007155	IPI00292168	51160	25842	0.159452	0.278337	0.37606	0.148086	0.00202144	0.0666956	0.174514	0.0547743	0.108262	0.197204	0.0468702	0.185803	0.232718	0.198009	0.435015	0.100243	0.0414236	0.194091	0.0325116	0.00725917	0.0263317	0.306677	0.128406	0.260183	0.061848	0.257964	0.06452	0.0544975
IPI00007304	IPI00412264	10425	5764	0.152284	0.176613	0.453089	0.125811	0.178668	0.0885833	0.221794	0.329207	0.230941	0.155533	0.121869	0.221054	0.222975	0.198474	0.397301	0.0943851	0.0540184	0.234078	0.050791	0.12959	0.001085	0.374333	0.201573	0.247958	0.375811	0.427912	0.149707	0.100921
IPI00007393	IPI00014253	10513	23212	0.147915	0.280111	0.42422	0.15036	0.0110017	0.129312	0.0990986	0.22203	0.235725	0.19706	0.117151	0.281327	0.246205	0.204835	0.42565	0.117199	0.0607774	0.222969	0.136602	0.124511	0.021042	0.377028	0.0495308	0.17789	0.374194	0.394528	0.000884592	0.0106109
IPI00007393	IPI00022223	10513	81029	0.160148	0.291198	0.308664	0.144124	0.013062	0.125917	0.251659	0.106227	0.250747	0.194968	0.131916	0.326193	0.214928	0.216654	0.429215	0.0403394	0.070776	0.246664	0.0358478	0.105465	0.053076	0.379809	0.0659655	0.257206	0.374312	0.416257	0.0201851	0.17768
IPI00007393	IPI00027875	10513	23208	0.146923	0.111227	0.383334	0.145346	0.0694119	0.0483024	0.144755	0.0686816	0.161469	0.127877	0.135095	0.251115	0.236687	0.197984	0.38648	0.000242784	0.0791189	0.127548	0.0377242	0.115381	0.0508064	0.387542	0.191059	0.187942	0.324515	0.419428	0.146408	0.125553
IPI00007393	IPI00100796	10513	51510	0.160752	0.175013	0.410274	0.0974875	0.000261874	0.061096	0.000208125	0.00980717	0.104098	0.176302	0.125228	0.0616998	0.134176	0.209574	0.386467	0.01259	0.0309152	0.259532	0.0258144	0.12981	0.000131164	0.37688	0.0924884	0.0934823	0.264243	0.440657	1.27635e-05	6.00414e-05
IPI00007393	IPI00470595	10513	79594	0.151698	0.264744	0.383356	0.131618	0.0625272	0.0693931	0.212529	0.342696	0.151875	0.185923	0.127729	0.130921	0.234929	0.217256	0.386492	0.143068	0.0972792	0.226263	0.0550368	0.136339	0.0140223	0.384855	0.172609	0.238897	0.373393	0.423301	0.138677	0.0549998
IPI00007909	IPI00010248	10567	51324	0.133109	0.287528	0.0884551	0.0742555	0.0800429	0.117394	0.0629126	0.000846001	0.0956653	0.185305	0.03709	0.0115405	0.14057	0.134895	0.419076	0.130303	0.0170879	0.0764126	1.01425e-06	0.0797124	1.99494e-06	0.375002	0.123606	0.00115863	0.0152073	0.406655	2.47778e-05	0.025018
IPI00008240	IPI00291412	4141	9647	0.144225	0.0820272	0.424348	0.0615126	0.103487	0.128042	0.265292	0.389168	0.114559	0.194159	0.127535	0.232538	0.133417	0.216694	0.436872	0.118712	0.103459	0.26784	0.0357973	0.112483	0.0466943	0.380976	0.200066	0.269309	0.372745	0.441579	0.0734287	0.135077
IPI00008527	IPI00412264	6176	5764	0.109486	0.274903	0.404231	0.146842	0.168203	0.000720853	0.239292	0.248849	0.234295	0.198377	0.0831871	0.301891	0.212074	0.216034	0.387523	0.114188	0.0991355	0.270107	8.18235e-27	0.00751523	0.00916382	0.372676	0.168927	0.25569	0.233872	0.40839	0.10236	0.0584949
IPI00008552	IPI00296058	10539	30008	0.156986	0.270644	0.203839	0.132621	0.126636	0.111446	0.242816	0.361126	0.213974	0.190108	0.0401095	0.116077	0.213979	0.222911	0.420274	0.148201	0.0876784	0.274202	0.0567814	0.135446	0.00175888	0.390685	0.0660745	0.108837	0.372885	0.402365	0.107259	0.11685
IPI00008771	IPI00296058	3087	30008	0.15099	0.27576	0.110382	0.0906037	0.127354	0.110095	0.0826736	0.297726	0.21526	0.121778	0.1328	0.331453	0.202508	0.231289	0.399568	0.138147	0.0159148	0.275538	0.0442346	0.0492926	0.00246805	0.380999	0.207056	0.154232	0.241062	0.401675	0.128874	0.0912141
IPI00008780	IPI00412264	8614	5764	0.11042	0.13864	0.312244	0.111198	0.119391	0.123791	0.2641	0.199985	0.23855	0.191495	0.123709	0.209589	0.230985	0.216018	0.386731	0.10449	0.0542401	0.265003	0.122753	0.0189607	0.00236709	0.379732	0.203286	0.264675	0.341943	0.426166	0.0262306	0.129497
IPI00008829	IPI00007730	5427	11161	0.148075	0.233682	0.112918	0.0422254	0.0672967	0.0764907	0.249777	0.0531087	0.241159	0.187987	0.104833	0.186222	0.231258	0.199427	0.395638	0.0746072	0.0360375	0.265185	0.0252807	0.00224673	5.92506e-05	0.374282	0.0351269	0.237203	0.375847	0.423715	0.0386346	0.0775768
IPI00009148	IPI00007866	11165	64284	0.139925	0.290833	0.369149	0.110827	0.145688	0.00602174	0.114257	0.385721	0.0805077	0.186778	0.0898769	0.201887	0.218004	0.187021	0.435928	0.0801916	0.0865126	0.269408	0.0126591	0.000921894	0.058198	0.38584	0.0604037	0.211523	0.373762	0.419528	0.10038	0.0658844
IPI00009148	IPI00008527	11165	6176	0.0649285	0.186285	0.228713	0.149597	0.174764	0.117189	0.16523	0.0864876	0.0753185	0.13383	0.125928	0.00906709	0.216632	0.17825	0.392371	0.115754	0.0315723	0.239915	0.0759911	0.00996989	0.00281366	0.390655	0.158382	0.160699	0.33166	0.434945	0.0150601	0.127533
IPI00009148	IPI00012772	11165	6132	0.162117	0.297313	0.137234	0.14705	0.119613	0.0951586	0.10336	0.0779177	0.0844375	0.100259	0.0585828	0.047907	0.211153	0.180237	0.388654	0.0860566	7.57619e-07	0.255783	0.0218935	0.00716386	2.23748e-10	0.389154	0.0683664	0.268611	0.375034	0.404468	0.0158576	0.000171315
IPI00009210	IPI00412264	11266	5764	0.147267	0.284348	0.430868	0.147021	0.119444	0.0271017	0.189667	0.120691	0.235534	0.187232	0.12434	0.224479	0.214028	0.208499	0.408397	0.137558	0.0879441	0.204853	0.00678213	0.00880768	0.000385123	0.377443	0.19296	0.199014	0.238338	0.407743	0.0428775	0.108061
IPI00009889	IPI00000171	6303	81628	0.131012	0.163929	0.435941	0.135861	0.168011	0.0271193	0.146417	0.200296	0.235935	0.137821	0.125438	0.204332	0.219431	0.188729	0.409584	0.108016	0.0947041	0.110396	0.0480572	0.0441517	0.0105028	0.390259	0.16658	0.261879	0.264192	0.400667	0.187807	0.117124
IPI00009889	IPI00005222	6303	2051	0.141138	0.0323073	0.377632	0.159111	0.0454603	0.0219919	0.264712	0.0854347	0.128949	0.175166	0.131128	0.244347	0.205181	0.193788	0.425248	0.0779983	0.0364986	0.259555	0.000150805	0.00966429	0.0363986	0.298524	0.202138	0.277919	0.374943	0.43819	0.0349	0.0445997
IPI00009889	IPI00007021	6303	51003	0.0470937	0.138728	0.387333	0.144812	0.155073	0.112451	0.259918	0.311479	0.113053	0.0800585	0.0939713	0.334009	0.215581	0.202098	0.386487	0.0380209	0.0430616	0.193095	1.59085e-05	0.0740164	0.0125182	0.391444	0.191661	0.126191	0.374994	0.415864	0.103142	0.0783154
IPI00009889	IPI00007320	6303	22980	0.0434303	0.165849	0.419707	0.146213	0.147872	0.0460951	0.125238	0.207001	0.242418	0.147957	0.0777732	0.341548	0.214388	0.189938	0.386725	0.109925	0.0197594	0.269397	0.00929684	0.0172882	8.90346e-08	0.291017	0.136555	0.207935	0.375791	0.401284	0.0215232	0.147959
IPI00009889	IPI00007730	6303	11161	0.133193	0.238597	0.36608	0.113284	0.0623048	0.0830717	0.140486	0.0192362	0.148854	0.200938	0.120341	0.272202	0.222249	0.157933	0.40241	0.0367891	0.0872975	0.11553	0.0689311	0.0128879	0.00226543	0.382822	0.190472	0.122241	0.379828	0.40946	0.055484	0.144148
IPI00009889	IPI00008527	6303	6176	0.116931	0.0576857	0.380723	0.0812482	0.126061	0.070903	0.275121	0.205538	0.237756	0.0405684	0.132793	0.20314	0.196004	0.205197	0.439241	0.00159615	0.0843757	0.26361	4.34044e-10	0.141787	0.00297828	0.37954	0.131794	0.192077	0.375207	0.408072	0.169992	0.0920495
IPI00009889	IPI00019903	6303	51204	0.123191	0.213778	0.199109	0.0699815	0.110386	0.0433459	0.115627	0.223257	0.071223	0.0630422	0.0287745	0.217906	0.237576	0.128875	0.429759	0.00792947	0.0156852	0.227991	0.0134755	0.150895	0.000146095	0.374028	0.19305	0.254168	0.116043	0.441472	0.170013	0.140096
IPI00009889	IPI00028565	6303	2634	0.0637709	0.15682	0.416745	0.0327058	0.0251124	0.0131693	0.0221879	0.00512503	0.112741	0.00918325	0.0345109	0.334743	0.000393095	0.209163	0.416285	0.0482036	0.0405319	0.271066	2.28463e-05	0.0072135	0.00234728	0.207293	0.0515134	0.196569	0.37472	0.400919	0.0995774	0.0119524
IPI00009889	IPI00029127	6303	2661	0.0573288	0.0915707	0.39139	0.115205	0.17812	0.0395326	0.174922	0.228234	0.189818	0.101384	0.103859	0.195809	0.223157	0.207161	0.386886	0.132876	0.0207035	0.281747	0.00376284	0.0902594	0.0571586	0.381697	0.179439	0.109061	0.372178	0.420108	0.0446474	0.0917298
IPI00009889	IPI00163230	6303	10980	0.153888	0.286765	0.376858	0.146457	0.0220256	0.0332138	0.226878	0.1814	0.234834	0.201464	0.107713	0.321634	0.21783	0.184729	0.389266	0.0174256	0.0824121	0.274721	0.115218	0.0281675	0.00355644	0.27512	0.0770738	0.127271	0.373685	0.400459	0.161336	0.185353
IPI00009889	IPI00220362	6303	3336	0.047858	0.0888036	0.0941138	0.0457313	0.0232472	0.0627694	0.158458	0.0385773	0.125665	0.160574	0.128438	0.256488	0.0843076	0.225753	0.394717	0.118982	0.0670408	0.266222	0.00901677	0.0896986	2.74512e-10	0.219441	0.16428	0.0631474	0.375406	0.418591	0.0298223	0.0840571
IPI00009889	IPI00304582	6303	3739	0.113219	0.253217	0.196835	0.0684592	0.165772	0.107952	0.165541	0.347134	0.112533	0.120274	0.0881711	0.275962	0.230214	0.212388	0.384809	0.0644257	0.09417	0.18408	0.124219	0.0636366	0.0435644	0.390991	0.201607	0.254647	0.0814933	0.411151	0.146316	0.17635
IPI00009889	IPI00307547	6303	55848	0.0998833	0.166436	0.319502	0.150696	0.184623	0.0124101	0.266397	0.294697	0.242291	0.19294	0.129259	0.197885	0.182624	0.218247	0.40363	0.097896	0.0938369	0.269135	2.98324e-06	0.0128452	0.0413159	0.381703	0.0871152	0.115425	0.364939	0.4369	0.0776695	0.116298
IPI00009889	IPI00412264	6303	5764	0.0602057	0.268636	0.454203	0.1626	0.148	0.0215274	0.263037	0.368049	0.16226	0.196337	0.051294	0.186741	0.224792	0.205778	0.393569	0.118853	0.0487694	0.10767	4.31389e-08	0.0976166	0.0388103	0.316731	0.166696	0.174799	0.361227	0.402115	0.0551015	0.171817
IPI00009889	IPI00604763	6303	51669	1.09468e-06	0.0183353	0.405247	0.000607316	0.0260313	0.0727111	0.264227	0.181072	0.0662171	0.145709	0.102936	0.318305	1.52009e-05	0.198444	0.386476	0.0114282	0.00481519	0.244227	3.53836e-05	0.00162791	3.79153e-11	9.84152e-05	0.151567	0.0167736	0.100329	0.362201	0.00641007	0.12261
IPI00010120	IPI00001685	1488	10742	0.15055	0.253302	0.337257	0.147392	0.149025	0.00711948	0.119043	0.162988	0.145343	0.0678608	0.13171	0.18649	0.239536	0.165064	0.439352	0.0255318	0.0615736	0.267595	0.00981642	0.0890458	0.00284205	0.297274	0.0874899	0.153671	0.234471	0.431326	0.00108062	0.12614
IPI00010120	IPI00008304	1488	64400	0.14146	0.110266	0.335722	0.0933718	0.174318	0.0793714	0.0593511	0.128338	0.00220031	0.181471	0.0495341	0.325168	0.123872	0.209267	0.405984	0.0900915	0.0759759	0.238014	0.0192932	0.0559779	5.91893e-06	0.285568	0.12997	1.4735e-05	0.37835	0.423996	1.13838e-05	0.0183996
IPI00010165	IPI00418676	57336	80021	0.0963114	0.225347	0.334232	0.135697	0.184003	0.083601	0.197601	0.360591	0.101992	0.203736	0.0950575	0.104347	0.22717	0.21219	0.386588	0.114992	0.0522691	0.239801	0.0241876	0.00776372	0.0270163	0.390763	0.161526	0.176224	0.324133	0.434669	0.149582	0.0811076
IPI00010248	IPI00102580	51324	66036	0.123157	0.251188	0.261222	0.135969	0.0804825	0.0417713	0.264285	0.270842	0.167841	0.127933	0.087202	0.338337	0.215359	0.199862	0.39071	0.136229	0.0887621	0.142745	0.0223314	0.0738437	0.00744574	0.391135	0.0858683	0.207827	0.374533	0.401633	0.102183	0.113229
IPI00010865	IPI00012504	1460	51710	0.137075	0.219741	0.453091	0.146988	0.0504257	0.0207821	0.259532	0.176496	0.1776	0.189965	0.127154	0.27253	0.244963	0.199974	0.38789	0.0519213	0.108345	0.259112	0.0374651	0.00319091	0.0399574	0.3746	0.110868	0.187186	0.318423	0.440296	0.188885	0.0252035
IPI00011549	IPI00007765	7185	3313	0.138568	0.0179559	0.400642	0.149535	0.159084	0.10964	0.0616483	0.0148035	0.235416	0.195451	0.126332	0.228567	0.234615	0.207238	0.394865	0.0208804	0.0295756	0.242314	0.128607	0.00629368	0.00960286	0.307882	0.202952	0.00940967	0.350061	0.186396	0.00449102	0.0553268
IPI00011549	IPI00023860	7185	4673	0.147496	0.289083	0.456629	0.128189	0.171795	0.0555064	0.137328	0.0788561	0.0887176	0.183976	0.097127	0.244621	0.211943	0.215003	0.439518	0.0644941	0.0391333	0.251481	0.119856	0.06618	4.79831e-06	0.375918	0.201288	0.0785511	0.251411	0.335931	0.0678682	0.0486332
IPI00011549	IPI00029628	7185	5955	0.0741391	0.28674	0.216474	0.157172	0.172272	0.0520994	0.0977707	0.000709138	0.135233	0.186651	0.113572	0.208523	0.215012	0.161234	0.406448	0.118758	0.0284934	0.00146184	0.00255359	0.0102089	6.39033e-05	0.374712	0.183941	0.0614397	0.132883	0.166652	0.0100421	0.0354247
IPI00011549	IPI00215637	7185	1654	0.151781	0.0915869	0.316835	0.140141	0.0961292	0.101452	0.265177	0.106516	0.240987	0.188187	0.123759	0.194184	0.198144	0.214056	0.421246	0.119046	0.0636059	0.192709	0.0510466	0.0577479	0.0533582	0.378814	0.208549	0.0533846	0.374053	0.335834	0.0272348	0.14507
IPI00011604	IPI00012450	2653	9111	0.0991687	0.262837	0.305666	0.0483696	0.160748	0.0685771	0.148787	0.00463166	0.000739248	0.0512166	0.0548237	0.12166	0.0671644	0.121526	0.42925	0.118606	0.0318444	0.176035	0.00154026	0.0456014	5.69058e-05	0.296957	0.171587	0.140358	0.293407	0.297711	0.0586002	0.0249352
IPI00012060	IPI00007021	7320	51003	0.124792	0.0792183	0.45701	0.120738	0.112732	0.121104	0.265695	0.328576	0.153655	0.193641	0.130892	0.261334	0.195737	0.196325	0.390925	0.121333	0.0835558	0.218849	0.0516058	0.106754	0.0465559	0.378459	0.0964687	0.14234	0.370667	0.400477	0.0898439	0.0924942
IPI00012225	IPI00412264	79101	5764	0.154986	0.289986	0.392937	0.147438	0.173015	0.116723	0.112922	0.121644	0.168554	0.189577	0.0353301	0.0777822	0.203235	0.194544	0.438731	0.150927	0.0387257	0.161195	0.0111664	0.00800887	0.0169353	0.275983	0.116987	0.280669	0.372281	0.41441	0.00262237	0.0669356
IPI00012512	IPI00001871	22800	5074	0.147708	0.169418	0.103714	0.139439	0.0723099	0.0167915	0.193046	0.000422086	0.000245126	0.193347	0.128588	0.134285	0.225583	0.225957	0.43941	0.000145945	0.0532761	0.269063	7.09431e-05	0.00352782	2.81128e-09	0.379574	0.168847	0.199707	0.354528	0.161514	0.0121616	0.0865044
IPI00012512	IPI00009750	22800	3960	0.15681	0.288091	0.389947	0.138596	0.150504	0.0848618	0.279505	0.234293	0.155316	0.0547812	0.0364347	0.272521	0.231924	0.228861	0.382298	0.0301576	0.103397	0.234544	0.121354	0.0704471	0.00470701	0.390446	0.102638	0.0986981	0.191017	0.164421	0.0290949	0.0446026
IPI00012587	IPI00163230	5728	10980	0.105861	0.230901	0.379634	0.101993	0.0970932	0.102753	0.182504	0.334828	0.113113	0.195156	0.0792068	0.134299	0.237001	0.195842	0.386518	0.137309	0.0569704	0.251777	0.0751701	0.0295758	0.00190883	0.341179	0.122505	0.138782	0.375672	0.247139	0.0336522	0.119336
IPI00012587	IPI00410714	5728	3040	0.147205	0.217142	0.147685	0.13556	0.0218891	0.0574348	0.191001	0.318059	0.195493	0.0568529	0.130843	0.230491	0.0338333	0.192611	0.386455	0.094817	0.0488194	0.238152	0.000917439	0.0557714	0.041217	0.379687	0.14577	0.228252	0.375847	0.426256	0.0569547	0.169899
IPI00012870	IPI00013122	208	11140	0.155097	0.131993	0.415251	0.157188	0.105728	0.0998824	0.26083	0.311742	0.237622	0.10583	0.134975	0.201853	0.213284	0.184037	0.419679	0.0791621	0.0175977	0.269585	0.0631852	0.146336	0.0422437	0.379491	0.138095	0.218387	0.363847	0.438457	0.128367	0.0795561
IPI00013068	IPI00298817	3646	10900	0.146257	0.269533	0.407177	0.118857	0.0821607	0.00442506	0.153437	0.392684	0.19436	0.185942	0.127404	0.248196	0.21484	0.208193	0.435256	0.11563	0.0770668	0.0853739	7.39346e-13	0.0684193	0.00244834	0.391317	0.188432	0.189988	0.373391	0.4302	0.0158707	0.183458
IPI00013215	IPI00018350	4998	4174	0.163078	0.0873307	0.381512	0.00550024	0.0215812	0.0124207	0.0607149	0.14342	0.000907537	0.189467	0.0568346	0.0867048	0.216729	0.198806	0.439376	0.000425188	0.0603281	0.268676	1.22226e-06	0.0590989	0.00234728	0.385967	0.175995	0.0836784	0.37435	0.159643	0.163345	0.0870788
IPI00013215	IPI00465294	4998	988	0.150476	0.186715	0.440626	0.164143	0.0894111	0.121863	0.0591012	0.225462	0.173779	0.185066	0.125989	0.234483	0.235297	0.207469	0.388655	0.0436777	0.0440151	0.263077	0.0807601	0.101281	3.27035e-07	0.372668	0.0582823	0.258599	0.375513	0.167596	0.0105001	0.0414701
IPI00013216	IPI00465294	4999	988	0.150744	0.228133	0.453716	0.038031	0.0169009	0.0560852	0.0123617	0.00451871	0.00675479	0.128959	0.119446	0.0312452	0.181845	0.14353	0.386559	0.0129218	0.0251967	0.0827649	0.00883746	0.0208683	2.32549e-07	0.377608	0.118431	0.130229	0.374009	0.404008	0.0103539	8.29661e-06
IPI00013313	IPI00300371	79159	23450	0.0835342	0.290499	0.0785176	0.0740524	0.0254123	0.0123698	0.0699785	0.00441301	0.00543722	0.191499	0.0116713	0.0889435	0.232368	0.126143	0.416193	0.0753225	0.00714563	0.18804	1.0058e-05	0.0852983	1.303e-15	0.391435	0.139093	0.226812	0.377624	0.442557	0.109048	0.00272015
IPI00013467	IPI00007304	699	10425	0.111675	0.290752	0.401152	0.146539	0.0593227	0.11287	0.207493	0.179206	0.228233	0.143671	0.109175	0.248126	0.214697	0.222174	0.387075	0.128209	0.0997764	0.284199	0.0846879	0.140967	2.08795e-05	0.385313	0.108783	0.250509	0.3737	0.441043	0.181363	0.132692
IPI00013773	IPI00007765	8737	3313	0.140978	0.0735646	0.385778	0.149081	0.160864	0.0835624	0.267287	0.000146833	0.208577	0.160488	0.133702	0.20182	0.194004	0.216844	0.387636	0.0153673	0.0686462	0.212793	0.0614256	0.133968	0.00065306	0.373462	0.000441385	0.14961	0.373019	0.401107	0.00296079	0.0852128
IPI00013773	IPI00029628	8737	5955	0.153074	0.0299132	0.275311	0.165716	0.163489	0.017364	0.0261198	0.00021609	0.171276	0.114866	0.125522	0.0193927	0.23026	0.00133842	0.391208	0.128467	0.0695419	0.257185	0.061077	0.00772189	0.0425107	0.391263	0.0359038	0.145345	0.337854	0.438869	0.0330564	0.056416
IPI00013949	IPI00412264	6449	5764	0.116848	0.262603	0.44454	0.1477	0.131575	0.0108471	0.274609	0.141126	0.237469	0.186716	0.125841	0.32369	0.217705	0.214243	0.391743	0.124164	0.0894061	0.261848	0.114459	0.0224126	0.00242479	0.373627	0.0974612	0.209941	0.213084	0.426161	0.028846	0.107937
IPI00014539	IPI00009889	3219	6303	0.0918815	0.239632	0.312123	0.14488	0.0594187	0.119142	0.253585	0.186067	0.164169	0.103414	0.128194	0.224503	0.230587	0.222371	0.429586	0.123332	0.057099	0.165206	0.0248627	8.72518e-07	0.019746	0.352824	0.193186	0.212225	0.374019	0.437594	0.174669	0.17771
IPI00014808	IPI00007730	5050	11161	0.06778	0.133951	0.33223	0.0319422	0.0764134	0.0270693	0.236687	0.0967704	0.153562	0.190742	0.111408	0.114528	0.245318	0.156587	0.400349	0.00881656	0.110095	0.193098	0.0318668	5.04802e-06	0.0101984	0.350627	0.0373902	0.146064	0.373613	0.421132	0.17314	0.132255
IPI00014808	IPI00299149	5050	6613	0.149984	0.0814985	0.13979	0.146662	0.00596282	0.0270979	0.130508	0.0398917	0.0862417	0.19145	0.0902064	0.209224	0.221545	0.18288	0.395955	0.0227395	0.0901241	0.171349	9.81795e-16	0.145823	0.00257362	0.388452	0.152588	0.142447	0.374767	0.435386	0.0912484	0.0527755
IPI00014939	IPI00412264	8195	5764	0.142358	0.0997212	0.410695	0.0896047	0.048846	0.00275156	0.198758	0.25806	0.246219	0.189322	0.0873718	0.217034	0.208094	0.185337	0.390814	0.0684688	0.0456798	0.270628	0.0297999	0.0229146	0.00103583	0.389805	0.207429	0.138415	0.162411	0.411971	0.0106221	0.0532624
IPI00015161	IPI00008219	5147	5886	0.0709688	0.191104	0.442476	0.102185	5.02801e-07	0.1297	0.146811	0.00428056	0.243103	0.095449	0.076738	0.171538	0.148605	0.189683	0.401501	0.0481199	0.0564992	0.270848	0.000140668	0.00134754	0.00326619	0.383499	0.197363	0.210207	0.370631	0.212671	0.182672	0.0331756
IPI00015177	IPI00022445	5366	5473	0.007474	0.284013	0.393954	0.145856	0.0485138	0.0783209	0.227843	0.256417	0.168989	0.120481	0.115153	0.267775	0.216795	0.187538	0.412455	0.0922166	0.0915959	0.218483	0.00596479	0.0492802	0.00444051	0.377835	0.135649	0.212997	0.282194	0.442587	0.194479	0.0503424
IPI00015345	IPI00028954	1951	8888	0.110327	0.253048	0.383307	0.161043	0.115734	0.127633	0.178875	0.390131	0.227871	0.186097	0.0947864	0.273499	0.237774	0.22985	0.393361	0.0967872	0.0824653	0.267721	0.0436463	0.143399	0.00438238	0.384851	0.169327	0.253212	0.375467	0.421474	0.0485058	0.101881
IPI00015345	IPI00334433	1951	49855	0.161189	0.294481	0.439401	0.145528	0.176507	0.117154	0.234742	0.220774	0.104028	0.117477	0.11238	0.210498	0.229658	0.191214	0.439415	0.100358	0.0167389	0.251818	0.00715098	0.0599716	0.00329952	0.390833	0.205838	0.202486	0.375757	0.442297	0.0233315	0.152535
IPI00015972	IPI00412264	1345	5764	0.0711023	0.292216	0.401993	0.145962	0.0856651	0.0687742	0.252862	0.02551	0.247381	0.19561	0.0672546	0.339832	0.22158	0.19789	0.386639	0.0790704	0.0352904	0.268323	0.0298554	0.0334321	7.63633e-07	0.376778	0.189833	0.0839013	0.371004	0.421846	0.203338	0.0451624
IPI00016910	IPI00024364	8663	3842	0.0570223	0.155583	0.379591	0.147919	0.0472563	0.112676	0.239045	0.0410837	0.145952	0.195876	0.0919472	0.192461	0.20492	0.218433	0.386457	0.0127835	0.0649158	0.25789	4.02924e-07	0.0105982	0.00204716	0.333836	0.205552	0.16805	0.195483	0.403594	0.171584	0.0503831
IPI00017450	IPI00412264	2962	5764	0.151325	0.22415	0.442201	0.150692	0.116319	0.0962256	0.210813	0.346486	0.232516	0.170738	0.125877	0.22254	0.219959	0.199804	0.386464	0.135872	0.0525332	0.263618	6.82443e-05	0.119122	0.002385	0.379465	0.179665	0.135378	0.375736	0.405091	0.109667	0.0681342
IPI00017746	IPI00412264	580	5764	0.0863039	0.280612	0.4563	0.146867	0.162398	0.0637489	0.13877	0.350394	0.242967	0.200569	0.113582	0.312081	0.225704	0.152943	0.437569	0.0169383	0.0816558	0.256106	1.87141e-08	0.0514719	4.12522e-06	0.377694	0.160671	0.219521	0.373425	0.436915	0.189573	0.0638415
IPI00018288	IPI00007730	5432	11161	0.160905	0.167204	0.240354	0.148395	0.0947539	0.11608	0.111097	0.0965438	0.153974	0.15982	0.106099	0.301644	0.214581	0.18454	0.386503	0.0273078	0.0711764	0.268017	0.124898	0.0901772	0.000202914	0.379187	0.0390866	0.173597	0.305061	0.409219	0.0559201	0.0576696
IPI00018288	IPI00008780	5432	8614	0.155004	0.272145	0.390925	0.139995	0.173829	0.0808017	0.27036	0.160948	0.251621	0.178141	0.126602	0.316209	0.236178	0.224452	0.432794	0.107385	0.0664346	0.250761	0.122825	0.0821594	0.00259722	0.372855	0.192908	0.258604	0.373572	0.195121	0.171531	0.0552701
IPI00018330	IPI00007765	4792	3313	0.055953	0.0139974	0.164708	0.0932306	0.13473	0.0929206	0.105395	0.238038	0.0971941	0.17464	0.140618	0.267171	0.153158	0.185467	0.414287	0.101175	0.0361542	0.12794	0.0734977	0.0572514	0.0456639	0.379972	0.0982837	0.011311	0.215893	0.0705535	0.113748	0.0536742
IPI00018330	IPI00018350	4792	4174	0.12776	0.142478	0.351681	0.152218	0.094481	0.0937371	0.273192	0.317962	0.166073	0.0916316	0.120242	0.219645	0.220414	0.174775	0.266393	0.125443	0.100278	0.2724	8.32175e-08	0.0620537	0.00200518	0.38678	0.199089	0.259613	0.375802	0.201282	0.123402	0.0603392
IPI00018330	IPI00298738	4792	5442	0.12126	0.245738	0.237295	0.14778	0.120614	0.090771	0.171355	0.243398	0.229435	0.12196	0.138329	0.269818	0.215558	0.213721	0.432884	0.131492	0.0304693	0.10568	0.0522191	0.0517581	0.00676602	0.389106	0.0990582	0.21367	0.375593	0.435825	0.0391871	0.132839
IPI00018349	IPI00019284	4173	8900	0.149921	0.287355	0.154194	0.042405	0.107298	0.0532496	0.205157	0.365697	0.168027	0.197016	0.116335	0.233242	0.228195	0.213996	0.387188	0.120228	0.0850767	0.259982	0.103674	0.0617109	0.00019733	0.390728	0.194005	0.242345	0.373697	0.415139	0.153579	0.171326
IPI00018349	IPI00465294	4173	988	0.144157	0.291822	0.432451	0.0979745	0.00250524	0.119205	0.000444004	0.0711193	0.106673	0.193049	0.060703	0.220944	0.219954	0.196433	0.394248	0.0929325	0.0897887	0.269698	0.0296533	0.0214945	2.0606e-08	0.372946	0.12883	0.216802	0.375376	0.23776	0.126409	0.122396
IPI00018364	IPI00298817	5912	10900	0.152921	0.128676	0.396555	0.149145	0.121259	0.0251675	0.233263	0.124374	0.195969	0.17723	0.127808	0.339601	0.220413	0.210525	0.406625	0.110665	0.0582544	0.0452081	2.01178e-08	0.0878277	0.0171457	0.38515	0.203169	0.146498	0.373414	0.434138	0.0351772	0.099913
IPI00018880	IPI00007765	7132	3313	0.0760842	0.195366	0.385207	0.147188	0.0968521	0.0243267	0.221712	0.0956419	0.193958	0.193287	0.0665149	0.105188	0.214302	0.150409	0.395701	0.104055	0.0883784	0.241316	0.0417617	0.000938857	0.0173354	0.374368	0.0760968	0.221374	0.373537	0.43367	0.103157	0.103791
IPI00018880	IPI00023860	7132	4673	0.0589353	0.291754	0.382909	0.151941	0.0823617	0.119535	0.096782	0.155002	0.0992602	0.192793	0.062406	0.245042	0.203356	0.203272	0.431555	0.121395	0.0773199	0.268389	0.109262	0.0433602	0.0125073	0.391121	0.0574674	0.158811	0.37352	0.434294	0.0564062	0.135759
IPI00018880	IPI00029628	7132	5955	0.125957	0.212935	0.446207	0.146705	0.11764	0.00666025	0.0826226	0.0245959	0.070801	0.14214	0.0591755	0.198353	0.225859	0.214658	0.387929	0.0357521	0.105959	0.274318	0.0480273	0.0792107	0.00568484	0.37904	0.0711894	0.198867	0.131275	0.440901	0.0625116	0.184384
IPI00018880	IPI00221092	7132	6217	0.0537458	0.131995	0.26639	0.140162	0.0312607	0.0105526	0.231723	0.0497201	0.232414	0.0891465	0.0861671	0.263728	0.184086	0.166006	0.43123	0.0592729	0.0593651	0.272104	1.23075e-05	0.127368	0.0120734	0.114706	0.0381184	0.226901	0.356683	0.401006	0.101845	0.039754
IPI00019329	IPI00007730	8655	11161	0.107958	0.216325	0.101468	0.0326717	0.00019366	0.0149975	0.170268	0.0347588	0.244562	0.197629	0.0882635	0.107158	0.21573	0.190539	0.415801	0.0162582	0.039771	0.267407	0.000176094	0.12494	3.70497e-07	0.372726	0.0933708	0.0700424	0.365489	0.417413	0.00072788	0.00657615
IPI00019459	IPI00007765	10454	3313	0.0979273	0.282088	0.372546	0.0625171	0.10677	0.0656403	0.253289	0.117604	0.223446	0.0831628	0.12878	0.280133	0.219357	0.21676	0.4102	0.0766736	0.0564031	0.242582	0.0592235	0.068867	0.0392164	0.376381	0.188198	0.152566	0.363848	0.438179	0.00165696	0.110213
IPI00019459	IPI00329629	10454	7266	0.13268	0.116702	0.32982	0.0863217	0.127111	0.131072	0.17044	0.244337	0.150912	0.0865399	0.134368	0.347068	0.211995	0.211954	0.438453	0.106329	0.0778186	0.193182	0.0417669	0.0484363	0.0174396	0.383785	0.144597	0.195698	0.374215	0.368423	0.0366416	0.136983
IPI00019949	IPI00385631	5775	23140	0.149772	0.29068	0.358351	0.158673	0.178724	0.1152	0.268683	0.391682	0.238402	0.179227	0.128777	0.210436	0.213663	0.233634	0.438799	0.135029	0.0323517	0.254997	0.0452226	0.0986673	0.0172419	0.384133	0.196619	0.216791	0.347683	0.362068	0.0340213	0.12922
IPI00019956	IPI00013978	1649	8405	0.157184	0.299081	0.134097	0.152512	0.168415	0.116742	0.190573	0.141462	0.143811	0.0648367	0.128479	0.302993	0.183069	0.20436	0.39398	0.0384649	0.0524026	0.112288	0.0339377	0.00043257	0.0539213	0.37865	0.00854885	0.27976	0.324175	0.0623852	0.138902	0.148998
IPI00020319	IPI00412264	2647	5764	0.166698	0.134419	0.304678	0.1568	0.17828	0.113846	0.252368	0.151587	0.243719	0.187138	0.123992	0.0759152	0.204536	0.189879	0.436519	0.0550341	0.100975	0.270513	0.00520388	0.0835925	0.00745968	0.372668	0.19984	0.0621419	0.373654	0.428062	0.174551	0.0497881
IPI00020364	IPI00007730	8738	11161	0.109361	0.172708	0.325934	0.0557631	0.124195	0.10634	0.247141	0.158303	0.121214	0.175668	0.146143	0.0796142	0.227021	0.204929	0.391251	0.120577	0.0954839	0.255495	0.121409	0.00973407	0.0474467	0.381019	0.200171	0.266391	0.373506	0.440489	0.076969	0.107272
IPI00020578	IPI00012512	369	22800	0.0949718	0.145198	0.403393	0.0753993	0.147074	0.0463088	0.264102	0.200323	0.237633	0.175907	0.0987953	0.205659	0.206765	0.122402	0.419493	0.00216147	0.0578267	0.169575	0.0179573	0.0279687	3.42626e-07	0.380858	0.126585	0.196372	0.0121717	0.309925	0.0197495	0.158748
IPI00020578	IPI00295849	369	5876	0.109807	0.159819	0.455345	0.102914	0.0749034	0.109684	0.141253	0.110786	0.2195	0.0965314	0.0704054	0.191843	0.162719	0.199785	0.413722	0.119399	0.0925872	0.246107	0.0355956	0.0417623	0.0262836	0.334933	0.0908936	0.153976	0.227934	0.404119	0.09365	0.0803222
IPI00021298	IPI00012215	54474	79095	0.150133	0.160606	0.367512	0.0799519	0.0365236	0.0929401	0.0920372	0.343545	0.200543	0.184608	0.066837	0.186079	0.215499	0.193576	0.415317	0.131557	0.0354529	0.242345	0.0148115	0.021557	0.0579144	0.372647	0.153839	0.261679	0.326752	0.350423	0.176684	0.0523737
IPI00022019	IPI00465090	8819	9541	0.1508	0.29181	0.36013	0.148116	0.175214	0.127144	0.167503	0.272808	0.204504	0.118461	0.128983	0.286523	0.213832	0.200187	0.395809	0.044979	0.0301797	0.266334	0.00937526	0.0190693	0.00560462	0.380449	0.127198	0.265971	0.374578	0.4343	0.148045	0.0773724
IPI00022021	IPI00007730	9796	11161	0.0911713	0.29046	0.405687	0.147403	0.0276859	0.0871939	0.17013	0.174995	0.219064	0.1933	0.133689	0.0808942	0.236795	0.22443	0.439058	0.100474	0.0843118	0.26624	0.100343	0.140122	0.0367432	0.380447	0.200806	0.073337	0.375668	0.442554	0.0233102	0.101699
IPI00022021	IPI00016179	9796	6284	0.163891	0.131586	0.346014	0.148446	0.0866689	0.0173981	0.254438	0.294979	0.077979	0.0806168	0.120914	0.0436598	0.211804	0.214896	0.387745	0.131677	0.0654678	0.251164	1.69458e-12	0.0990039	0.00434613	0.233411	0.205812	0.0696778	0.373586	0.401177	0.0935619	0.0888623
IPI00022021	IPI00385631	9796	23140	0.164585	0.255259	0.42505	0.153179	0.167312	0.0793708	0.134736	0.323684	0.233761	0.168621	0.135611	0.278764	0.225837	0.219513	0.41704	0.149263	0.0973362	0.27975	0.0210389	0.0777365	0.0187503	0.387482	0.165224	0.175538	0.375531	0.406363	0.0545415	0.115306
IPI00022450	IPI00026358	9779	11345	0.153751	0.187823	0.423408	0.117779	0.109467	0.107996	0.276305	0.146787	0.221222	0.194788	0.144381	0.301754	0.227423	0.209611	0.428131	0.103477	0.106616	0.271142	0.0398609	0.0268759	0.0135198	0.373689	0.0910517	0.272337	0.374498	0.442559	0.0797679	0.0556235
IPI00023004	IPI00299254	9086	9669	0.164304	0.287784	0.415352	0.143339	0.172372	0.0726433	0.139398	0.383954	0.163491	0.170824	0.117793	0.15874	0.233393	0.195985	0.39469	0.13843	0.00133377	0.265806	0.0318248	0.0774408	3.74186e-05	0.376376	0.10247	0.270337	0.360342	0.42614	0.0486116	0.152113
IPI00023339	IPI00018251	1387	10499	0.135287	0.107097	0.388873	0.125555	0.113183	0.107092	0.25305	0.366822	0.239375	0.125446	0.14989	0.329513	0.221602	0.194412	0.438128	0.120366	0.104237	0.274194	0.111867	0.0724132	0.0365746	0.383672	0.195275	0.26618	0.378758	0.291352	0.0502947	0.0772991
IPI00023787	IPI00010492	599	8739	0.153463	0.298071	0.402324	0.149914	0.147517	0.0858913	0.203855	0.135396	0.183679	0.199725	0.101851	0.247616	0.192747	0.20336	0.437846	0.116382	0.0615659	0.245225	0.041501	0.0147258	0.0189672	0.380341	0.109925	0.23475	0.375722	0.424117	0.0116396	0.0595212
IPI00023787	IPI00015177	599	5366	0.139446	0.263474	0.380259	0.145033	0.0310591	0.0854056	0.222009	0.0676254	0.243056	0.190779	0.131386	0.319674	0.235056	0.218816	0.387027	0.130848	0.0828577	0.270418	1.87958e-08	0.0348946	0.00933367	0.375649	0.199959	0.158768	0.360138	0.413695	0.188263	0.114565
IPI00023860	IPI00305827	4673	79187	0.0835662	0.241112	0.209349	0.147509	0.000198508	0.112323	0.262066	0.370189	0.153316	0.189764	0.0386075	0.31326	0.210575	0.212587	0.425846	0.149427	0.0916212	0.204474	0.0787683	0.0599502	0.00870527	0.37687	0.0806925	0.194913	0.138089	0.331989	0.0225647	0.0852505
IPI00023860	IPI00410714	4673	3040	0.021865	0.201414	0.337184	0.137349	0.118105	0.0785984	0.057318	0.0917287	0.228542	0.202969	0.0962261	0.0782121	0.17778	0.208798	0.433887	0.0604316	0.023665	0.207844	1.14743e-14	0.0295361	0.000172491	0.387059	0.0410629	0.227242	0.356595	0.413141	0.18125	0.124075
IPI00024401	IPI00152380	8975	51168	0.116887	0.0760202	0.410178	0.127843	0.0933517	0.11852	0.248778	0.359504	0.180813	0.132304	0.0526095	0.222219	0.208985	0.172123	0.387469	0.000311475	0.0865194	0.212859	0.018142	0.115922	2.73775e-07	0.305865	0.177398	0.168449	0.273791	0.43934	0.203867	0.13148
IPI00024522	IPI00007730	56901	11161	0.139529	0.291654	0.0857218	0.0924617	0.110163	0.115532	0.255625	0.247868	0.166746	0.176191	0.0813912	0.0325903	0.215756	0.205751	0.388428	0.11937	0.0371092	0.242717	0.0353206	0.0279278	0.0109659	0.379892	0.125132	0.254377	0.361012	0.408681	0.0468368	0.180377
IPI00024522	IPI00016910	56901	8663	0.128503	0.290034	0.198887	0.032492	0.158142	0.073493	0.265871	0.279577	0.248135	0.178159	0.134373	0.331292	0.213161	0.152639	0.332436	0.0378933	0.024005	0.164613	0.00936923	0.0939731	0.0561232	0.379354	0.19541	0.198995	0.357887	0.422718	0.191206	0.0515772
IPI00024522	IPI00299149	56901	6613	0.0817824	0.204308	0.0930785	0.0650883	0.0848023	0.11394	0.25521	0.238229	0.247896	0.140759	0.134931	0.178872	0.179583	0.226904	0.399788	0.127147	0.107117	0.199585	6.11033e-05	0.0495335	0.0258026	0.384522	0.195706	0.161486	0.375295	0.409832	0.0104043	0.0946062
IPI00024620	IPI00028954	56943	8888	0.133407	0.139526	0.403277	0.105113	0.0218083	0.113237	0.232924	0.171814	0.140417	0.188817	0.115432	0.308495	0.203833	0.203596	0.389133	0.122596	0.0964197	0.267017	0.000442126	0.137015	0.00443536	0.375415	0.113135	0.122738	0.333257	0.442267	0.165226	0.0871494
IPI00025086	IPI00163230	9377	10980	0.074057	0.271665	0.14744	0.00174743	0.1168	0.0162063	0.0168862	0.140683	0.00820738	0.105606	0.074477	0.200836	0.13139	0.158226	0.392654	0.0599954	0.00215351	0.117612	0.0225287	0.000475145	3.42433e-10	0.384994	0.0910723	0.149163	0.111282	0.437545	0.0857647	0.0502914
IPI00025277	IPI00018235	10016	553115	0.0675355	0.0909725	0.0564496	0.00267434	0.0206287	0.0133003	0.21337	0.00272143	9.31621e-05	0.0731779	0.114114	0.314118	0.214901	0.0137544	0.399745	0.000557085	0.0657201	0.000108528	3.55047e-11	0.0567962	4.62749e-12	0.0302832	0.0346958	0.000290803	0.374155	0.290766	1.49351e-07	0.0620851
IPI00025277	IPI00171527	10016	93487	0.137772	0.276737	0.21681	0.136622	0.0780313	0.0915606	0.231371	0.0085026	0.0917392	0.135597	0.132041	0.32851	0.219332	0.221699	0.362968	0.109861	0.0966383	0.0992863	0.00271831	0.0733276	0.0116097	0.382769	0.00592651	0.175529	0.373376	0.419401	0.188794	0.148446
IPI00025463	IPI00006181	22822	8664	0.081247	0.176622	0.333839	0.159493	0.154031	0.102217	0.156318	0.0396581	0.213434	0.146784	0.0582581	0.14869	0.224846	0.168129	0.43204	0.0415833	0.0718463	0.268214	0.0357674	0.0771362	0.00555788	0.360419	0.073996	0.107458	0.273762	0.382948	0.194544	0.171525
IPI00025874	IPI00032828	6184	55884	0.000871452	0.208288	0.388822	0.0507682	0.11597	0.00182937	0.160218	1.77999e-06	0.00072629	0.0384964	0.128351	0.0697418	0.131396	0.0197745	0.413606	0.0138071	0.0973958	0.00280507	0.0126629	0.00106591	0.00388812	0.37792	0.114813	0.00550902	0.271543	0.442025	0.0164567	3.24208e-06
IPI00026128	IPI00007957	8676	10629	0.157579	0.27939	0.43633	0.148502	0.0761879	0.114906	0.178766	0.279735	0.230996	0.164338	0.125964	0.199719	0.218661	0.207924	0.432144	0.120711	0.0098952	0.262571	0.0902946	0.101596	0.0636113	0.37267	0.113993	0.238384	0.376995	0.441211	0.0771352	0.14584
IPI00026183	IPI00007730	6362	11161	0.155092	0.178228	0.382364	0.151303	0.0413032	0.0357407	0.139373	0.132173	0.16917	0.202998	0.104901	0.145507	0.236255	0.205139	0.395571	0.0837782	0.105012	0.27122	0.0639381	0.0160736	0.0300582	0.373616	0.201174	0.183826	0.37343	0.429189	0.000653424	0.0443288
IPI00026271	IPI00002993	6208	6880	0.0751628	0.152129	0.0417764	0.0345297	0.0121706	0.0386497	0.266143	7.03128e-05	0.134087	0.160086	0.150032	0.175681	0.0377688	0.205065	0.434087	0.0662606	0.0237651	0.231946	0.00176568	0.00224944	2.05615e-06	0.377904	0.029899	0.10238	0.230792	0.417923	0.000828349	0.0682974
IPI00027146	IPI00023186	2747	10040	0.149674	0.134195	0.369434	0.0881593	0.123579	0.113553	0.075619	0.0400682	0.0786361	0.158437	0.110832	0.177254	0.217103	0.20577	0.329276	0.121899	0.0547722	0.17222	0.137422	0.00368961	0.0194246	0.382075	0.203836	0.224229	0.339838	0.401378	0.000111416	0.150714
IPI00027500	IPI00020567	387	392	0.151054	0.250652	0.371561	0.117968	0.038378	0.0255401	0.0968608	0.386184	0.162611	0.200136	0.107759	1.56197e-06	0.205937	0.219835	0.432106	0.118494	0.0939812	0.149588	1.64246e-07	0.0926951	0.0623195	0.378442	0.18252	0.179173	0.345335	0.421537	0.109329	0.0726892
IPI00027729	IPI00018281	1454	25788	0.141003	0.267998	0.449752	0.143678	0.150613	0.119098	0.256105	0.0451469	0.212066	0.0589102	0.127637	0.198144	0.234905	0.193936	0.438955	0.0288755	0.0565536	0.271325	0.104993	0.00988982	0.00262481	0.366573	0.0731742	0.18366	0.375829	0.248698	0.167243	0.117442
IPI00027729	IPI00023103	1454	1856	0.106498	0.240673	0.439922	0.0945582	0.168721	0.0219935	0.0752737	0.106761	0.2423	0.151384	0.127986	0.175084	0.229609	0.197783	0.386954	0.120904	0.0753994	0.250447	0.114312	0.0879982	0.0444886	0.385722	0.197853	0.27738	0.370066	0.432278	0.0314639	0.0526929
IPI00027933	IPI00412264	5699	5764	0.0436416	0.278263	0.35984	0.147527	0.140373	0.0105232	0.243216	0.110689	0.239003	0.203782	0.124613	0.00111319	0.229181	0.198503	0.430691	0.114986	0.0640045	0.267014	1.17572e-13	0.0289163	6.96717e-05	0.37273	0.189172	0.151644	0.181083	0.424505	0.0940832	0.0306658
IPI00027971	IPI00013452	379	2058	0.1124	0.29204	0.43718	0.156118	0.182983	0.111852	0.0637911	0.136766	0.239707	0.196682	0.124551	0.128696	0.234235	0.21684	0.433108	0.132816	0.104583	0.234684	0.000196864	0.136882	0.0450181	0.3848	0.183144	0.211498	0.375412	0.440934	0.0698242	0.0929253
IPI00028152	IPI00025616	57804	5425	0.0889601	0.270763	0.305916	0.122531	0.168582	0.0108747	0.134393	0.058135	0.1851	0.0680783	0.117678	0.097237	0.226086	0.171158	0.371203	0.125126	0.0982676	0.259875	2.32732e-05	0.00858119	0.0458064	0.38624	0.0796096	0.170949	0.373546	0.425556	0.163444	2.71447e-11
IPI00028416	IPI00020319	5089	2647	0.150697	0.273663	0.435626	0.148307	0.171882	0.0567126	0.230411	0.103033	0.16079	0.201915	0.00827708	0.316974	0.229782	0.178134	0.398435	0.0427103	0.0723324	0.254656	0.0138605	0.125442	0.00450564	0.35207	0.151745	0.233991	0.196935	0.436013	0.110445	0.165869
IPI00028416	IPI00647217	5089	23517	0.147604	0.254993	0.391934	0.0572039	0.137068	0.103531	0.202582	0.293469	0.0931979	0.164392	0.00168025	0.152618	0.21717	0.231652	0.390131	0.115017	0.0684948	0.274296	0.0453104	0.131209	0.0163108	0.388004	0.167436	0.134459	0.36416	0.346204	0.202236	0.116911
IPI00028623	IPI00007730	6783	11161	0.140578	0.293892	0.318131	0.146638	0.0863677	0.0610877	0.275305	0.283108	0.176983	0.194931	0.129049	0.237922	0.182133	0.219902	0.386732	0.0363598	0.0761287	0.181894	0.105929	0.0686146	0.009297	0.388483	0.211608	0.249669	0.338051	0.403913	0.0160404	0.066641
IPI00029045	IPI00007765	9641	3313	0.102654	0.127021	0.28522	0.148597	0.0368804	0.0513487	0.119582	0.269873	0.164292	0.189828	0.131485	0.167946	0.22467	0.196898	0.433477	0.100758	0.0480444	0.261489	0.113607	0.0681266	0.00940254	0.379918	0.18001	0.257711	0.372626	0.438555	0.0168898	0.120016
IPI00029773	IPI00007765	5966	3313	0.131366	0.155049	0.358677	0.142524	0.147958	0.107265	0.256867	0.329266	0.078678	0.162467	0.132246	0.169632	0.213637	0.20234	0.386627	0.0285138	0.0490176	0.158754	0.0549361	0.112309	0.000720406	0.372669	0.000948457	0.257756	0.183881	0.415287	0.0705307	0.0833111
IPI00029773	IPI00014230	5966	708	0.115715	0.111859	0.424641	0.147513	0.175367	0.0416124	0.088847	0.295666	0.195328	0.192835	0.124925	0.232225	0.194267	0.186151	0.425737	0.0900316	0.0402512	0.27073	0.0261281	0.131736	0.0551024	0.390194	0.125267	0.210283	0.281804	0.387149	0.113997	0.0539315
IPI00029773	IPI00168953	5966	79155	0.156438	0.151683	0.392071	0.131589	0.135781	0.0328564	0.154143	0.187611	0.137659	0.187707	0.131998	0.148184	0.205516	0.127595	0.390052	0.0996214	0.0983389	0.283912	0.000285729	0.114142	0.0507041	0.378162	0.0508439	0.271805	0.376844	0.43909	0.0927859	0.173848
IPI00029773	IPI00292537	5966	4790	0.153493	0.00390312	0.286941	0.000167177	0.0435348	0.0128491	0.149915	0.256233	0.0873421	0.177646	0.148986	0.271811	0.235591	0.223551	0.381929	0.000111351	0.0924366	0.269263	2.86931e-06	0.063601	2.289e-09	0.339041	0.00621159	0.0932582	0.374604	0.401554	0.0405367	0.0633827
IPI00029773	IPI00339269	5966	3310	0.140096	0.285447	0.43877	0.157179	0.178255	0.0637602	0.261448	0.239346	0.152541	0.191746	0.140741	0.344607	0.232435	0.195155	0.422063	0.118528	0.0173599	0.26119	0.00929405	0.130311	0.0193908	0.320004	0.208873	0.244934	0.373506	0.44007	0.142329	0.0920889
IPI00030405	IPI00385631	8988	23140	0.15689	0.259932	0.368902	0.148112	0.166645	0.121678	0.272625	0.361948	0.24117	0.190122	0.134785	0.156397	0.22354	0.195297	0.38918	0.0949708	0.0392557	0.262761	0.0455863	0.133676	0.0226823	0.380661	0.197643	0.218803	0.373834	0.435245	0.147307	0.111918
IPI00030729	IPI00010895	4223	7288	0.155582	0.292629	0.237209	0.147386	0.0460403	0.11222	0.112078	0.204318	0.188129	0.0544203	0.050233	0.317909	0.219827	0.209651	0.386768	0.122618	0.039384	0.259248	0.072592	0.136422	0.0410834	0.385165	0.0399133	0.276623	0.349777	0.407983	0.147896	0.0778601
IPI00031376	IPI00465040	5108	55722	0.115929	0.260707	0.386625	0.146668	0.109997	0.123004	0.137427	0.112238	0.220194	0.150749	0.143045	0.268001	0.149894	0.173473	0.393557	0.11841	0.0642203	0.280397	0.0926512	0.141637	0.0144236	0.386183	0.208766	0.170963	0.374831	0.225824	0.0313629	0.16823
IPI00032057	IPI00290307	22809	57761	0.0878789	0.127022	0.160341	0.111688	0.00549953	0.0169429	0.00327971	0.119235	0.254159	8.1443e-07	0.134734	0.331336	0.214947	0.204007	0.403346	0.0244278	0.0700246	0.22502	0.013753	0.127098	7.81802e-16	0.379029	0.145835	0.15873	0.375404	0.414665	0.121031	0.171352
IPI00032139	IPI00007730	5272	11161	0.151738	0.292921	0.239048	0.134451	0.0559274	0.102307	0.268624	0.332787	0.238271	0.202368	0.122202	0.199526	0.227436	0.194639	0.397262	0.117909	0.0678138	0.239445	0.101014	0.0853303	0.00473326	0.388206	0.130176	0.215108	0.373304	0.434077	0.0435473	0.100644
IPI00032325	IPI00412264	1475	5764	0.0119972	0.215305	0.371472	0.146832	0.119298	0.000628238	0.265557	0.262344	0.098899	0.193758	0.0984307	0.0629217	0.227825	0.219158	0.406142	5.95134e-06	0.0366581	0.274631	1.26229e-05	0.0832434	0.0271959	0.366801	0.169717	0.180179	0.375656	0.437487	0.2021	0.0728355
IPI00032338	IPI00007730	27252	11161	0.142953	0.221635	0.441327	0.14763	0.0333857	0.114363	0.161207	0.373372	0.23858	0.192759	0.111852	0.306511	0.229553	0.145904	0.413578	0.125016	0.090903	0.259514	0.0446996	0.0753276	0.042619	0.376214	0.120194	0.236448	0.374831	0.403097	0.0765602	0.123016
IPI00032338	IPI00013723	27252	5300	0.0866228	0.223092	0.406814	0.1543	0.182325	0.118132	0.266996	0.18205	0.141248	0.192855	0.141418	0.209994	0.240484	0.153961	0.416973	0.122013	0.0580386	0.264986	0.105607	0.145879	0.051965	0.379659	0.188036	0.197893	0.34477	0.439856	0.0754473	0.061172
IPI00032338	IPI00028565	27252	2634	0.109313	0.289354	0.422404	0.147256	0.0948335	0.0723894	0.0622634	0.233542	0.175463	0.173814	0.123721	0.203281	0.188033	0.203894	0.386839	0.147298	0.042504	0.269537	0.0312404	0.121592	0.0504932	0.386553	0.200296	0.255229	0.374704	0.442584	0.203716	0.0473536
IPI00032460	IPI00007730	57819	11161	0.15011	0.256258	0.129567	0.0361265	0.000414875	0.111869	0.244196	0.0382966	0.246838	0.172562	0.127964	0.322583	0.206852	0.181465	0.43647	0.0152462	0.0552514	0.252148	4.17153e-05	0.0714546	6.71311e-06	0.379853	0.0127209	0.258442	0.367317	0.439074	0.000397227	0.0274105
IPI00032957	IPI00006176	7329	9146	0.113666	0.117612	0.232216	0.150313	0.000145489	0.118961	0.0394474	0.125411	0.000395935	0.0927928	0.0403286	0.125629	0.243669	0.176221	0.360749	0.130041	0.024646	0.103973	1.07997e-14	0.0092948	2.05875e-14	0.243949	0.112694	0.129268	0.306084	0.193323	0.00727957	0.0252935
IPI00032957	IPI00006203	7329	9189	0.0884652	0.184381	0.39904	0.087297	0.00736241	0.115762	0.191877	0.00657746	0.0663766	0.190395	0.128033	0.291235	0.214851	0.209995	0.439166	0.0132419	0.000897627	0.193223	3.61991e-10	0.0607915	0.00535945	0.389373	0.0921525	0.166821	0.10883	0.400605	0.0513442	1.19519e-07
IPI00032957	IPI00018281	7329	25788	0.155738	0.211094	0.404271	0.164075	0.152636	0.0317712	0.267509	0.164573	0.122074	0.0806283	0.0691327	0.29854	0.214387	0.196842	0.427885	0.0084299	0.0243079	0.203995	0.0195284	0.00107155	2.41948e-06	0.376965	0.166164	0.0700646	0.37594	0.433728	0.111054	0.119087
IPI00032957	IPI00171527	7329	93487	0.0363186	0.259173	0.346138	0.0448487	0.0370868	0.0306301	0.165817	0.271112	0.17277	0.173179	0.121958	0.300541	0.213311	0.218028	0.217512	0.0876696	0.0852457	0.236046	2.55464e-07	0.125803	0.0161653	0.310064	0.0416425	0.156402	0.373733	0.430805	0.12059	0.0898827
IPI00060723	IPI00002424	4149	79666	0.156619	0.262743	0.457187	0.0115664	0.0507633	0.128435	0.170771	0.0338236	0.153336	0.0995034	0.137782	0.344712	0.212074	0.153536	0.427082	0.0235069	0.0971945	0.245254	0.0929454	0.103199	0.0357964	0.377703	0.0568089	0.197341	0.351978	0.424248	0.000211207	0.10219
IPI00096899	IPI00026689	81620	983	0.152791	0.178535	0.10349	0.0238027	5.91883e-09	0.000636347	1.90028e-06	0.0196061	2.55973e-05	0.0542801	0.0168981	0.218072	0.21475	0.192553	0.392761	0.000100939	0.0956114	0.184166	2.39558e-13	0.000302866	0.00234728	0.346639	0.0368686	0.283796	0.144939	0.419027	0.126396	0.0583386
IPI00100193	IPI00016910	79719	8663	0.114976	0.276757	0.387781	0.107586	0.0591854	0.111298	0.260752	0.116172	0.217245	0.188997	0.128226	0.272408	0.24186	0.149117	0.436637	0.124333	0.0809623	0.263142	0.130028	0.11607	0.00226098	0.37279	0.14985	0.131211	0.180804	0.40041	0.165372	0.0437548
IPI00100245	IPI00007730	10621	11161	0.139275	0.151085	0.411555	0.15159	0.185561	0.115369	0.263675	0.310665	0.223609	0.171839	0.125376	0.216007	0.243367	0.200654	0.431225	0.0611657	0.108787	0.248616	0.0637714	0.0694175	0.00320121	0.379858	0.158197	0.195537	0.374324	0.411303	0.0311429	0.0791008
IPI00102070	IPI00060572	10241	80028	0.0979355	0.279562	0.304074	0.149916	0.15069	0.0111244	0.271173	0.193702	0.24206	0.171126	0.0706785	0.346155	0.222426	0.20693	0.390229	0.141161	0.0444066	0.25214	1.98204e-06	4.44982e-05	0.000404691	0.372794	0.0352392	0.185868	0.327579	0.412915	0.150762	0.0462883
IPI00104128	IPI00550440	23478	54978	0.0457544	0.275401	0.39888	0.147418	0.13963	0.117104	0.20444	0.189005	0.233497	0.157988	0.126406	0.129475	0.206732	0.202771	0.369063	0.0877685	0.0947498	0.25785	0.117835	0.00155357	0.0288696	0.261311	0.0932001	0.262887	0.374274	0.314459	0.0168126	0.0419077
IPI00105598	IPI00007021	5717	51003	0.155346	0.0826035	0.432501	0.146859	0.172284	0.102007	0.259479	0.359862	0.242088	0.121102	0.123378	0.120108	0.206726	0.201039	0.438981	0.0312261	0.0280155	0.0942554	0.00888105	0.0119418	0.000792966	0.320031	0.182705	0.178962	0.375802	0.423765	0.0183134	0.0821957
IPI00105598	IPI00029127	5717	2661	0.157198	0.00700219	0.448503	0.112398	0.0594553	0.1038	0.157398	0.0444904	0.11286	0.202946	0.13102	0.265343	0.211279	0.152995	0.335328	0.0321615	0.0229293	0.250959	0.0751212	0.0515614	0.016611	0.375175	0.192744	0.257491	0.139568	0.432419	0.0158032	0.177258
IPI00105598	IPI00163230	5717	10980	0.078133	0.256866	0.315881	0.0314818	0.0708665	0.0201587	0.0589486	0.0603022	0.0635441	0.1039	0.109333	0.279458	0.120527	0.22006	0.392099	2.91661e-05	0.000126542	0.166163	0.016548	0.0526084	3.31463e-06	0.378397	0.191453	0.0451386	0.203011	0.191231	0.00108953	0.0634148
IPI00105598	IPI00299149	5717	6613	0.0465262	0.0830405	0.0642503	0.0525538	6.90024e-06	0.0170211	0.000258193	0.00260162	0.074348	0.173196	0.127715	0.142062	0.170659	0.176541	0.438572	0.0444768	0.0352909	0.267918	3.04356e-14	0.0242541	8.3273e-08	0.251688	0.116544	0.113629	0.327127	0.192794	0.0163499	8.34797e-06
IPI00105598	IPI00412264	5717	5764	0.152216	0.0649264	0.415306	0.0905622	0.145156	0.0357724	0.261885	0.291253	0.185485	0.187054	0.0663043	0.208229	0.231846	0.148426	0.389029	0.105616	0.103055	0.275787	9.99934e-06	0.0107738	1.01078e-05	0.382634	0.0855914	0.124139	0.331372	0.400621	0.0398351	0.0219928
IPI00107188	IPI00007730	29903	11161	0.130512	0.284071	0.362593	0.157302	0.000653561	0.120256	0.145988	0.0533185	0.240941	0.154065	0.140389	0.308406	0.215004	0.166195	0.387279	0.089692	0.0905422	0.259213	0.121975	0.133843	0.0337688	0.38785	0.213113	0.240159	0.175021	0.416407	0.191872	0.177413
IPI00184330	IPI00018350	4171	4174	0.0755366	0.110647	0.0565466	4.77742e-08	4.80531e-11	2.86467e-11	1.31879e-07	0.0040306	2.44524e-07	0.150519	8.57607e-08	0.0145576	0.214943	0.218007	0.394957	8.7532e-09	0.101847	0.234741	0.00884322	0.0132229	0.00234728	0.21212	0.000140683	0.2295	0.373928	0.0383641	0.132401	0.0481588
IPI00184511	IPI00001639	7189	3837	0.128717	0.162236	0.437731	0.145068	0.180154	0.128371	0.175359	0.220189	0.251583	0.198063	0.0934575	0.286555	0.209389	0.200695	0.391219	0.108013	0.0372198	0.26964	0.0278717	0.00994876	0.0351855	0.373855	0.126814	0.252832	0.363861	0.42038	0.184876	0.185286
IPI00184511	IPI00007765	7189	3313	0.142233	0.0575253	0.430026	0.082497	0.166719	0.0635313	0.19553	0.0625378	0.190788	0.0665242	0.124021	0.272635	0.212027	0.144521	0.403949	0.153496	0.0562788	0.270457	0.0914245	0.00309925	0.0364997	0.379914	0.0581391	0.0984019	0.375843	0.224251	0.156409	0.0722253
IPI00184511	IPI00028006	7189	5690	0.0970337	0.0527418	0.388296	0.141902	0.159115	0.0761827	0.0990826	0.0335358	0.116743	0.0850817	0.10184	0.210826	0.214724	0.202676	0.403393	0.119168	0.0170177	0.270591	0.0822565	0.141223	0.0163118	0.373793	0.186995	0.20439	0.0230134	0.435269	0.16992	0.0914186
IPI00184511	IPI00029628	7189	5955	0.0819771	0.287086	0.372622	0.160603	0.180847	0.120981	0.259892	0.0108759	0.165586	0.154388	0.127898	0.161051	0.221017	0.213363	0.35201	0.10156	0.022491	0.260068	0.134253	0.046343	0.0311386	0.373884	0.155731	0.264183	0.329221	0.240739	0.186748	0.042593
IPI00184511	IPI00105598	7189	5717	0.153142	0.034585	0.367452	0.0440903	0.110317	0.0491821	0.245929	0.0427966	0.191434	0.106098	0.0923359	0.189519	0.216841	0.213034	0.434096	0.14548	0.00485189	0.267651	0.115378	0.00447202	0.0341095	0.372988	0.113565	0.278186	0.166693	0.208927	0.183553	0.0299324
IPI00184511	IPI00549672	7189	5719	0.11547	0.214314	0.379629	0.148202	0.103837	0.0749318	0.11868	0.0442758	0.201333	0.156148	0.0850645	0.190993	0.184888	0.183699	0.405464	0.126432	0.0514374	0.274897	0.00592838	0.131135	0.0150678	0.373679	0.159214	0.266362	0.368473	0.441834	0.207133	0.148077
IPI00216171	IPI00012620	2026	6483	0.0951491	0.282878	0.287092	0.166029	0.0254951	0.0270235	0.265331	0.380008	0.238591	0.187542	0.00992493	0.331696	0.210539	0.187225	0.40825	0.120752	0.0879037	0.138293	0.0383323	2.77757e-05	0.0586071	0.379267	0.173274	0.206629	0.37483	0.411708	0.173062	0.110057
IPI00216319	IPI00019025	7533	84612	0.162539	0.22123	0.386321	0.111547	0.0786424	0.103861	0.279375	0.365501	0.241095	0.162444	0.0927703	0.243601	0.214729	0.192741	0.433551	0.151132	0.0488337	0.16305	0.131349	0.0898986	0.000207009	0.380507	0.072511	0.158343	0.35712	0.435442	0.00833284	0.11554
IPI00216691	IPI00007730	5216	11161	0.143411	0.213205	0.253876	0.115411	0.0210957	0.114567	0.272072	0.0359517	0.249039	0.190842	0.0473175	0.208265	0.235663	0.187586	0.386648	0.00164923	0.0257192	0.204201	0.014384	0.149155	0.00841839	0.389239	0.0386187	0.0808767	0.375817	0.43079	0.0180725	0.0160168
IPI00217223	IPI00217911	10606	79873	0.161418	0.129385	0.291659	0.0870115	0.0718632	0.0971242	0.0762927	0.24895	0.1937	0.187366	0.132202	0.31411	0.226183	0.214489	0.389519	0.120338	0.0843088	0.242197	0.0668598	0.0848773	4.84499e-08	0.379375	0.0481557	0.261597	0.374758	0.426177	0.0361175	0.106814
IPI00218144	IPI00007730	10063	11161	0.145337	0.298637	0.440859	0.0577201	6.19266e-06	0.0627464	0.267991	0.123769	0.189909	0.202407	0.0646088	0.109418	0.238978	0.206618	0.422442	0.025294	0.0737161	0.145568	0.00531548	0.124097	3.16501e-06	0.380372	0.0505311	0.0826983	0.373623	0.412213	0.122856	0.0252393
IPI00218144	IPI00299149	10063	6613	0.136883	0.0533897	0.326833	0.0312309	1.84941e-05	0.128849	0.263241	0.00467243	0.179786	0.117077	0.0417367	0.186514	0.184053	0.120613	0.376148	0.01896	0.0198418	0.208731	1.47269e-14	4.48524e-05	8.66501e-09	0.354302	0.0817415	0.113441	0.196284	0.386492	0.0509399	7.79873e-07
IPI00218916	IPI00017704	240	23406	0.149387	0.139829	0.109302	0.0756123	0.156452	0.00293819	0.108558	0.386269	0.203812	0.115486	0.126934	0.316327	0.191836	0.194155	0.386747	0.118075	0.000138794	0.248409	4.9077e-10	0.0925503	0.00411262	0.313675	0.0598155	0.114714	0.369967	0.222316	0.198087	0.0266217
IPI00219604	IPI00290307	5604	57761	0.0926983	0.222941	0.385952	0.0801002	0.0281043	0.093024	0.189696	0.0708402	0.082467	0.204552	0.129325	0.144403	0.224951	0.208707	0.439528	0.109105	0.0180547	0.267705	0.0602817	0.007662	0.00399572	0.389372	0.197496	0.204053	0.185724	0.354532	0.113609	0.0936859
IPI00219604	IPI00290308	5604	10221	2.57353e-05	0.0585143	0.204948	0.0339916	0.103799	0.072325	0.264756	0.286494	0.0947841	0.109416	0.0965435	0.0992135	0.182622	0.203261	0.435312	0.0301068	0.0284844	0.236642	0.0471975	3.97672e-05	3.18948e-05	0.375822	0.130933	0.114954	0.236963	0.439152	0.0217548	0.0880708
IPI00219757	IPI00412264	2950	5764	0.0709379	0.287084	0.163787	0.146068	0.0936223	0.0203386	0.237515	0.358362	0.20846	0.140086	0.126991	0.110406	0.214121	0.21563	0.40067	0.0145303	0.0474965	0.195212	0.000456374	0.127358	6.49475e-07	0.380556	0.196958	0.22677	0.373404	0.403425	0.0710246	0.0444181
IPI00220362	IPI00007730	3336	11161	0.117899	0.291264	0.316698	0.0305998	0.00172808	0.0785853	0.198806	0.0469255	0.241357	0.189522	0.0685748	0.0775804	0.215019	0.196612	0.439501	0.0221597	0.064777	0.112771	0.000401601	9.73776e-07	2.99518e-07	0.37769	0.0411757	0.0646632	0.374416	0.400439	1.93073e-05	0.0327759
IPI00220567	IPI00000171	10588	81628	0.142733	0.289891	0.357492	0.146909	0.174581	0.047985	0.267442	0.218348	0.119843	0.166291	0.10197	0.265389	0.220352	0.210885	0.387052	0.143792	0.0953361	0.271025	0.030915	0.0047426	0.000195852	0.386339	0.197958	0.207538	0.374582	0.273067	0.0204449	0.0601646
IPI00220921	IPI00024305	6497	4088	0.0572485	0.0684848	0.119738	0.163773	0.0611641	0.122217	0.250152	0.246028	0.0657687	0.159921	0.0993158	0.312106	0.233244	0.181147	0.438622	0.0220827	0.0961665	0.230404	0.101052	0.148898	0.0356387	0.385018	0.0846599	0.267789	0.1339	0.442554	0.0716519	0.112801
IPI00221034	IPI00001639	5971	3837	0.124805	0.0988663	0.250985	0.143672	0.153974	0.0924306	0.128747	0.367065	0.21752	0.202844	0.105266	0.291972	0.228296	0.193873	0.438655	0.0462526	0.0368365	0.264149	0.0458175	0.132517	0.0115559	0.376051	0.189628	0.211036	0.355384	0.428537	0.01939	0.18269
IPI00221034	IPI00003965	5971	7874	0.11323	0.00367477	0.349292	0.0484458	0.0405449	0.121024	0.228566	0.325647	0.207623	0.0632205	0.12654	0.196978	0.229715	0.12713	0.387585	0.0673617	0.0342522	0.276963	0.0462548	0.0478708	0.0447028	0.383277	0.155124	0.193923	0.374975	0.433306	0.0621792	0.123113
IPI00221034	IPI00007765	5971	3313	0.159785	0.067199	0.413694	0.106483	0.181785	0.032982	0.11236	0.344892	0.140555	0.17508	0.141336	0.18344	0.241522	0.174133	0.411771	0.149891	0.0725261	0.275098	0.0424243	0.0481259	0.0491685	0.374027	0.117908	0.186052	0.198419	0.332446	0.0556332	0.0412775
IPI00221034	IPI00008529	5971	6181	0.131824	0.175453	0.447915	0.0262014	0.0607001	0.0959007	0.245964	0.0496263	0.153391	0.190875	0.147552	0.202109	0.211115	0.18554	0.387662	0.143108	0.00642367	0.137037	9.44364e-05	0.124266	0.000155776	0.387145	0.109881	0.100414	0.291785	0.278002	0.133697	0.103725
IPI00221034	IPI00025091	5971	6205	0.0859427	0.172457	0.453325	0.0551865	0.0327016	0.0923533	0.179974	0.124349	0.141239	0.159357	0.116704	0.251833	0.211183	0.179441	0.39601	0.144951	0.0865221	0.233699	0.00937458	0.142376	0.00929927	0.374494	0.146103	0.086121	0.268108	0.327945	0.051737	0.033589
IPI00221034	IPI00026271	5971	6208	0.133803	0.222474	0.45613	0.0429744	0.0556032	0.0333247	0.182891	0.313386	0.0881651	0.191144	0.125928	0.215974	0.231537	0.190375	0.428935	0.118209	0.0186652	0.241072	0.0010314	0.0563708	0.0171292	0.383938	0.172427	0.169883	0.375615	0.434915	0.0239733	0.0243524
IPI00221034	IPI00303292	5971	3836	0.0752815	0.210351	0.27859	0.136236	0.167013	0.122423	0.225528	0.150433	0.137784	0.191168	0.130006	0.100502	0.226859	0.224787	0.390321	0.146093	0.0991963	0.279134	0.102711	0.0487438	0.0299168	0.378383	0.116444	0.269782	0.37579	0.440124	0.0599109	0.180751
IPI00290077	IPI00004389	3866	27229	0.143688	0.148465	0.299382	0.147746	0.124549	0.0688802	0.104232	0.258782	0.25046	0.0421477	0.0898536	0.104795	0.18816	0.186141	0.386648	0.0308426	0.0277667	0.273671	0.13054	0.0323051	0.000780109	0.38023	0.197174	0.219985	0.256711	0.361397	0.128803	0.0920131
IPI00290077	IPI00031376	3866	5108	0.148627	0.20887	0.454368	0.114229	0.154471	0.116868	0.262978	0.195749	0.217471	0.136729	0.0904258	0.0827644	0.157782	0.215353	0.389129	0.134179	0.104222	0.281187	0.0948729	0.119814	0.0145927	0.38635	0.100981	0.208867	0.369821	0.282668	0.0880993	0.161092
IPI00290077	IPI00061680	3866	112869	0.132061	0.284031	0.228572	0.110397	0.0329442	0.12512	0.248624	0.265662	0.193297	0.0521594	0.119237	0.0645182	0.209043	0.196945	0.386459	0.112529	0.0826113	0.282496	0.0630812	0.0662802	0.0115716	0.391406	0.177343	0.215766	0.352496	0.438665	4.92167e-05	0.0785864
IPI00290337	IPI00031376	2059	5108	0.16103	0.159553	0.421748	0.145526	0.148085	0.117164	0.245689	0.0664409	0.236987	0.0730836	0.121485	0.233406	0.224081	0.214841	0.425659	0.130304	0.0751565	0.25712	0.0267461	0.094441	0.0387796	0.378588	0.172442	0.221653	0.307801	0.434005	0.0818728	0.166622
IPI00293361	IPI00008570	9905	10656	0.122838	0.238682	0.415175	0.0830097	0.173773	0.0220724	0.134232	0.348242	0.0987074	0.191967	0.129786	0.246728	0.228978	0.175748	0.386469	0.0473947	0.0868916	0.25381	0.00914718	0.0106849	0.0150804	0.376804	0.197958	0.269335	0.324182	0.433247	0.206216	0.165552
IPI00293361	IPI00012750	9905	6230	0.152881	0.284591	0.416733	0.14704	0.116268	0.016938	0.130554	0.362074	0.240736	0.144768	0.0666333	0.166247	0.212616	0.206486	0.386637	0.0945356	0.0329894	0.282474	0.0873837	0.0915289	0.00702847	0.379709	0.124731	0.105266	0.37526	0.258315	0.105631	0.123593
IPI00293361	IPI00015345	9905	1951	0.153014	0.290814	0.400204	0.12734	0.125293	1.5457e-05	0.103944	0.245415	0.233887	0.1928	0.1278	0.278338	0.247896	0.203721	0.431689	0.0446881	0.0894536	0.0316026	0.0118089	0.0097641	0.00608056	0.379669	0.146058	0.102442	0.357363	0.434053	0.0835254	0.114597
IPI00293361	IPI00022443	9905	174	0.144836	0.287871	0.439777	0.146723	0.171938	0.0647675	0.161894	0.195271	0.242478	0.186603	0.0748599	0.305866	0.232079	0.179872	0.437731	0.112226	0.0920628	0.23008	0.13568	0.00121533	0.00918228	0.388023	0.172559	0.199181	0.375476	0.400391	0.0836744	0.144803
IPI00293361	IPI00024524	9905	56902	0.168761	0.233571	0.446384	0.153557	0.156915	0.0465124	0.0585956	0.39228	0.224326	0.191431	0.106558	0.293705	0.240128	0.177002	0.39344	0.143955	0.102282	0.285123	0.0109153	0.0101641	0.000764775	0.376461	0.151621	0.262319	0.373534	0.436123	0.153909	0.134839
IPI00293361	IPI00412264	9905	5764	0.135468	0.259641	0.414663	0.14753	0.174855	0.00280859	0.180421	0.322519	0.237811	0.205255	0.129505	0.221411	0.232047	0.199544	0.386511	0.099284	0.0502084	0.273333	0.0113222	0.0937336	0.0153634	0.382056	0.183033	0.24093	0.375269	0.400428	0.0524347	0.111408
IPI00293464	IPI00396089	1642	8315	0.142644	0.130897	0.35074	0.0992262	0.111882	0.100803	0.265945	0.32135	0.135884	0.14396	0.117068	0.310538	0.219083	0.207051	0.387841	0.0405714	0.0812922	0.270298	0.0638191	0.0706707	0.0610312	0.380462	0.191049	0.194293	0.294957	0.40323	0.157155	0.0728739
IPI00293613	IPI00007765	29110	3313	0.0917264	0.0224767	0.315413	0.160496	0.00724376	0.0183761	0.153598	4.25054e-06	0.0681986	0.199474	0.040567	0.00151979	0.156788	0.216106	0.38699	0.124449	0.108698	0.0897631	8.71948e-05	0.0114549	0.00253565	0.374623	0.0554899	0.0966525	0.0102647	0.0521307	7.22785e-07	0.0428386
IPI00293613	IPI00216587	29110	6202	0.11178	0.0735744	0.246514	0.147342	0.182459	0.0415545	0.258806	0.0179124	0.240406	0.190083	0.0656926	0.106155	0.0217231	0.155184	0.394295	0.0936677	0.00095871	0.278347	0.0312689	0.0158573	0.0183553	0.388516	0.0996856	0.107571	0.1745	0.442587	0.00149184	0.063579
IPI00293613	IPI00302925	29110	10694	0.0952816	6.67203e-06	0.396197	0.0571639	0.000358759	0.00497969	0.0117178	0.000126609	0.126308	0.171347	0.0652726	0.138701	0.133576	0.214335	0.414978	0.104931	0.067975	0.00291581	0.000182704	0.0530485	0.00697812	0.28711	0.191912	0.0183984	0.285237	0.406474	2.59854e-07	0.0206732
IPI00293613	IPI00465361	29110	6137	0.0906021	0.123221	0.399907	0.147328	0.171914	0.0121045	0.0725265	0.283626	0.213119	0.161264	0.127942	0.0665023	0.174578	0.181545	0.428852	0.100609	0.0159176	0.239557	0.127488	0.125322	0.0400398	0.367524	0.074788	0.260673	0.366756	0.267736	0.151391	0.156078
IPI00294052	IPI00017500	23635	26525	0.0856383	0.285227	0.394841	0.149186	0.0999981	0.0929948	0.13687	0.268942	0.245651	0.192723	0.126419	0.189764	0.22461	0.162127	0.432633	0.092535	0.0608099	0.156183	0.000678735	0.000254745	0.0214666	0.391159	0.200151	0.263196	0.347884	0.406878	0.190576	0.096858
IPI00294696	IPI00026689	891	983	0.108551	0.0611669	0.0121296	2.75678e-06	7.54509e-14	9.77959e-08	2.28789e-12	2.31368e-10	1.82718e-12	0.179759	1.57445e-10	0.0010154	0.210224	0.221498	0.39585	7.04593e-15	0.0275845	0.255343	0.00884322	1.98487e-10	0.00234728	0.379122	1.64684e-06	0.188961	0.381383	0.0223743	0.0851452	0.000114203
IPI00295399	IPI00412264	1008	5764	0.0474888	0.287702	0.405292	0.0999998	0.146399	0.000314786	0.0987009	0.242294	0.116677	0.157582	0.065517	0.232707	0.214241	0.200275	0.435233	0.0983222	0.0365506	0.270232	0.00884322	0.0035959	0.0040292	0.290797	0.190021	0.0875565	0.115718	0.355067	0.00415422	0.0280138
IPI00295777	IPI00412264	2819	5764	0.153979	0.136858	0.275543	0.117416	0.172477	0.133278	0.144028	0.323325	0.194573	0.201927	0.129744	0.170284	0.217924	0.197735	0.43776	0.0230668	0.0957497	0.273706	0.0499063	0.0748905	0.00770662	0.378833	0.208168	0.247441	0.336384	0.442291	0.0714217	0.0639353
IPI00297349	IPI00013723	9021	5300	0.0487635	0.298746	0.286354	0.0951811	0.00930022	0.111892	0.149248	0.364324	0.20074	0.161448	0.127534	0.170764	0.183375	0.207007	0.436855	0.119372	0.0993489	0.138728	0.00029657	0.0434674	0.00289575	0.388292	0.0784337	0.0967778	0.288888	0.422441	0.0355853	0.108345
IPI00297764	IPI00032957	1911	7329	0.116114	0.144753	0.417431	0.144607	0.162858	0.0182828	0.21086	0.193425	0.105773	0.174142	0.044392	0.194778	0.231644	0.211981	0.409021	0.0222796	0.0932739	0.226086	0.129085	0.000333925	5.71892e-05	0.381521	0.126248	0.00424816	0.140571	0.195854	0.148418	0.132493
IPI00298951	IPI00010248	10127	51324	0.145813	0.17837	0.351366	0.147395	0.165508	0.111744	0.263673	0.096805	0.105049	0.152218	0.114344	0.173525	0.215476	0.175243	0.381931	0.0719619	0.0526433	0.26597	0.00454457	0.000131641	0.000592035	0.375823	0.125281	0.132389	0.173427	0.302944	0.0155905	0.0624087
IPI00299214	IPI00007730	7083	11161	0.151169	0.200402	0.142942	0.0870744	0.000885776	0.116372	0.11946	0.114755	0.230801	0.187114	0.0652029	0.227455	0.234442	0.21161	0.390892	0.0172248	0.0668578	0.269379	0.11034	0.106758	0.00113748	0.38958	0.113126	0.243825	0.308447	0.42555	0.0357865	0.182845
IPI00300371	IPI00029769	23450	3055	0.0453883	0.291373	0.333797	0.147824	0.155413	0.0869328	0.232634	0.393307	0.198418	0.192015	0.0344462	0.212289	0.128898	0.203824	0.426197	0.0288144	0.097658	0.276394	0.000305172	0.0282362	0.0526755	0.199872	0.192436	0.197267	0.364384	0.399284	0.0604929	0.0322867
IPI00301139	IPI00102495	9440	10001	0.148483	0.264037	0.448452	0.149133	0.0814695	0.11297	0.0163616	0.175449	0.0445287	0.167271	0.0972496	0.338663	0.212396	0.0943507	0.403869	0.0512574	0.028213	0.28488	3.68009e-07	0.00774031	2.38137e-05	0.389547	0.0557725	0.0410183	0.336328	0.243322	0.00029806	0.0339674
IPI00301303	IPI00412264	55186	5764	0.149762	0.145225	0.39125	0.135115	0.0973371	0.0539351	0.0589368	0.232784	0.204064	0.0792156	0.128695	0.126782	0.227299	0.181038	0.386906	0.0430446	0.0166308	0.253788	1.18568e-06	0.0184672	0.00195785	0.375163	0.17728	0.169439	0.311358	0.400398	3.25436e-05	0.106469
IPI00301561	IPI00646224	7205	54855	0.157584	0.122288	0.401983	0.147619	0.133264	0.0903588	0.0279635	0.139723	0.24267	0.0825697	0.149125	0.206121	0.214121	0.16136	0.40594	0.0241904	0.0902802	0.144285	0.103758	0.0773156	0.0502156	0.391194	0.0993611	0.201099	0.37585	0.442212	0.0779415	0.0049509
IPI00302458	IPI00306290	23039	11260	0.107774	0.166027	0.434679	0.147247	0.0323006	0.10351	0.0980533	0.333873	0.0958437	0.187946	0.122745	0.331039	0.220339	0.217047	0.410125	0.104877	0.0326239	0.272174	0.10519	0.11278	0.0269221	0.310813	0.195631	0.268355	0.370968	0.419801	0.000797729	0.100223
IPI00303812	IPI00412264	79886	5764	0.0677863	0.28765	0.304621	0.0631597	0.156923	0.0505329	0.107573	0.167798	0.0731907	0.15855	0.126882	0.225553	0.222094	0.165607	0.425973	0.0977973	0.0841354	0.176828	4.59639e-07	0.119218	0.000675346	0.37541	0.174531	0.277349	0.234914	0.422237	0.0022098	0.0501669
IPI00306446	IPI00007730	7572	11161	0.167548	0.123279	0.363798	0.120514	0.135436	0.082546	0.244065	0.235904	0.211974	0.192916	0.130612	0.313719	0.228346	0.167897	0.386469	0.123527	0.0771802	0.256333	0.0943658	0.0696539	0.00413422	0.380133	0.086316	0.261854	0.367702	0.402383	0.0120572	0.140248
IPI00306446	IPI00025724	7572	51282	0.136178	0.28245	0.433228	0.147169	0.17306	0.111564	0.105847	0.277322	0.202778	0.0858924	0.125855	0.0695856	0.22529	0.165121	0.430442	0.109412	0.0804949	0.0877341	0.0630003	0.0746936	0.000364641	0.379188	0.18952	0.167228	0.375106	0.40155	0.0593484	0.138534
IPI00306446	IPI00163230	7572	10980	0.143388	0.298558	0.330226	0.135093	0.154479	0.114769	0.143518	0.383444	0.240276	0.188722	0.0924523	0.175875	0.222979	0.19963	0.404007	0.12822	0.0371258	0.259844	0.0831381	0.142783	0.000828599	0.379694	0.199057	0.273252	0.374809	0.407792	0.035508	0.167385
IPI00306446	IPI00178721	7572	81576	0.149183	0.277663	0.422269	0.15617	0.14557	0.015174	0.142503	0.195658	0.248463	0.156205	0.12972	0.123289	0.221052	0.150785	0.387032	0.139679	0.0490211	0.268063	0.0653184	0.0872555	0.0495238	0.378703	0.192105	0.215246	0.251226	0.439718	0.0337402	0.115211
IPI00328112	IPI00000787	6891	5698	0.109248	0.062827	0.367481	0.100307	0.0616246	0.0882804	0.0591634	0.394053	0.239975	0.109147	0.0849149	0.212922	0.220674	0.20154	0.408595	0.129612	0.08553	0.238809	0.00136879	0.134272	0.0118007	0.380044	0.195501	0.195267	0.294239	0.41209	0.153589	0.158795
IPI00328296	IPI00412264	54810	5764	0.129386	0.136407	0.337154	0.132731	0.148047	0.0132158	0.127675	0.272441	0.110031	0.18856	0.128898	0.173916	0.225385	0.164497	0.38667	0.146198	0.0853952	0.257706	0.0274286	0.0550251	9.11275e-05	0.374494	0.20532	0.231846	0.374665	0.411029	0.0528938	0.0880687
IPI00375676	IPI00030364	2512	6881	0.130344	0.283539	0.0818745	3.12533e-05	0.167815	0.114365	0.143258	0.36977	0.0316851	0.188273	0.0572861	0.159948	0.138328	0.218827	0.427061	0.104978	0.0394813	0.0678645	2.96229e-07	4.41798e-05	7.8769e-08	0.38741	0.123195	0.193494	0.0553324	0.429967	0.143732	0.120848
IPI00375676	IPI00292181	2512	7786	0.0934052	0.123662	0.347434	0.12732	0.130104	0.0304146	0.110314	0.302482	0.174247	0.173521	0.138998	0.313157	0.241085	0.23204	0.392318	0.0682561	0.053208	0.275527	0.111455	0.143437	0.0313643	0.389339	0.168092	0.188608	0.217621	0.400653	0.176954	0.0987236
IPI00375676	IPI00412264	2512	5764	0.084845	0.22729	0.383549	0.147034	0.128347	0.0115422	0.158128	0.358522	0.174769	0.149781	0.0616508	0.000162158	0.232716	0.211845	0.426193	0.0319404	0.0569295	0.267828	1.90492e-06	0.0823644	0.00816538	0.388197	0.193092	0.209664	0.275433	0.439264	0.145309	0.177325
IPI00398435	IPI00412264	23654	5764	0.0633503	0.297301	0.442334	0.144048	0.101998	0.0950402	0.256391	0.391467	0.252209	0.202893	0.138845	0.202241	0.23073	0.205873	0.390516	0.147299	0.0824428	0.224993	0.0102818	0.0397365	0.0478166	0.391432	0.176415	0.135994	0.24721	0.423092	0.200789	0.0339897
IPI00402759	IPI00412264	10249	5764	0.151539	0.292005	0.411222	0.136378	0.185001	0.0825618	0.257021	0.267143	0.241977	0.116555	0.0404886	0.0834832	0.210729	0.16219	0.396682	0.0131191	0.035988	0.265503	0.0517372	0.0509236	0.00262779	0.372193	0.186039	0.141419	0.364181	0.40162	0.13243	0.121691
IPI00410344	IPI00646224	10733	54855	0.151884	0.0834275	0.438233	0.162743	0.182287	0.0385675	0.121398	0.226101	0.229101	0.163429	0.0843741	0.27129	0.234802	0.199033	0.425493	0.113785	0.0873823	0.270064	0.00780092	0.140177	0.00957998	0.387585	0.200148	0.151877	0.1993	0.269061	0.0545531	0.179203
IPI00412264	IPI00166500	5764	51588	0.118916	0.19144	0.373506	0.0828597	0.162752	0.0320057	0.095661	0.315076	0.212027	0.196008	0.127744	0.0644978	0.224378	0.211368	0.403227	0.116423	0.0809486	0.25244	0.124801	0.0365475	0.050961	0.373188	0.168096	0.0664032	0.361411	0.413796	0.0588953	0.0916367
IPI00412433	IPI00013890	4217	2810	0.133742	0.291318	0.4457	0.146379	0.157629	0.11458	0.266932	0.0566288	0.22431	0.19077	0.128974	0.332281	0.239347	0.214814	0.40679	0.136675	0.0852555	0.218803	0.0041377	0.000286956	0.000336538	0.391381	0.187174	0.28035	0.376336	0.433422	0.177757	0.0672586
IPI00412433	IPI00018146	4217	10971	0.0533862	0.114343	0.277333	0.145284	0.0213414	0.0169893	0.265637	0.384166	0.102499	0.114597	0.100271	0.230375	0.0935666	0.121598	0.387416	0.0413899	0.0160929	0.238194	0.0436446	0.124489	0.0532077	0.299612	0.0147199	0.194135	0.0030889	0.439158	0.000304107	0.000166832
IPI00412433	IPI00216319	4217	7533	0.0182342	0.249117	0.381178	0.09714	0.0707483	0.0642817	0.143152	0.292747	0.247092	0.162977	0.0673485	0.178766	0.123789	0.213047	0.386455	0.113654	0.0694022	0.27124	0.107191	0.0978097	0.00256776	0.25278	0.0439599	0.205217	0.324046	0.400811	0.0299255	0.000242328
IPI00479399	IPI00290272	9706	23649	0.100254	0.290442	0.431009	0.0920844	0.10405	0.0137881	0.271729	0.389495	0.122587	0.192964	0.0685078	0.343979	0.205023	0.214086	0.401002	0.019023	0.112008	0.118622	0.000362249	0.0772507	0.00313385	0.379372	0.177273	0.246937	0.369111	0.294062	0.201429	0.144657
IPI00550655	IPI00412264	10927	5764	0.10756	0.190139	0.194861	0.0703014	0.103359	0.000116407	0.276293	0.28612	0.208297	0.160475	0.10939	0.192816	0.2171	0.188186	0.429432	0.000230825	0.0282091	0.251306	0.0460067	0.0111344	0.0292583	0.331825	0.206188	0.177828	0.185827	0.353816	2.17197e-06	0.082308
IPI00552920	IPI00033350	11340	23608	0.0730538	0.21713	0.452638	0.151188	0.124341	0.0425566	0.201325	0.135562	0.149632	0.114605	0.115236	0.0934652	0.214874	0.00259287	0.417544	0.146626	0.0652578	0.237887	3.11989e-10	0.13405	0.0473413	0.382654	0.131518	0.162434	0.34242	0.344962	0.000510763	5.33317e-08
IPI00554788	IPI00004389	3875	27229	0.12949	0.200673	0.275184	0.151458	0.112891	0.0866057	0.276912	0.168042	0.247013	0.169947	0.125286	0.0757589	0.236576	0.127533	0.431337	0.0397276	0.0748894	0.154894	0.058541	0.0191359	7.48211e-06	0.255873	0.184052	0.193952	0.374203	0.309216	0.0520699	0.109928
IPI00554793	IPI00412264	26292	5764	0.122224	0.278694	0.377596	0.134025	0.134633	0.0164329	0.0669005	0.165797	0.186104	0.189459	0.103074	0.106608	0.236219	0.199904	0.386944	0.0896728	0.085511	0.163945	3.23815e-09	0.0928676	0.000907826	0.379033	0.196428	0.207101	0.305905	0.419425	0.115393	0.101706
IPI00642182	IPI00097532	59349	80306	0.0761258	0.290715	0.307819	0.139308	0.138375	0.11496	0.0766289	0.258389	0.252917	0.183562	0.000946907	0.179834	0.221872	0.19171	0.438788	0.154376	0.0381966	0.110253	0.070117	0.069507	5.84155e-07	0.380001	0.113579	0.223972	0.371709	0.408431	0.00706208	0.0882188
IPI00646781	IPI00292181	5996	7786	0.151523	0.0665487	0.442465	0.143804	0.178138	0.0273203	0.279909	0.110989	0.135764	0.106992	0.12774	0.33344	0.234179	0.203977	0.439401	0.133802	0.0938992	0.255172	0.0332451	0.0991812	0.0107425	0.372659	0.197921	0.261928	0.37481	0.440933	0.164823	0.072661

## Sheet: PCC_ggi
IPI1	IPI2	Gene1	Gene2	GDS1023	GDS1036	GDS1062	GDS1064	GDS1067	GDS1096	GDS1209	GDS1220	GDS1257	GDS1259	GDS1282	GDS1321	GDS1331	GDS266	GDS268	GDS395	GDS558	GDS564	GDS596	GDS690	GDS715	GDS737	GDS760	GDS810	GDS914	GDS946	GDS987	GDS999
IPI00000049	IPI00419240	8743	54	-0.0878125	-0.461719	-0.0846787	-0.185122	0.21519	0.704064	0.341727	0.344489	-0.00492799	0.561855	-0.125809	0.178307	-0.300329	0.312766	0.193129	0.0444811	-0.023965	0.0733635	0.36897	0.199155	0.138869	-0.220772	0.214794	0.121438	-0.008214	-0.0639222	0.247291	0.158003
IPI00000833	IPI00412264	1081	5764	0.311786	0.157009	-0.154965	-0.0250185	0.0333972	0.0390866	-0.0742081	-0.139041	0.0307682	0.0142768	0.135032	0.0685713	-0.00188214	0.269476	-0.126475	-0.0779436	-0.329199	0.20183	0.297122	0.515115	0.277837	0.16872	0.0915873	-0.0279916	0.285621	-0.0552985	-0.335287	0.45741
IPI00001062	IPI00013978	4615	8405	0.308207	-0.0492987	0.0368599	0.0702362	0.434849	-0.141862	-0.195566	0.234745	0.374426	3.83372e-05	0.217126	-0.697382	0.471561	0.403819	-0.0125184	0.21409	-0.187605	-0.148859	0.322814	-0.497066	0.333988	0.0633254	0.131611	-0.0222123	-0.0966252	-0.000133196	0.445485	0.329422
IPI00001146	IPI00025616	11157	5425	-0.170088	-0.0561951	0.163785	-0.0232602	0.0665551	0.214505	0.0256859	0.171944	0.252439	0.0666216	0.082605	-0.124456	0.0456932	-0.0217592	0.027863	-0.117551	-0.185776	-0.192672	0.234865	-0.0450394	0.400894	-0.0486801	0.0583071	-0.0947043	0.162616	-0.182605	-0.10521	0.0512751
IPI00001639	IPI00166500	3837	51588	-0.147764	0.272553	0.214414	0.178015	0.266945	0.0499366	0.048161	-0.0628609	0.0529474	-0.0778278	0.0496422	0.16888	0.0688516	0.250648	0.0516614	-0.114615	-0.0474581	-0.0642464	-0.0321325	0.424458	0.189649	-0.0606481	0.184026	-0.139946	-0.0540621	0.0138997	-0.181345	0.217463
IPI00001639	IPI00412264	3837	5764	-0.205349	-0.35104	0.0938462	-0.0382262	-0.0161646	-0.0372192	-0.102446	0.000713062	-0.183753	-0.000717383	0.0442117	-0.177172	-0.0793194	-0.220982	-0.0349223	0.362344	0.115238	0.0748302	-0.314197	-0.410589	-0.337007	0.0211755	-0.0241959	0.101303	-0.111705	-0.0243883	0.208455	-0.295464
IPI00002335	IPI00023339	3064	1387	-0.0385181	0.0851758	-0.037473	0.157498	-0.0131956	0.132974	0.0277461	-0.000839456	0.13041	-0.148167	-0.00436991	0.112907	-0.0025772	-0.00487933	0.000970563	-0.0790239	-0.0982993	0.05541	0.0134869	0.0991519	0.052405	-0.128991	0.369712	-0.0374394	-0.161667	0.141721	0.0367713	0.0474057
IPI00002569	IPI00006779	1978	9470	0.219748	-0.219899	0.283755	0.19212	0.225847	0.369605	0.268749	0.243882	0.303984	0.298165	0.50089	0.519616	0.227283	0.153618	0.052281	0.275644	0.324895	-0.0720809	0.372374	0.237531	0.553646	0.224183	0.263037	-0.000403935	-0.15748	0.0962499	-0.102377	0.490001
IPI00002852	IPI00007730	5828	11161	0.117431	0.0458662	0.421495	0.0431125	0.221914	-0.221079	0.0403668	0.151037	0.223599	0.30001	0.0854003	0.226783	-0.149426	-0.0671726	0.00902916	0.142434	0.186914	0.135482	0.00780966	-0.139352	0.104992	-0.125382	0.510952	0.208378	0.0161256	-0.0452599	0.431114	0.332205
IPI00003326	IPI00015161	402	5147	0.27177	0.179603	0.435609	0.466191	0.416421	0.431445	0.335313	0.451664	0.0436977	-0.210473	0.564777	0.433559	-0.019631	-0.00560189	0.19583	0.455974	0.370266	0.0897853	0.302356	-0.690405	0.295287	0.0746221	0.412696	0.101853	0.0971216	0.0872052	-0.135038	0.473303
IPI00003327	IPI00015161	403	5147	-0.215792	-0.0615623	0.108586	0.216816	0.032842	0.489291	0.227921	0.0250281	-0.157889	-0.137683	0.33215	0.255749	-0.0509119	-0.0711692	-0.000870771	0.143012	0.159797	0.00172957	0.0274035	-0.290345	0.194282	-0.00792491	0.39818	0.199724	-0.0123708	-0.292207	-0.0731948	-0.296818
IPI00003527	IPI00302383	9368	1080	-0.244216	-0.136819	-0.00241635	0.191111	0.0540723	0.281197	0.261162	-0.00257205	-0.0168993	0.188563	0.0295949	-0.195569	0.192395	-0.0729513	0.0580274	0.150488	0.0680571	0.13793	-0.0681011	-0.021197	-0.264726	-0.0233088	0.126731	0.0744266	0.10212	0.0403012	0.0917131	-0.0695403
IPI00003789	IPI00007730	26151	11161	0.00154433	-0.0650583	0.0898025	-0.164491	0.324116	0.121402	0.135523	0.0435936	-0.0366988	-0.115377	-0.0349519	-0.0360863	0.131356	-0.0931705	-0.0956823	0.144151	-0.00394886	-0.0257357	0.13037	0.207705	0.188526	0.00768243	-0.251827	-0.220582	0.0905657	0.0240296	-0.0900304	0.212099
IPI00004389	IPI00001814	27229	57144	-0.000594646	0.139943	0.0908722	0.0470576	-0.0898195	0.464891	0.17497	-0.0966921	0.184289	0.292833	0.00994891	0.193968	0.113537	-0.0737032	-0.264569	-0.0657259	0.169162	0.650996	0.307031	-0.15965	-0.14532	0.0752814	-0.01997	0.295008	-0.0410465	-0.00721073	0.108751	0.0777161
IPI00004389	IPI00554443	27229	79991	-0.0054733	-0.194671	0.0302746	0.0781647	0.0117609	-0.214214	-0.19248	-0.0398837	-0.0183135	-0.155644	0.0750632	0.325202	-0.0342578	-0.0117231	-0.106526	0.287226	0.0788919	0.380735	-0.19311	-0.400407	0.00696286	-0.164154	0.0051752	0.0497531	-0.0403459	-0.094945	-0.177422	-0.0562542
IPI00004671	IPI00003909	2804	6515	0.0353003	0.192178	0.0386726	0.0150628	-0.0517539	-0.340741	-0.133916	-0.0106378	-0.185962	-0.138304	0.177526	0.0426162	-0.123807	0.0946985	0.0210817	-0.0375616	-0.165858	0.171505	0.0754302	0.109757	0.137995	0.180547	-0.0410359	0.0712962	0.057582	0.0725903	-0.224353	-0.217631
IPI00004671	IPI00005695	2804	4694	0.394824	0.137255	-0.260828	-0.0486671	0.305935	0.0680996	-0.199434	0.305285	0.217658	-0.143186	0.130663	-0.353017	0.438718	0.264958	0.022008	-0.0272733	0.167226	0.167771	0.0635267	0.30877	0.215399	0.333251	0.366208	0.300867	0.186636	0.0791453	0.209322	0.581015
IPI00005163	IPI00015161	54622	5147	0.150038	0.434454	-0.447122	-0.0677578	-0.0837438	0.159027	0.0217721	-0.0717329	0.270315	0.255958	-0.374652	-0.178594	-0.00546781	-0.376586	-0.0904959	-0.0688916	0.0421676	-0.199614	-0.101231	-0.303834	0.00389778	0.0350584	0.0267298	-0.010066	0.075293	0.0416815	0.357526	-0.0184416
IPI00005163	IPI00412264	54622	5764	-0.0962336	-0.0468718	-0.133209	0.0753501	0.0303936	0.00853463	0.0219976	0.0657797	-0.186753	0.136605	0.147804	0.0303874	0.0408099	-0.102525	0.167458	0.0465347	0.151144	0.0670506	0.239941	0.0844317	0.212328	-0.079617	-0.228654	0.190113	-0.0801471	0.113928	0.0415529	-0.0928189
IPI00005181	IPI00005881	5359	9140	0.0780339	0.378971	0.105839	0.243266	0.0399867	0.0164322	0.436877	0.202091	0.127411	0.385082	0.0932834	0.453891	0.247204	0.0768444	0.0478509	0.21983	0.255733	-0.142101	0.423506	0.589826	0.226853	0.0454617	0.277594	-0.0409414	0.238215	-0.0121493	0.381036	0.359823
IPI00005181	IPI00008552	5359	10539	-0.0574817	0.174995	-0.0528591	0.104394	-0.1423	-0.0491063	0.0832712	-0.0197558	-0.31842	-0.085028	-0.163145	-0.105125	0.124333	-0.0263816	0.0748271	-0.177473	-0.188419	0.0462054	-0.00425708	0.0849477	-0.244293	0.0558614	0.0729845	-0.0378158	0.0309718	0.24806	-0.185721	0.0175177
IPI00005181	IPI00025463	5359	22822	-0.166684	-0.152747	-0.142869	0.213771	0.0875908	0.0910717	0.03317	0.0712268	0.550843	0.517423	-0.319398	-0.157082	-0.140908	-0.0377153	-0.0529495	0.168537	-0.0376457	0.121752	-0.0900736	0.74525	-0.0724519	0.281013	0.044034	0.298062	-0.162454	-0.0578861	-0.0143686	0.0803716
IPI00005181	IPI00060572	5359	80028	-0.157912	-0.00124099	-0.12104	-0.0709878	-0.0138779	-0.228409	-0.22611	-0.0285797	-0.138989	-0.159061	-0.178394	-0.267558	-0.115117	0.115907	0.131308	-0.197527	-0.193509	-0.0247375	-0.14349	0.161972	-0.24809	0.00415305	0.0268268	-0.317533	-0.218717	-0.0150051	-0.375663	-0.115527
IPI00005692	IPI00007730	6183	11161	-0.0520702	0.0331358	0.122549	0.127162	0.0822887	0.0626446	-0.0762937	0.0260058	-0.0492049	0.0268429	-0.0218255	-0.011922	0.102003	-0.0125681	0.0852835	0.148385	0.073794	-0.0334126	0.0540159	0.177345	0.128089	-0.0674303	-0.044422	-0.0470218	0.0704676	0.0581149	-0.0693316	-0.0800512
IPI00006050	IPI00296058	9747	30008	-0.00873818	-0.0792535	-0.0272428	0.0244675	-0.119681	-0.0345914	0.105289	0.0593068	0.283109	0.227538	-0.409098	0.043903	0.0765949	-0.0245932	0.20074	0.376039	0.0782076	-0.354204	0.0705255	-0.137857	0.318954	-0.0145027	-0.0926794	-0.2714	-0.00943279	0.0716309	0.0503576	-0.0981299
IPI00006451	IPI00007730	4905	11161	0.0146712	0.0353228	0.137963	0.20325	0.370047	-0.0401583	0.0585654	0.0278032	0.0756111	0.0702652	0.024084	0.120129	0.0517881	-0.168889	-0.0238973	0.0715298	0.0910311	0.182518	-0.0318437	0.222685	0.245833	0.0821033	0.172556	0.28799	0.310796	-0.0357785	0.36219	0.225851
IPI00006663	IPI00007730	217	11161	0.0327659	0.232951	0.0877301	0.0864698	-0.21536	0.0670362	0.0995484	-0.124441	0.018714	0.167291	0.0976897	0.128977	-0.102434	0.131837	-0.230403	-0.0210625	0.0819652	-0.0922432	-0.0402104	-0.162067	-0.204383	0.0603333	0.167617	0.332447	0.186055	0.125402	0.168893	0.1688
IPI00006779	IPI00021298	9470	54474	-0.0854585	-0.0840621	0.12545	0.109274	0.175431	0.0767794	-0.218309	-0.0989581	-0.0731122	-0.16371	0.00599852	-0.0311273	-0.157383	-0.142959	0.0147812	-0.378586	-0.179361	0.115301	0.145359	0.304888	-0.039899	0.0200861	0.0776778	-0.0913831	0.148095	-0.0827758	-0.190114	-0.392756
IPI00006900	IPI00412264	57050	5764	-0.373164	-0.191085	-0.119153	-0.148007	-0.106567	-0.232416	-0.105158	-0.0527653	-0.236418	-0.0592467	0.0321844	0.078531	0.133042	-0.0950941	0.0916562	-0.0137037	-0.0977766	-0.0479828	-0.545569	-0.634829	-0.381545	-0.0736977	-0.20585	0.151528	-0.130392	-0.125513	0.346406	-0.437513
IPI00007047	IPI00007730	6279	11161	-0.0784694	-0.0300846	0.106259	-0.191645	-0.142861	-0.0463818	-0.127357	-0.123739	-0.0291946	-0.0655383	-0.11739	0.0945884	-0.0823925	-0.0365991	0.0554072	0.0856994	0.0832782	-0.00168714	-0.0838747	-0.221301	0.0180308	0.111032	0.000260858	-0.0199745	0.118104	-0.0121825	-0.0744265	-0.0425027
IPI00007047	IPI00007866	6279	64284	-0.440606	0.122325	0.0489959	-0.120915	-0.0353721	-0.0289656	0.245521	0.00940197	0.208784	-0.280528	0.167686	-0.173616	-0.0273971	-0.119649	0.0478342	0.0275699	-0.355719	0.312868	-0.0686087	-0.325169	0.0683451	0.0443725	0.419727	0.124613	0.342363	0.224106	-0.494231	0.17773
IPI00007047	IPI00021634	6279	64837	-0.376245	0.480926	-0.185539	-0.338518	0.0582643	-0.558081	0.186764	0.225901	-0.00750373	0.117159	-0.0224195	0.177224	-0.246378	-0.164908	-0.0239542	-0.0411208	-0.135792	-0.194559	-0.351212	-0.663754	0.0234243	0.0841834	-0.53324	-0.00810258	0.0329547	0.096712	0.247218	-0.310356
IPI00007047	IPI00029127	6279	2661	-0.00569467	-0.449171	-0.0260289	0.0359049	0.0256931	-0.3903	-0.0122155	0.0957522	0.163716	-0.0436914	-0.28836	-0.321764	-0.0281314	0.0453637	-0.0212066	0.140581	-0.0719046	0.19122	-0.196646	-0.0744256	-0.0584309	-0.0741597	0.155207	0.031531	-0.272248	-0.0119513	0.169346	-0.24348
IPI00007047	IPI00400922	6279	22984	-0.150472	0.266945	0.102459	-0.452035	-0.201976	0.176021	-0.000307181	-0.0350061	0.0604487	-0.0288464	-0.0899299	-0.0386896	-0.0600262	0.0371486	-0.0417612	0.0460563	0.0138838	0.116169	-0.0045594	-0.427357	0.321732	-0.0428535	-0.512332	0.0782448	0.0805651	0.0657246	-0.0131697	-0.035533
IPI00007123	IPI00027454	27330	3164	0.227883	-0.0914418	0.101056	0.0149722	-0.0147365	-0.00040913	0.0839107	-0.0965374	0.23126	-0.118686	-0.0880875	-0.300347	0.111777	0.0405378	-0.0119049	0.124339	-0.0704686	0.0815571	0.184885	-0.0540766	0.361203	0.0538522	0.120524	0.0787563	-0.0638046	0.0888953	0.0770544	0.0450467
IPI00007155	IPI00219684	51160	2170	-0.31405	0.156918	-0.0347634	0.0436118	-0.238604	0.0898477	0.162256	-0.16637	-0.0505416	0.153842	-0.197359	0.21977	-0.0454229	-0.181142	0.26814	-0.430125	0.156396	0.272773	-0.263629	-0.0671966	-0.1652	-0.0404389	-0.0569875	0.425538	0.254271	-0.00506011	0.244356	0.0611305
IPI00007155	IPI00292168	51160	25842	0.119329	-0.269472	-0.120524	-0.0157512	0.279161	0.145586	-0.154553	0.238302	0.098991	-0.105837	0.108068	-0.38401	0.207252	-0.157554	-0.0537881	-0.103264	-0.0823907	-0.0714994	0.0208084	0.430069	0.0102666	-0.165075	0.183489	-0.0971801	0.116315	0.119122	0.0287811	0.0169838
IPI00007304	IPI00412264	10425	5764	0.0692517	-0.241468	-0.0042274	-0.0539517	0.0153401	0.0249132	-0.0951628	-0.00658391	-0.00460284	-0.136886	-0.102006	-0.19726	-0.00231511	-0.111181	-0.0476845	-0.164634	0.150749	-0.177059	-0.112138	-0.0216297	-0.294392	-0.0659993	-0.0475072	0.0445728	-0.0490625	0.0257084	-0.0443401	-0.20778
IPI00007393	IPI00014253	10513	23212	-0.0834759	0.0406899	0.105473	0.00424775	0.430402	-0.0400781	0.137924	0.107278	0.125084	-0.0169487	0.137635	0.109847	0.0466437	0.104669	0.256339	-0.00892569	0.10475	0.166549	0.0064061	-0.0877539	0.0863572	-0.00180756	0.33646	0.104203	0.210546	0.0728119	0.371736	0.420526
IPI00007393	IPI00022223	10513	81029	0.0229868	0.0448344	0.176395	0.158893	0.333925	-0.0482301	0.101947	0.175049	0.0924919	0.115053	0.00441744	0.0214436	0.175115	-0.0819049	0.161622	0.290549	0.122076	-0.183931	-0.0974239	-0.168508	0.247172	0.0763516	0.313212	0.00706069	0.0895664	-0.0300807	-0.270879	0.0255337
IPI00007393	IPI00027875	10513	23208	0.017535	0.278898	-0.160905	0.103347	-0.23811	0.210072	0.123339	-0.223753	0.0848345	-0.179533	0.0260696	-0.158728	0.0288668	-0.158383	0.0362944	0.428345	-0.00529593	0.240536	0.147212	0.195149	0.0617687	0.0229852	-0.00240965	0.0971499	-0.125997	-0.0582139	-0.066004	0.139827
IPI00007393	IPI00100796	10513	51510	-0.057546	0.192975	0.139308	0.191158	0.438256	0.182473	0.393432	0.296015	0.136145	0.128163	0.10399	0.427402	0.369799	0.134783	0.0891548	0.260142	0.166738	0.118902	0.066579	-0.137725	0.247422	-0.00674035	0.150816	0.186183	0.217153	0.0506089	0.401157	0.479737
IPI00007393	IPI00470595	10513	79594	0.104715	0.2157	-0.183612	0.145551	-0.18047	0.185855	-0.116096	0.0287218	-0.104074	0.121877	0.00488844	-0.352454	-0.00670789	-0.0311845	-0.0343222	0.0708031	0.0514043	-0.167125	-0.11116	-0.16945	0.19216	-0.0663604	0.0845721	-0.0589279	0.0789485	-0.034075	-0.00266468	0.12393
IPI00007909	IPI00010248	10567	51324	0.0122487	-0.183682	0.00402936	0.0654084	0.0383936	0.128152	0.0806538	0.0293745	0.202621	0.0875254	-0.0477843	0.224939	0.287298	0.203464	-0.0178811	-0.193734	-0.0424848	-0.0668985	0.00379304	0.308996	0.288328	-0.026731	-0.0947694	0.135293	0.0750121	0.170474	0.181831	0.0264809
IPI00008240	IPI00291412	4141	9647	-0.0207614	-0.29644	0.0495917	0.224906	-0.0195651	0.0190032	0.0277375	-0.0392864	0.13706	0.0730865	0.0279892	-0.271485	0.304158	0.0217621	0.0744072	-0.0597713	0.0260636	-0.00952991	0.0670431	0.0470328	-0.0464206	-0.0115897	0.121748	-0.154856	-0.0322279	0.107644	-0.212803	-0.0830676
IPI00008527	IPI00412264	6176	5764	-0.144344	0.0374954	-0.0598513	0.0346579	-0.141709	-0.443993	-0.00464475	-0.0329011	-0.098575	-0.00457352	0.191215	-0.0166948	0.0163045	0.173162	-0.0535065	-0.110884	-0.139597	-0.0803898	-0.595133	-0.604443	-0.0749548	-0.180331	0.0794892	0.0440119	-0.230523	0.0644706	0.04449	-0.268406
IPI00008552	IPI00296058	10539	30008	-0.0161143	0.0705718	-0.285007	0.0503646	-0.0265624	0.0459646	0.0236109	-0.0817852	-0.0804258	-0.0691081	0.326708	-0.325665	-0.110284	0.0727587	0.0720064	-0.0651431	-0.0186773	0.087335	-0.0459694	0.0172316	-0.236015	-0.129964	-0.219749	-0.22516	-0.0157511	-0.026934	-0.101977	-0.0608297
IPI00008771	IPI00296058	3087	30008	-0.185168	0.0661973	0.431435	0.207154	0.185094	0.0815603	-0.273236	-0.184783	-0.0872816	0.250336	0.0514269	0.181699	-0.226195	0.0629659	-0.127956	-0.0151454	-0.408002	0.00120595	-0.114188	-0.269591	-0.265956	-0.00123961	-0.0207746	-0.282995	0.212031	-0.0335599	0.00668886	-0.222622
IPI00008780	IPI00412264	8614	5764	0.110665	-0.253095	-0.226489	-0.0130913	0.148239	-0.00136771	-0.020883	-0.122603	0.162113	0.16946	-0.0659755	-0.176246	0.0586361	0.0632387	0.0830291	-0.10617	-0.142653	0.0548757	0.020918	-0.541339	0.304841	0.00934008	0.0439929	-0.0572015	0.193894	0.104586	-0.172269	0.0805601
IPI00008829	IPI00007730	5427	11161	0.0585221	0.0567281	0.409724	0.200949	0.208931	0.117292	-0.0306831	0.176559	-0.0158022	0.0986748	0.0284344	0.184399	-0.0183502	-0.0686509	-0.318844	0.00110756	-0.193636	0.00346846	0.0916431	0.328353	0.17676	-0.0896203	0.345726	-0.128476	0.0350089	-0.138629	-0.133916	-0.110257
IPI00009148	IPI00007866	11165	64284	-0.0521018	0.215363	-0.283169	0.126569	0.0652149	-0.461815	0.0506151	0.103053	0.202031	-0.103777	0.281643	-0.353481	-0.00624507	-0.0649305	0.0067173	-0.210431	-0.057708	-0.0842634	-0.147199	-0.128244	-0.0229407	0.117018	0.285528	0.138558	0.128223	0.0113061	-0.0281417	-0.164079
IPI00009148	IPI00008527	11165	6176	0.0259864	-0.189512	0.16328	-0.0893658	-0.12561	-0.287789	-0.10196	0.225502	0.211444	0.38476	-0.177893	0.0500982	0.144427	-0.240718	0.189809	-0.117758	0.210682	-0.216078	-0.210356	0.0171547	0.260647	-0.026	0.178868	0.0889846	0.0526542	-0.106808	0.221002	0.078203
IPI00009148	IPI00012772	11165	6132	0.0287577	-0.377528	0.276437	0.0114236	0.0847699	-0.395522	0.108595	0.243417	0.0720681	0.328844	0.0317284	0.0239823	0.0696213	-0.211821	0.236856	0.0413713	0.264998	-0.0431978	-0.150983	0.191568	0.518401	0.00143346	0.266063	0.132378	0.113803	-0.0274752	0.151915	0.284776
IPI00009210	IPI00412264	11266	5764	-0.0906461	0.0159597	0.0420142	0.00871799	0.0642179	0.2723	0.0291487	-0.142788	0.00668441	0.0884239	-0.0546894	-0.192087	-0.0504148	0.0960362	-0.0520532	0.0516715	0.0866273	-0.24642	-0.212156	-0.633145	-0.260845	0.000947297	-0.0526705	-0.119498	-0.240304	-0.0680093	0.15737	-0.193869
IPI00009889	IPI00000171	6303	81628	0.133923	-0.230127	0.0674337	0.0596973	0.100535	-0.250606	-0.0625546	-0.202812	0.0574199	-0.133022	-0.170485	0.268756	0.0805279	-0.148549	-0.324949	0.029383	0.10315	-0.247905	-0.0484043	0.359085	0.156231	0.0785391	-0.186442	-0.0817708	-0.148389	-0.189516	0.109797	0.214314
IPI00009889	IPI00005222	6303	2051	0.0889286	-0.287374	0.00584552	-0.0166965	0.278656	-0.301067	-0.0866794	0.234632	-0.10029	-0.136613	0.139488	0.137166	-0.0761306	-0.174827	-0.177907	-0.082756	-0.214693	-0.0480735	-0.251871	0.561906	-0.064253	0.00336758	-0.0605152	-0.170774	-0.14244	0.0558442	-0.195808	-0.162657
IPI00009889	IPI00007021	6303	51003	-0.285038	-0.262768	-0.0291844	0.145874	0.0923285	-0.00653849	0.0780822	0.0768168	-0.138438	-0.356685	0.032964	0.0117783	-0.120322	0.056074	-0.0988898	0.121775	-0.141208	-0.122774	-0.229179	0.22293	0.186156	0.120682	0.16072	-0.150831	-0.167235	0.138523	-0.0602258	0.105629
IPI00009889	IPI00007320	6303	22980	0.127694	0.170795	0.0502212	0.206886	0.0634286	-0.207382	-0.0381886	0.0406189	-0.0565949	-0.0617351	0.098053	0.108018	-0.126391	-0.15064	-0.0845458	0.0448309	0.105611	-0.0553556	0.0387683	-0.18982	0.21095	-0.0449946	0.0614013	-0.149516	0.0673067	0.0694651	0.180211	-0.0111583
IPI00009889	IPI00007730	6303	11161	0.00086184	-0.115864	-0.0794297	-0.0910432	-0.151086	-0.0825946	-0.136214	-0.16238	0.0654318	-0.182885	-0.0901272	0.109754	-0.106354	-0.088836	-0.0395061	-0.180469	0.0315296	0.122564	-0.0265281	-0.30977	-0.195616	0.286244	0.0835063	0.177576	0.0422119	0.0813632	0.0280142	0.00930007
IPI00009889	IPI00008527	6303	6176	0.436509	0.280604	0.189577	0.254825	0.18634	0.168563	-0.0123319	-0.0886327	-0.0380356	-0.44718	-0.0593235	0.397934	0.170977	-0.217448	-0.16313	0.260184	0.0687781	0.0549174	0.349579	-0.218005	-0.216766	0.114795	0.146892	0.131122	0.231424	0.052999	-0.0607502	-0.0271189
IPI00009889	IPI00019903	6303	51204	-0.105638	-0.210473	0.248433	0.202553	-0.0804488	-0.117034	0.179868	-0.133718	-0.313758	-0.395108	-0.367408	0.140274	-0.00832523	0.117633	-0.127234	-0.528761	-0.2613	0.165184	0.122215	0.0239669	-0.275982	-0.189863	0.166986	0.12051	-0.109379	0.132967	0.107191	-0.0889123
IPI00009889	IPI00028565	6303	2634	0.343082	0.124825	0.0620487	0.364241	0.308974	0.321299	0.37077	0.272084	0.29161	0.588214	0.358654	-0.0981839	0.409438	-0.141028	0.0884643	0.250926	0.172898	0.00799136	0.304215	0.601621	0.563983	0.154699	0.282155	-0.0508008	-0.181349	-0.0984585	-0.103589	0.431664
IPI00009889	IPI00029127	6303	2661	-0.130265	-0.2662	-0.135131	-0.03874	0.084894	-0.227695	-0.0645074	-0.0330781	0.10142	-0.256477	-0.167314	-0.0229919	-0.0974125	0.135691	-0.214244	0.227689	-0.294605	-0.00739082	-0.215644	-0.0542182	0.00692823	-0.0610828	-0.0299209	-0.17279	-0.122407	0.0179409	-0.270373	0.110418
IPI00009889	IPI00163230	6303	10980	0.116983	0.0498806	0.0422826	0.044427	-0.358635	-0.20783	0.0257064	-0.108374	-0.167741	-0.0485963	-0.146391	-0.063879	0.0577557	-0.0237671	0.0311498	-0.488841	-0.0688058	-0.0511501	0.0215732	0.237361	-0.215622	0.0856939	-0.228078	0.152427	-0.0552166	-0.0711969	0.0719149	-0.160902
IPI00009889	IPI00220362	6303	3336	0.392036	0.236454	0.304824	-0.208115	-0.35255	0.112299	0.0726199	-0.00456729	-0.347269	0.210937	-0.133152	-0.266026	0.323251	-0.131704	-0.0256612	-0.322306	0.0646454	-0.0679591	0.102191	-0.373239	-0.459462	0.422829	0.102907	0.387833	0.204303	0.0861122	0.297281	-0.0547219
IPI00009889	IPI00304582	6303	3739	-0.163764	-0.0449858	-0.154844	0.265768	0.106935	0.00186143	-0.135478	0.0653291	-0.178528	-0.214034	0.268616	0.0086116	0.0825725	-0.122188	-0.216335	0.297345	-0.0708016	0.171836	0.00639799	-0.11952	0.0873826	-0.0732548	-0.0562557	0.159109	0.343438	0.0572848	-0.177523	0.0641823
IPI00009889	IPI00307547	6303	55848	0.0695855	0.0358904	0.120336	-0.00220699	-0.0521192	0.309712	0.0638119	0.123838	-0.0177465	-0.132466	-0.0773789	-0.10302	0.235863	-0.189523	0.129077	-0.306447	-0.0432179	-0.030347	0.299851	-0.419121	-0.0821508	0.113217	-0.184218	0.268825	0.121037	-0.0669603	0.167243	-0.0594912
IPI00009889	IPI00412264	6303	5764	-0.125294	-0.0515062	-0.0258455	-0.023372	-0.0638946	-0.22081	0.0141657	-0.0161697	0.0016024	0.0568489	0.125923	-0.0265576	-0.0504867	0.00122581	0.00726774	-0.180472	-0.177597	0.0911024	-0.262104	0.15967	0.0690761	-0.204857	-0.0531299	0.0763645	-0.11572	-0.123953	0.0764071	0.120227
IPI00009889	IPI00604763	6303	51669	0.397735	0.342842	0.0907801	0.408259	0.279181	0.0607011	-0.0442994	0.190207	0.356887	0.0476416	-0.242855	-0.0823802	0.489229	-0.112538	0.0821427	0.0888729	0.244856	0.0444182	0.225289	0.390925	0.423274	0.447308	0.251153	0.375726	0.349326	0.0569882	0.335584	-0.148703
IPI00010120	IPI00001685	1488	10742	-0.219981	-0.0583209	-0.243718	0.0302	0.0975785	0.457545	0.102113	-0.259518	0.162597	-0.153935	-0.0144602	0.260281	-0.153842	-0.311466	0.0195336	-0.192018	0.113316	0.107111	0.155451	-0.152935	-0.222789	0.00507424	0.225744	0.0382067	-0.244471	0.0794228	0.550593	0.0656666
IPI00010120	IPI00008304	1488	64400	0.163823	0.384219	-0.0575608	0.0287233	-0.079339	-0.098955	0.282326	0.189454	0.481444	-0.0656491	0.288321	-0.394875	0.220528	-0.0987481	0.205109	-0.0747438	0.0906247	0.153929	0.0696506	-0.339121	0.459368	0.0257442	-0.41468	0.0222111	-0.0481479	0.0875866	0.300939	0.373642
IPI00010165	IPI00418676	57336	80021	0.346525	-0.0714641	-0.172552	-0.0674177	-0.0553298	-0.0992306	-0.0585751	0.0617011	-0.176922	0.170585	0.0951086	-0.321568	0.0967748	-0.0384484	0.00431676	-0.310558	0.0587676	0.00889365	0.0973788	-0.368442	0.0145077	0.0374926	0.161919	0.0726312	-0.208655	-0.237892	0.224557	-0.219413
IPI00010248	IPI00102580	51324	66036	-0.238988	-0.0312223	0.148204	-0.0322017	-0.0257738	-0.101438	-0.0467948	0.0485826	0.196889	0.229533	0.0389743	0.0128566	0.0434077	0.129711	0.067946	0.134759	-0.0537663	-0.037514	-0.0863345	-0.0459198	0.156369	0.0263722	0.0166298	0.0125301	-0.00237106	-0.0243662	0.0713055	0.0707502
IPI00010865	IPI00012504	1460	51710	-0.121941	-0.0186814	-0.218327	-0.012806	0.170693	0.0941828	-0.20827	0.0272258	-0.100218	0.0448304	-0.222622	-0.342811	-0.203642	-0.0823632	-0.110493	-0.228125	-0.0976062	-0.120654	-0.144841	-0.0937025	-0.307156	0.0148963	0.00825504	-0.0917703	-0.0308282	-0.119779	0.207051	-0.173964
IPI00011549	IPI00007765	7185	3313	-0.198915	0.5813	-0.0462726	0.161048	-0.0346976	0.0607693	-0.343761	-0.339171	-0.0105544	0.0878694	-0.0320562	0.121115	-0.0409676	0.128636	-0.103633	-0.263017	-0.219339	-0.112044	-0.00516677	-0.501414	-0.121518	0.160302	-0.00236212	-0.558481	-0.286504	0.461107	-0.520884	-0.256408
IPI00011549	IPI00023860	7185	4673	-0.078436	-0.0179987	-0.00457854	0.174144	-0.0544523	-0.243279	-0.210888	-0.319084	-0.392124	0.145267	-0.205728	0.155287	-0.212136	0.0639623	-0.222083	-0.25461	-0.281075	0.183994	0.0231732	-0.293969	-0.46991	-0.00769698	-0.0350556	-0.447161	-0.338575	0.3285	-0.250245	-0.357507
IPI00011549	IPI00029628	7185	5955	-0.392266	-0.0281603	-0.340706	-0.0836421	0.0107471	-0.336277	-0.381848	-0.512364	-0.034704	-0.205257	-0.121529	0.0788656	-0.119461	0.100614	0.229733	-0.204799	-0.419806	-0.74346	-0.201792	-0.549023	-0.450392	-0.011016	-0.0925741	-0.598116	-0.275564	0.427755	-0.437986	-0.34218
IPI00011549	IPI00215637	7185	1654	0.089238	0.332406	-0.191359	0.147875	-0.15747	-0.180148	-0.0980415	-0.209677	-0.0119745	-0.0545339	-0.0603007	-0.206592	-0.182175	0.108732	-0.344839	-0.0822959	-0.080947	-0.240574	-0.0835029	-0.123854	-0.0170315	0.00302809	0.00555866	-0.395712	0.0248473	0.242601	-0.201513	-0.0401286
IPI00011604	IPI00012450	2653	9111	0.00651494	-0.0399172	0.173625	0.348762	-0.0321511	-0.275788	-0.236189	0.393537	0.654072	-0.513182	-0.282254	0.255146	0.188978	0.28327	0.274056	0.100497	-0.362894	-0.398843	-0.236073	-0.301264	0.377824	-0.0444657	0.107287	0.255303	0.229484	0.253629	0.311618	0.497851
IPI00012060	IPI00007021	7320	51003	-0.144136	-0.333202	0.0510833	-0.17561	-0.131771	0.0119967	0.00660859	0.0689763	-0.169825	0.0602256	0.00768939	0.0839302	-0.304904	-0.144462	-0.0341743	0.085964	0.0110419	-0.126759	-0.0370898	-0.105093	0.102952	0.09118	0.379013	-0.16144	-0.0136863	-0.0463565	-0.174593	-0.098174
IPI00012225	IPI00412264	79101	5764	-0.150249	0.173396	-0.135498	-0.00970729	-0.0166123	-0.0167322	-0.112467	-0.10277	-0.0987074	-0.0116092	0.299285	-0.330134	-0.048516	-0.113184	0.0331249	-0.0408863	-0.126564	0.0687824	-0.271458	-0.664267	-0.284735	-0.0769608	-0.0250257	0.0293341	-0.129141	-0.0907819	0.197459	-0.310017
IPI00012512	IPI00001871	22800	5074	-0.0965161	-0.104319	0.226304	0.0890857	0.134925	0.129491	-0.0473877	0.35368	0.421886	-0.109205	-0.0901137	0.0221724	0.0606998	0.0656783	-0.0692337	0.253131	0.200842	0.000948974	0.283624	0.297909	0.32355	-0.016657	0.0929232	-0.0125851	0.0721404	0.0763851	0.117154	0.134885
IPI00012512	IPI00009750	22800	3960	-0.0351321	0.148764	0.298217	0.23598	-0.0709507	0.220231	-0.0129893	-0.0671542	-0.234064	-0.585769	-0.383303	-0.158099	-0.00710943	-0.0593387	-0.360115	-0.314979	0.0251781	0.000784129	0.0691294	0.336823	0.293183	0.00273731	-0.330947	-0.32294	0.220237	-0.581759	-0.324472	0.210861
IPI00012587	IPI00163230	5728	10980	0.138847	-0.0927317	0.10701	0.161299	0.174307	-0.11907	-0.0671087	0.043855	0.321305	-0.0262405	0.184239	-0.274576	-0.0550399	0.134807	-0.0149706	-0.245098	0.222308	-0.107317	0.00182332	0.327215	0.183662	0.126604	0.0826348	0.0984029	0.0853688	0.143615	0.170841	0.0835899
IPI00012587	IPI00410714	5728	3040	0.283358	-0.151886	-0.135572	-0.101172	-0.343654	-0.257116	-0.198433	0.128053	-0.0670202	-0.378824	-0.0835302	0.0440992	-0.379593	-0.0751947	0.108323	-0.0633343	0.264227	-0.231362	-0.291038	-0.20791	0.230532	0.0661971	0.331397	-0.0374546	-0.0883036	0.151731	-0.123177	0.00688374
IPI00012870	IPI00013122	208	11140	-0.119547	0.241649	0.00351519	0.00535039	-0.0185146	0.0495144	0.0079826	-0.101294	-0.132937	0.145509	-0.0104245	0.350881	0.0949161	0.186071	0.184632	0.153547	-0.362381	-0.134032	0.026743	-0.0738501	-0.100273	-0.105008	0.098315	0.148593	0.21086	0.0362619	-0.0282486	0.0495377
IPI00013068	IPI00298817	3646	10900	-0.170105	-0.0714625	-0.0202936	-0.113302	-0.0627915	-0.544278	-0.184168	0.0496151	-0.142109	0.243915	-0.0145685	0.0489313	-0.329956	-0.126683	-0.00511474	0.202355	-0.149894	0.536996	-0.522762	-0.275569	-0.234967	-0.0120898	-0.217869	0.0568127	0.0129742	0.0917696	-0.531694	0.0196675
IPI00013215	IPI00018350	4998	4174	0.0367303	0.45131	0.253374	0.504493	0.403748	0.389732	0.418138	0.131911	0.723084	0.0240963	0.342451	0.559187	-0.0683305	-0.150164	-0.0347832	0.682112	-0.048581	0.190707	0.401477	-0.113197	0.807149	-0.289108	0.167745	-0.371193	0.042098	0.488577	0.0958547	-0.196921
IPI00013215	IPI00465294	4998	988	-0.0344706	-0.167249	0.114787	0.0820905	0.154779	0.105075	0.371937	0.228482	0.217845	-0.154232	0.10184	-0.045214	-0.0193081	-0.110824	0.11012	0.0857259	0.296572	0.0679878	0.042734	-0.157736	0.306616	0.0700102	0.331661	0.0742606	-0.0395669	0.400061	-0.21426	-0.23214
IPI00013216	IPI00465294	4999	988	0.0645932	0.0547051	-0.0926321	0.165403	0.099373	0.174378	0.2914	0.247971	0.373133	0.0920401	0.0759475	0.312574	0.148632	0.295416	0.0747796	0.211884	0.319551	0.251599	0.125984	0.314784	0.250696	0.0477303	-0.0196981	0.184408	-0.0534499	0.17499	0.179048	0.391903
IPI00013313	IPI00300371	79159	23450	0.0397445	-0.105299	0.375303	0.37746	0.237018	0.381431	0.272321	0.194967	0.244567	-0.068674	0.468749	0.49441	0.0912749	0.321201	-0.207802	0.132868	0.1365	0.145004	0.160072	-0.127197	0.321364	-0.0781615	-0.102274	-0.148687	-0.0869621	0.00459125	-0.00507618	0.0479609
IPI00013467	IPI00007304	699	10425	0.136183	0.0314378	-0.109085	0.0159184	0.0740354	0.0249338	-0.0540204	0.0843332	0.0342418	-0.236187	0.109204	-0.176326	0.0610281	-0.0693113	-0.00489093	-0.0158566	0.0126211	0.0270618	0.02367	-0.0384543	0.159836	-0.00148158	0.119752	0.00720135	-0.0869995	0.0671894	-0.0402217	-0.033091
IPI00013773	IPI00007765	8737	3313	0.0407758	0.337283	0.00366922	0.0378507	0.165886	0.0506534	0.00293345	0.496389	0.211164	-0.294147	0.133974	0.227691	0.249117	-0.09816	-0.140323	0.394111	-0.172997	0.278762	0.0489763	0.110661	0.260744	-0.100952	0.666661	0.247242	-0.0783871	0.0530172	0.401676	0.249762
IPI00013773	IPI00029628	8737	5955	0.0371615	-0.696237	0.159692	-0.00824393	0.0415686	-0.392766	0.296194	0.4586	0.265133	-0.315556	-0.0573586	0.642631	0.204397	0.45132	0.0771056	0.166712	-0.124539	-0.105228	-0.116575	0.420822	-0.0306414	-0.0154456	0.550525	0.423339	0.10109	0.0355041	0.260603	0.300739
IPI00013949	IPI00412264	6449	5764	-0.154138	0.0375849	0.0197987	-0.0478904	0.0545111	0.354759	-0.0491124	-0.131382	-0.10015	-0.0774938	0.0594874	0.0793827	-0.0258306	0.108402	-0.0596145	-0.203591	-0.0665485	-0.00702538	-0.0915478	-0.502325	-0.225572	-0.156944	0.147325	-0.152629	-0.277083	-0.00367073	-0.186124	-0.152078
IPI00014539	IPI00009889	3219	6303	-0.235474	-0.0916798	-0.0934904	-0.0723164	0.275426	0.042814	-0.00908716	-0.171319	-0.0787299	-0.247129	-0.160568	-0.0664793	-0.0455205	-0.00852252	-0.159226	0.0821004	-0.134456	-0.191046	-0.0842602	0.733288	0.15423	-0.105095	0.0147109	-0.164788	-0.0759687	0.0206258	0.0443716	0.00336038
IPI00014808	IPI00007730	5050	11161	-0.144968	0.301131	0.261774	0.337167	0.178398	0.19664	0.0322643	0.223623	0.00831297	0.0891031	0.0311668	0.288913	0.00547302	0.0821375	-0.0613589	0.138802	-0.038262	0.250342	0.106174	0.403095	0.175438	0.266118	0.390939	0.26936	-0.0422811	0.0388132	0.113409	0.099267
IPI00014808	IPI00299149	5050	6613	0.136166	0.401523	0.0599286	0.0186057	0.264042	0.280316	0.175883	0.20733	0.195073	0.122533	0.0620597	-0.0134381	-0.0690564	0.195327	-0.240995	0.176868	0.0755668	0.18443	0.340312	0.0602408	0.243027	0.0709806	0.0990654	0.0961337	0.0590427	0.0603376	0.0201379	0.21925
IPI00014939	IPI00412264	8195	5764	0.0442355	-0.288792	0.155269	-0.167147	-0.243758	0.360313	-0.0929602	-0.0757314	-0.0677803	0.0266188	0.199727	0.213433	-0.0459269	-0.1869	0.0572822	0.251345	0.186165	-0.0692288	0.105543	-0.581867	-0.332599	-0.0641858	-0.0626564	0.113672	-0.368784	0.157581	0.228786	-0.343166
IPI00015161	IPI00008219	5147	5886	0.267968	0.198531	0.0500457	0.241947	0.584738	-0.0592151	0.214461	0.401227	-0.155742	-0.399625	0.236076	0.0722967	-0.271408	0.176746	-0.146315	0.277342	0.168997	-0.0408878	0.255165	-0.628043	0.24456	0.123803	0.0844294	0.213824	0.0590336	0.438458	-0.0553585	0.492954
IPI00015177	IPI00022445	5366	5473	0.63701	0.0759581	0.109686	-0.0921007	0.315074	0.0932088	-0.0980266	-0.146431	-0.26085	-0.363789	-0.219496	-0.0589998	0.0445328	-0.189691	0.148943	-0.217552	0.118719	0.137377	0.295822	0.278117	0.274611	-0.0343256	0.235978	0.0616899	0.279505	-0.116316	0.0558078	0.306896
IPI00015345	IPI00028954	1951	8888	-0.113159	0.0041154	0.15843	-0.0282333	-0.0358261	0.108607	-0.044995	0.0116987	0.0125971	0.079761	-0.159664	-0.0445587	0.104559	0.0974396	0.0221015	0.000503604	0.171381	-0.0816762	-0.016952	0.114889	0.181487	0.0761863	0.00888006	0.050856	0.0916149	-0.028078	0.0315693	-0.0886952
IPI00015345	IPI00334433	1951	49855	0.132261	0.0588328	-0.13595	-0.0456925	0.0377349	0.323233	0.061294	0.0221142	0.0352925	0.138409	-0.00948159	-0.334973	0.000426262	-0.000463392	0.0728931	0.107624	0.119206	-0.157838	0.170172	0.215551	0.128237	-0.0376141	0.0959887	-0.0217912	-0.146334	0.0443451	0.0557952	0.0595405
IPI00015972	IPI00412264	1345	5764	-0.2151	0.140641	-0.0103523	-0.0779038	0.0991551	0.058293	-0.0524363	-0.175293	-0.05569	-0.0433838	0.210615	0.0275384	0.0452034	0.0281441	-0.0388268	0.181423	0.188231	-0.116189	-0.194267	-0.270041	-0.348587	-0.0982513	-0.0355916	0.215043	-0.195558	0.0685348	-0.00417457	-0.353195
IPI00016910	IPI00024364	8663	3842	0.36849	0.307334	0.0936692	0.136274	0.295308	-0.0533445	0.0363884	0.438776	0.275398	-0.0953007	0.18143	-0.273437	0.0987467	0.11852	0.0224177	0.363611	0.197036	0.208404	0.321257	0.527416	0.326887	0.253942	-0.00629636	-0.113635	-0.309942	0.00561848	0.0428544	0.376155
IPI00017450	IPI00412264	2962	5764	-0.0551842	-0.164123	-0.0343976	-0.0715394	0.0602138	0.12653	-0.121364	0.0381868	0.0643185	-0.0670276	0.0937868	0.104635	-0.0215785	-0.193512	0.019392	-0.0419018	0.0341801	-0.101447	-0.287871	-0.285675	-0.247597	0.0127257	0.0741269	0.0969725	0.0143256	-0.111304	0.0737907	-0.244358
IPI00017746	IPI00412264	580	5764	-0.248455	0.10862	0.0299075	-0.12154	-0.0140888	-0.26384	0.034714	-5.39578e-05	-0.0738615	0.105829	0.161354	-0.0140798	0.0830525	-0.247585	-0.1543	0.379888	-0.22545	0.0282381	-0.374693	-0.403277	-0.387649	-0.177074	-0.00492564	-0.0931819	-0.0754469	0.120722	0.0448935	-0.343017
IPI00018288	IPI00007730	5432	11161	-0.0501206	0.246948	0.235823	-0.0084289	0.060665	0.0548007	0.0932153	0.0893148	0.00564634	0.122836	0.081089	0.102828	0.0347266	-0.0168935	-0.144455	0.079156	0.0262672	-0.0186442	-0.030315	0.047126	0.080644	0.026747	0.306971	-0.0160866	0.111982	-0.0980674	-0.0354945	0.0757447
IPI00018288	IPI00008780	5432	8614	0.0724757	0.0150429	-0.0925288	0.109639	0.00562552	-0.170656	0.0350601	0.101454	-0.0117446	-0.180403	-0.135114	-0.118665	0.0947688	0.0917979	0.110085	-0.24563	-0.108518	-0.0738202	0.0494464	0.147192	-0.128878	-0.0149676	-0.0446777	0.0928489	-0.0114437	-0.339229	0.0271443	-0.221951
IPI00018330	IPI00007765	4792	3313	0.342541	0.621249	0.344194	0.310933	-0.0230866	0.0719942	-0.230992	0.0445737	-0.328392	-0.234179	0.144415	-0.113271	0.32168	0.318214	-0.144113	-0.0760958	0.268466	0.476493	0.050083	0.205884	-0.0275141	-0.0229535	0.306727	-0.526745	0.35383	0.526942	0.124591	-0.233411
IPI00018330	IPI00018350	4792	4174	0.343534	-0.389479	0.2672	0.104962	-0.219935	-0.0320334	0.0605734	-0.0166464	-0.206337	-0.257872	-0.0863442	0.200883	0.245274	-0.0671736	-0.381889	-0.108864	0.191904	0.0484631	0.444957	-0.222641	-0.318943	0.333815	-0.0220614	0.109529	0.166548	0.39773	0.199844	-0.344323
IPI00018330	IPI00298738	4792	5442	0.111225	-0.0576603	0.16609	-0.155538	-0.136956	-0.167297	0.0119099	0.0850117	-0.0769104	0.0648551	-0.0624625	0.145275	-0.170913	-0.18403	0.172305	-0.0223666	0.0291932	0.259252	0.0242349	0.209894	-0.254905	0.162939	-0.118933	0.0283191	0.0865422	-0.253493	-0.0318412	0.0678779
IPI00018349	IPI00019284	4173	8900	0.111417	-0.0736861	0.499334	-0.313939	-0.20008	0.28596	-0.165555	-0.064459	-0.24289	-0.116735	0.243546	-0.193671	-0.101077	-0.0624095	0.00191639	0.145846	-0.00760338	0.0133127	0.00641819	0.139946	-0.40408	-0.0827627	-0.178657	0.226536	0.187239	-0.150204	-0.0393397	-0.111318
IPI00018349	IPI00465294	4173	988	0.0112502	0.0497137	0.0344269	0.104729	0.238707	0.0375074	0.495367	0.168003	0.260808	0.0195725	0.320449	0.142018	0.0455574	0.161925	0.116236	0.0264897	0.102165	-0.00988688	0.0816144	-0.184393	0.289522	-0.0590341	0.0957376	0.0703095	0.0425071	0.177388	-0.00946891	0.0839812
IPI00018364	IPI00298817	5912	10900	-0.115902	0.14343	-0.00136901	0.0479673	-0.132883	0.04981	-0.0311442	-0.0563562	0.0834408	0.0597719	-0.0107735	-0.0229645	-0.0642187	-0.0528376	-0.043264	0.0573091	0.0551791	0.339458	-0.234202	-0.0694081	0.148622	0.0481766	-0.151045	0.148792	0.0079642	-0.0116197	-0.138632	0.05151
IPI00018880	IPI00007765	7132	3313	0.285471	0.174838	0.0709539	0.0953028	-0.144361	0.268276	-0.0680776	0.25465	0.144322	0.0363803	0.102238	-0.2915	0.173624	-0.334455	0.11314	0.150865	0.00177063	0.12962	-0.133604	0.555434	0.142439	0.0465052	-0.373858	0.0228133	0.044775	-0.0576108	0.0637954	0.294287
IPI00018880	IPI00023860	7132	4673	0.468955	0.0372472	0.138972	-0.0478943	-0.20026	-0.0353346	-0.283209	0.19816	0.332217	0.0769477	0.332413	-0.160437	0.240417	0.0964302	0.198015	-0.0986945	0.132047	-0.039592	-0.024299	0.412935	0.191094	0.221336	-0.423294	-0.269797	0.0459198	-0.157776	0.287837	0.102788
IPI00018880	IPI00029628	7132	5955	0.251511	0.157739	-0.101074	0.0842199	-0.167844	-0.493405	-0.348616	0.453563	0.44749	-0.358109	0.303504	-0.299907	0.0446046	0.118364	-0.0334573	0.267025	0.100055	0.0162774	-0.135443	0.0569709	0.314688	0.103158	-0.356668	-0.144057	0.336798	0.0247385	0.108201	-0.0194872
IPI00018880	IPI00221092	7132	6217	0.48042	0.322524	0.25691	-0.0707035	-0.365602	0.527079	0.134305	0.351497	-0.0307336	-0.427491	0.248697	0.0540032	0.270734	-0.308891	-0.234707	0.368435	0.219708	-0.0203877	0.341741	0.105787	0.192994	0.510202	-0.44865	-0.161081	0.0991173	-0.0437352	0.225834	-0.218349
IPI00019329	IPI00007730	8655	11161	0.0696377	-0.0677093	0.502691	0.241985	0.370891	0.189894	0.0652168	0.168995	-0.104305	-0.101297	0.10104	0.219262	-0.201922	0.0710292	0.105111	0.145986	0.0372305	0.0386666	0.121731	-0.116661	0.309689	0.00970941	0.131495	0.282289	0.0694828	0.101469	0.306437	0.354758
IPI00019459	IPI00007765	10454	3313	-0.145481	-0.0293075	0.118746	0.265764	0.112656	-0.155849	0.0700179	-0.192435	0.225278	0.390914	0.0486548	0.159266	-0.17149	0.0545517	0.0400839	0.0699186	-0.27197	0.158602	0.0606223	-0.209067	0.0552177	-0.00875743	0.0941016	0.200883	-0.130774	-0.182023	-0.54772	0.207321
IPI00019459	IPI00329629	10454	7266	-0.119268	0.255027	-0.168857	-0.0221291	-0.111603	0.0559609	0.0839688	-0.0276841	-0.0257262	0.0593739	0.0249654	-0.155806	-0.203944	-0.201227	0.156738	-0.166062	-0.195282	0.232522	0.093951	-0.3285	-0.0531384	-0.0385981	0.144802	-0.010871	0.149048	-0.0179858	-0.105232	0.0920615
IPI00019949	IPI00385631	5775	23140	-0.203161	-0.0804889	0.0353885	0.0197108	0.0763916	-0.0216207	-6.21467e-05	0.0249518	-0.0836605	0.0677732	-0.0522779	-0.207429	-0.174664	-0.0337242	-0.0274638	-0.11783	-0.272734	0.0610762	0.101175	0.0947994	0.188135	-0.0921821	-0.147348	-0.191554	-0.19233	-0.240408	-0.362606	-0.0180248
IPI00019956	IPI00013978	1649	8405	0.115189	-0.0468444	0.44345	-0.0161188	0.0180456	0.177078	-0.0943929	0.247561	-0.287502	0.191005	-0.0178719	0.0283815	-0.154763	-0.0956889	-0.140072	-0.217882	-0.207617	-0.447079	-0.191697	-0.463112	0.0239499	0.157269	-0.573091	-0.00905125	-0.187925	-0.535053	-0.114129	0.200028
IPI00020319	IPI00412264	2647	5764	0.0699017	-0.374251	0.284187	-0.00823575	0.088646	-0.0794738	-0.0371309	-0.0987401	-0.00833281	0.124982	-0.0192728	0.525585	0.249243	0.116593	-0.13238	0.198206	-0.0894544	-0.0194874	-0.215131	-0.173102	-0.150301	-0.214066	-0.0467871	0.382235	-0.0811964	0.136896	0.0451212	-0.33615
IPI00020364	IPI00007730	8738	11161	-0.122464	0.0844717	0.121203	0.235487	0.130516	0.0524745	-0.0864148	0.165421	-0.101647	0.255112	-0.17985	0.292442	0.037827	-0.103328	-0.0165879	-0.0930678	0.0512191	-0.0427878	-0.017616	0.327263	0.0722561	-0.186393	0.0122255	-0.127489	0.0794511	0.0500402	0.141574	-0.203766
IPI00020578	IPI00012512	369	22800	0.0864279	0.279185	-0.222748	0.160342	-0.130438	0.338189	-0.0187913	0.20874	0.0472532	-0.00410658	-0.178301	-0.164743	-0.0915171	-0.379403	-0.0889825	0.583707	0.194049	-0.258466	0.0916262	0.512769	-0.462495	0.0607763	-0.264658	-0.111157	0.490678	0.463635	0.395844	-0.0285323
IPI00020578	IPI00295849	369	5876	0.27102	-0.310181	0.087177	0.25054	-0.234434	0.00390432	-0.264698	0.207612	-0.0379567	-0.262032	-0.286877	-0.232556	-0.251093	-0.113639	-0.372387	0.0794944	0.0292756	0.264608	0.148205	-0.38671	0.193953	0.174065	0.324756	0.248435	-0.173756	0.054574	0.265013	0.198516
IPI00021298	IPI00012215	54474	79095	0.15683	0.0761519	0.260192	0.264479	0.229297	-0.0806535	-0.197936	0.0242987	-0.127777	-0.047523	-0.181654	-0.339701	0.178112	-0.126804	-0.0385021	0.134572	-0.053586	0.252349	-0.0766227	0.296358	0.0289481	0.0219684	-0.122165	0.00076565	-0.133262	0.275663	0.090809	-0.190066
IPI00022019	IPI00465090	8819	9541	0.0294349	0.0524914	0.0649842	-0.0107537	-0.0188925	-0.0721303	0.137632	0.0392787	-0.0373736	-0.147968	0.0907098	0.0991628	0.104788	-0.169843	0.0719674	-0.283257	0.0967123	0.143462	0.170726	0.325928	-0.224485	-0.0317017	0.325363	0.0345838	0.0584702	0.0775576	-0.0199044	-0.128506
IPI00022021	IPI00007730	9796	11161	-0.190826	-0.0431583	-0.0483008	0.0298138	-0.263246	0.130589	0.0821427	-0.106509	-0.218174	-0.0343952	0.00757561	0.300662	0.00175283	-0.15989	0.12135	-0.0606648	-0.0855762	-0.00122244	-0.0301834	-0.0695933	0.164061	-0.0273803	-0.0230418	0.302038	0.0243498	0.219058	-0.220631	0.141897
IPI00022021	IPI00016179	9796	6284	0.128109	-0.139797	0.076388	0.125885	-0.217782	0.129205	-0.0989375	0.112966	0.0833904	-0.187846	0.17508	0.341873	-0.130215	-0.0172895	0.0381598	-0.109035	0.19708	-0.0295298	0.195731	0.138705	0.0691944	0.171256	-0.0766489	0.271092	0.0028778	0.1122	-0.0139554	0.215893
IPI00022021	IPI00385631	9796	23140	0.0778898	0.14692	-0.0131757	0.0108905	-0.0561927	-0.195676	0.132754	-0.0630346	0.0621251	-0.120196	-0.134728	0.141472	-0.0438289	0.0439344	0.148601	0.158937	0.0752851	-0.141634	-0.210732	0.231385	0.244591	-0.27848	0.186321	-0.243271	-0.0857379	0.0531583	0.274081	0.0945362
IPI00022450	IPI00026358	9779	11345	0.104297	-0.123471	0.0417715	0.249979	0.177974	0.2312	0.130994	0.17893	0.0597921	0.0558317	0.0415853	0.175564	0.0425583	0.179183	0.128524	-0.123357	0.0543461	0.0949392	0.25299	-0.165498	0.25448	0.0814544	-0.399951	-0.107713	0.0367754	-0.0877354	-0.0569345	0.420674
IPI00023004	IPI00299254	9086	9669	0.0336768	0.0756738	-0.194438	0.0561063	-0.0851213	0.315509	-0.181858	0.00552803	0.155451	0.290825	0.0980778	0.23243	-0.0236234	-0.0244973	0.0547696	0.0802805	0.505702	0.0839073	0.0576186	-0.049282	-0.371462	0.109892	0.163218	0.0793978	0.282247	0.0918252	-0.293092	0.0701339
IPI00023339	IPI00018251	1387	10499	-0.033568	-0.271966	0.0646079	0.102224	0.313893	-0.0188901	0.164246	0.0903336	0.125455	0.296599	0.149329	0.106738	-0.00162958	0.0713179	-0.0888062	0.101516	0.124117	0.144892	0.0723021	-0.085114	0.289739	-0.0582821	0.139074	-0.044353	0.118689	0.113705	0.0156006	0.231299
IPI00023787	IPI00010492	599	8739	0.139807	0.000577071	-0.0122176	0.0320766	-0.0369822	0.242539	-0.0480935	-0.027638	-0.0484056	-0.0839364	0.216258	0.0158646	0.0457506	-0.0955401	-0.359239	-0.22824	0.173624	-0.145817	-0.0854642	-0.25129	-0.173949	0.0691566	0.0639788	0.0323103	-0.0982651	-0.0154573	-0.511122	-0.352591
IPI00023787	IPI00015177	599	5366	-0.10615	0.117116	0.0681311	0.0499108	0.301139	-0.129571	-0.153828	0.194295	0.055989	0.136712	0.1486	-0.0753873	0.00341755	0.0928937	-0.192784	0.0239788	-0.0795791	-0.0187069	-0.454068	-0.118543	0.179547	-0.0524075	0.0119143	0.130402	0.050151	0.064878	-0.0835821	-0.321965
IPI00023860	IPI00305827	4673	79187	-0.329357	-0.177634	0.401206	0.0681213	0.556926	0.066335	0.0460034	-0.0188749	0.248237	0.0960916	0.445867	-0.0832115	-0.209455	0.0791544	0.176122	-0.000189273	-0.0627691	-0.285496	-0.0841719	-0.361651	-0.222144	0.000887618	0.351376	-0.143183	-0.497149	-0.32778	-0.417139	-0.234791
IPI00023860	IPI00410714	4673	3040	0.619941	-0.240754	0.21647	0.137446	-0.125277	0.193072	-0.405423	-0.267709	-0.0719661	0.0167097	-0.231136	0.507717	-0.33524	0.164305	0.269511	-0.261596	0.359388	-0.299015	-0.587435	-0.446537	-0.392692	0.135095	0.493496	0.134588	0.194272	0.248978	-0.0564707	0.131499
IPI00024401	IPI00152380	8975	51168	0.175486	-0.236472	0.173792	0.00912389	-0.0225812	0.0948983	0.0352109	-0.0322691	-0.205866	0.154168	-0.299757	0.0283014	0.304613	0.185587	0.180793	-0.302497	-0.00550427	-0.163364	0.0618476	0.24563	-0.13646	-0.326245	-0.252957	0.225661	-0.257283	0.0568018	0.0825023	-0.00600743
IPI00024522	IPI00007730	56901	11161	0.0147412	-0.0325678	0.461376	-0.143086	-0.124184	-0.0444475	-0.122468	-0.0666302	-0.175086	0.0733067	-0.182179	0.406743	0.104014	0.0543931	-0.0558087	-0.0636151	0.145605	0.226827	-0.0896953	-0.273995	0.00533358	-0.0735513	-0.135157	0.0439555	0.168466	-0.106541	-0.153537	-0.0604909
IPI00024522	IPI00016910	56901	8663	0.147397	0.0495515	0.412489	-0.416757	-0.0706012	0.215549	0.0264953	-0.125141	0.0704767	0.131812	-0.0192335	-0.0210924	-0.272207	-0.290612	0.567425	0.363639	0.421484	-0.315196	-0.214613	0.249348	-0.0484132	0.026758	0.0595479	0.157628	0.183837	-0.100481	-0.0351868	0.342693
IPI00024522	IPI00299149	56901	6613	0.27796	-0.142162	0.240646	-0.205648	-0.109933	0.161278	0.0511888	-0.0718385	0.0582735	-0.193739	0.00776785	0.110502	-0.192038	0.00433575	-0.0278905	-0.0270636	-0.173358	-0.3127	-0.195972	0.0625511	0.00865685	-0.0126551	0.0141308	0.0629065	0.0770149	-0.0105051	-0.289274	0.125817
IPI00024620	IPI00028954	56943	8888	0.113364	0.108859	0.161265	0.12883	0.26585	0.000313692	-0.069138	0.0197063	0.0708531	0.0332504	-0.114131	-0.206981	-0.0210771	0.0825836	0.0494186	-0.073709	0.00303784	-0.138063	-0.0370721	-0.174663	-0.078259	-0.0868813	0.0052247	-0.124217	-0.0210106	-0.0265712	-0.315277	-0.0383273
IPI00025086	IPI00163230	9377	10980	0.203574	0.0605781	0.369402	0.428696	0.226849	0.37144	0.275145	0.309925	0.544698	0.12463	0.0590574	0.309638	0.436667	0.230634	-0.100847	0.342257	0.39359	0.401616	0.0366342	0.476562	0.308705	-0.291696	0.224307	0.244988	0.285898	0.051678	-0.0840709	0.0954907
IPI00025277	IPI00018235	10016	553115	-0.144628	-0.116535	0.0568308	0.0692788	0.119084	0.0711646	-0.018348	-0.0285795	0.0117469	0.265517	-0.241256	-0.139964	0.0827547	0.327579	-0.021176	-0.279399	-0.237556	-0.255479	0.0120916	-0.102318	0.147822	0.289184	0.0790823	-0.121613	-0.0239478	-0.0242614	-0.163794	-0.102523
IPI00025277	IPI00171527	10016	93487	-0.00901987	0.0173492	0.150034	-0.109462	0.124926	-0.00316118	-0.0976143	-0.0510691	-0.0103198	0.020886	0.0468498	-0.0869077	0.048555	-0.0110439	-0.0256676	-0.108533	-0.0162763	-0.0809243	0.0747787	-0.233394	-0.0474485	0.0871394	0.182559	-0.159223	0.0277127	-0.0430529	-0.174776	-0.0150576
IPI00025463	IPI00006181	22822	8664	-0.150226	0.0177511	-0.00709479	-0.121121	-0.0434891	0.0895062	-0.12611	0.270917	0.134231	0.0918633	-0.335963	0.272734	-0.228495	-0.0659112	-0.159345	0.326153	-0.0253859	-0.0913727	-0.310644	-0.344438	-0.300563	-0.0512588	0.00721782	0.232149	-0.252503	-0.193149	-0.0641994	-0.0252967
IPI00025874	IPI00032828	6184	55884	0.750009	0.177452	-0.202702	0.314226	0.190184	-0.573712	0.288193	0.461276	0.636331	0.28972	-0.158237	-0.477175	0.545301	0.617044	0.0912325	0.477508	-0.0819525	0.609769	0.130436	0.464435	-0.127315	-0.203058	-0.00461295	0.522986	0.00731458	-0.0201503	0.322503	0.560242
IPI00026128	IPI00007957	8676	10629	-0.0470892	0.0782468	-0.020748	-0.0138081	-0.149822	-0.00498667	-0.12133	0.00476649	-0.0356031	0.111649	0.100778	0.248628	-0.0679018	-0.0992505	0.190996	0.109274	0.38705	-0.137391	0.0154386	0.109263	-0.024858	-0.108039	0.200421	0.0348291	-0.0244976	0.0999298	0.225814	0.0372733
IPI00026183	IPI00007730	6362	11161	0.0440764	-0.117857	-0.0606517	-0.0469324	-0.264151	-0.156352	-0.215627	-0.192379	-0.110322	-0.11059	-0.182667	-0.241347	0.0121509	0.0820343	-0.00125891	-0.0694751	-0.0851111	0.0356039	-0.049448	-0.159352	0.0916068	0.0039292	0.0369766	-0.12988	-0.00827941	-0.0737342	-0.29763	0.224447
IPI00026271	IPI00002993	6208	6880	0.0110425	-0.0752846	0.232104	0.0841321	0.17323	-0.310578	-0.111308	0.263253	0.0774388	0.00690764	0.0742521	-0.35215	0.145301	0.178382	-0.124561	0.0129747	0.106046	-0.313987	0.110814	0.28136	0.0862326	0.0250215	0.165527	0.160852	0.0655287	0.0955705	-0.0605639	0.175694
IPI00027146	IPI00023186	2747	10040	-0.213483	-0.286578	0.0868008	-0.10674	0.05651	0.0489915	0.106308	0.134795	0.320398	-0.0716648	-0.233845	0.253817	0.0232205	0.0526937	0.316447	0.0408272	-0.0714886	0.105185	0.0215399	-0.223486	0.162406	-0.177436	-0.0183528	0.129029	0.0718447	0.0342452	0.408601	0.0172978
IPI00027500	IPI00020567	387	392	-0.0877602	-0.0731429	-0.0573774	0.224916	0.321947	0.271702	0.176995	0.0191571	0.221482	0.0120657	0.133636	0.769279	0.0485881	-0.032653	0.242707	-0.185696	-0.000774285	0.273743	0.205268	-0.0673374	-0.0915757	-0.0582304	-0.131209	-0.253092	-0.120903	0.019324	-0.0910617	0.139279
IPI00027729	IPI00018281	1454	25788	-0.0167888	0.0684276	-0.0556244	0.0932312	-0.0150714	-0.0630278	-0.0315476	0.0147362	-0.103236	0.0481898	-0.206057	0.0634568	-0.221484	-0.0448133	-0.0973648	-0.481363	0.166925	-0.168154	-0.0989356	0.398412	0.0366053	-0.267448	-0.389709	-0.0480473	-0.113788	0.225956	-0.211852	-0.085026
IPI00027729	IPI00023103	1454	1856	0.124121	-0.033417	-0.192779	0.175067	-0.0110778	0.233726	0.0837486	0.163382	0.00341724	0.185274	-0.0805776	0.164095	0.020208	-0.0167412	0.0723273	0.00888302	0.0514643	0.223396	-0.0268391	0.124736	0.0823558	-0.0298229	-0.117862	0.106534	-0.1048	0.156922	0.353886	0.235574
IPI00027933	IPI00412264	5699	5764	-0.396837	-0.00260547	-0.144651	0.0165456	-0.0587784	-0.335444	-0.0765342	-0.132312	-0.0985774	0.0202489	0.0341951	-0.528218	0.0201817	-0.103797	-0.0179863	0.0938073	0.0827686	-0.153399	-0.468689	-0.506294	-0.331773	-0.151115	-0.0760037	0.185294	-0.33741	0.0281405	0.056774	-0.41774
IPI00027971	IPI00013452	379	2058	0.0177228	-0.1524	0.032362	0.100034	-0.0239515	-0.0797096	-0.134279	0.0917673	0.0949146	-0.108639	-0.0346445	-0.201965	-0.0511904	-0.0346157	-0.0231489	-0.114463	0.0663238	-0.0559353	-0.218062	-0.164405	-0.110119	-0.124861	0.038021	-0.0632336	-0.0179214	-0.0898774	-0.292666	-0.186795
IPI00028152	IPI00025616	57804	5425	0.149121	-0.0343734	-0.177994	0.163004	-0.118749	-0.106189	0.039658	0.144921	0.220793	0.391806	0.0756581	0.548752	-0.105796	0.101965	0.0411571	-0.127927	-0.225992	-0.0650253	0.214363	0.0963872	-0.238498	0.138834	0.134871	0.0284446	0.0544939	0.0652491	-0.0628984	0.114833
IPI00028416	IPI00020319	5089	2647	0.0276836	0.0939477	-0.0483839	-0.0367365	-0.00907562	0.046898	0.0953168	-0.230745	0.0891191	-0.0351353	0.309612	0.0106059	0.214773	0.0585998	0.0882509	-0.0424321	0.066713	-0.116006	0.0406116	-0.0689465	0.173682	-0.182366	-0.102325	-0.0516509	0.193988	0.0735187	0.060255	-0.104786
IPI00028416	IPI00647217	5089	23517	-0.00993967	-0.0929815	-0.0121989	0.150253	-0.114655	0.0177684	-0.102548	-0.0631386	0.114671	-0.219092	0.183815	-0.152982	-0.0995221	0.0257791	-0.0721978	-0.00985531	-0.0538403	-0.0228253	0.0608538	-0.00904015	-0.0989371	0.0658183	-0.153322	-0.137647	-0.0146989	-0.0665221	-0.0491128	-0.251202
IPI00028623	IPI00007730	6783	11161	-0.00540384	-0.050874	0.166046	-0.0592315	-0.188389	0.163871	0.0408565	-0.0795118	0.153727	0.107687	0.0551261	-0.0145586	0.188023	0.0178373	-0.0353044	-0.0486581	0.163271	-0.246776	0.0199619	-0.0471633	0.0688834	-0.161072	0.0279848	-0.0578272	-0.226801	0.0236465	-0.306021	-0.126131
IPI00029045	IPI00007765	9641	3313	-0.235471	0.275035	-0.250946	0.0430375	-0.30478	-0.274403	-0.168058	-0.0233738	-0.142706	0.138833	-0.0765448	-0.226901	-0.120151	-0.0721734	0.0996532	-0.225262	-0.209519	0.118704	0.0285743	0.217046	0.125036	-0.0351738	-0.106843	-0.0638612	0.0803272	0.233066	-0.404553	-0.153521
IPI00029773	IPI00007765	5966	3313	-0.113368	0.185148	0.133912	-0.0321028	0.121745	-0.10578	-0.165753	-0.129138	-0.22767	-0.251238	-0.146897	0.0530053	0.0598303	0.0355841	-0.119234	-0.2759	-0.354655	0.0198065	-0.0949183	-0.0536919	-0.0123166	-0.0830992	0.540056	-0.212822	0.0104599	0.0349833	-0.212451	-0.129646
IPI00029773	IPI00014230	5966	708	0.0292774	0.317986	-0.0684278	-0.178969	0.0233948	-0.126415	-0.197532	-0.22638	-0.284815	0.111756	-0.142063	-0.160146	-0.222606	-0.201277	-0.223274	-0.288129	-0.377167	-0.261732	-0.0351777	-0.0918392	-0.251736	-0.247236	0.127413	-0.165111	-0.052949	0.103361	-0.208648	-0.0694801
IPI00029773	IPI00168953	5966	79155	-0.168358	0.134901	-0.110216	0.0196102	0.150293	0.164183	0.0529893	-0.0990809	-0.300303	-0.114344	0.123711	0.0618219	-0.188962	-0.375341	-0.129574	-0.228409	-0.0657732	0.0391751	0.133455	0.0379756	0.0972993	-0.00308161	0.346497	0.157125	-0.0100219	0.0160316	0.133985	-0.198593
IPI00029773	IPI00292537	5966	4790	0.0199301	0.465132	-0.146709	0.323501	0.242032	0.204156	0.0661367	0.108539	0.173098	0.121979	0.156428	-0.079327	0.189622	-0.12566	-0.25851	0.54805	-0.0130786	0.0186479	0.167213	0.243789	0.172763	0.165965	0.52199	-0.140012	-0.106106	0.0397504	0.0915408	0.141673
IPI00029773	IPI00339269	5966	3310	-0.00484218	-0.0207539	-0.152321	0.0408269	-0.0431381	0.193601	-0.024912	0.161256	0.0744749	-0.0747816	0.0176796	0.0176297	-0.144472	0.120505	0.0759616	0.083795	0.258604	-0.00712595	0.139116	0.0561585	-0.0172836	0.122437	-0.0505182	-0.0977157	0.0318915	0.0523685	0.0667276	0.0324433
IPI00030405	IPI00385631	8988	23140	0.136566	-0.0653616	0.128887	0.147047	-0.0609172	0.0368645	0.053909	0.0340832	-0.0126155	0.00235541	0.036477	0.175213	0.0369357	0.0864008	0.00608286	0.323207	-0.24934	-0.140897	-0.125194	0.136438	0.171933	-0.159505	-0.0339144	0.0489562	0.0394367	-0.0362498	0.186061	0.14984
IPI00030729	IPI00010895	4223	7288	0.135833	-0.218314	-0.122918	0.191421	-0.295707	-0.0912275	0.00161051	-0.12779	-0.359531	-0.220652	-0.192969	0.268162	-0.119997	-0.0621649	-0.099512	-0.0202776	-0.125245	0.216596	-0.00322939	-0.000554559	0.0559884	-0.111668	-0.246838	0.147299	-0.116248	0.238871	-0.216118	-0.139934
IPI00031376	IPI00465040	5108	55722	0.00983201	0.169339	0.100514	0.019937	0.17262	0.0223567	-0.109405	0.0241898	0.381075	-0.0814628	0.324231	0.279838	-0.207606	0.263424	-0.00149737	-0.23493	-0.0141084	0.0392452	0.0319604	-0.179643	0.207105	0.0753828	0.350327	0.0724536	-0.0963541	-0.0812523	-0.0757862	0.0398961
IPI00032057	IPI00290307	22809	57761	-0.20233	0.256996	-0.248917	0.0528579	0.335434	0.371866	0.399287	0.167884	-0.118331	0.660104	0.0146412	0.0954355	-0.0873001	-0.103247	-0.0389768	0.274857	0.060182	-0.214944	0.146204	-0.081845	0.41006	0.0668569	0.166005	0.255191	0.0155993	0.13515	-0.106151	-0.191798
IPI00032139	IPI00007730	5272	11161	0.0710985	0.137298	-0.249339	-0.0865566	-0.132893	-0.0139237	-0.0851881	-0.0665045	-0.0147111	0.00870126	-0.142596	0.153004	-0.0936404	0.158298	0.150637	-0.131792	-0.0906629	-0.259168	-0.0227422	-0.0298895	-0.146744	0.111123	-0.151388	-0.166096	-0.209162	0.0850701	-0.206201	-0.102448
IPI00032325	IPI00412264	1475	5764	-0.369007	-0.319193	-0.155709	-0.047993	-0.0911813	-0.4397	0.0137496	-0.11223	0.296745	-0.0145264	0.135004	0.437566	0.045475	-0.0105144	-0.0107051	-0.465212	-0.284932	0.0612986	-0.299082	0.30181	-0.117761	-0.239117	-0.0106869	-0.145812	0.140423	0.12982	-0.0374279	-0.26297
IPI00032338	IPI00007730	27252	11161	7.9138e-05	-0.0346935	-0.0598388	0.0184987	0.180503	0.0371381	-0.0394925	-0.0320365	0.0734058	0.154352	-0.109957	0.0270977	-0.0909415	0.177385	-0.0478427	-0.122255	-0.0383774	-0.00946607	0.0472727	0.0105649	-0.0119641	-0.0242149	0.189144	-0.0454953	-0.0600771	0.0756319	0.0724072	0.0861744
IPI00032338	IPI00013723	27252	5300	-0.216345	-0.0647593	-0.127165	0.0143471	-0.0109407	0.0281624	0.0190636	0.0585355	-0.047723	-0.0124718	-0.0830588	0.250767	-0.0282958	-0.0517037	0.0109486	0.0594205	0.219444	-0.109116	-0.0295533	-0.0786146	-0.0378486	-0.0718169	-0.00516548	-0.0753276	0.00277721	0.0269866	-0.196718	0.167999
IPI00032338	IPI00028565	27252	2634	-0.311363	0.069972	0.0334976	0.00818202	-0.0986661	0.159307	0.199307	0.0235	0.102534	-0.0368869	0.0991902	0.27471	0.125287	0.0504764	-0.073784	0.0280326	-0.184818	0.0391619	0.082581	0.0799513	0.104609	0.0641346	-0.0100196	-0.0490648	0.206609	-0.0057966	-0.00270852	-0.184447
IPI00032460	IPI00007730	57819	11161	0.0464705	0.096244	0.337407	0.260534	0.483726	0.0441496	0.0276163	0.208663	-0.0417394	0.12252	-0.0352069	-0.00398614	0.0775281	0.113911	0.039349	0.123565	0.0571961	-0.104283	0.171019	0.171939	0.186681	0.0519364	0.410823	0.0489583	0.222388	0.191404	0.371768	0.289969
IPI00032957	IPI00006176	7329	9146	0.0521519	0.207423	0.0436536	-0.0999051	0.0877885	0.1477	0.0707925	-0.0220441	0.354327	0.0593923	0.0990694	0.134345	0.0278675	0.09985	0.233366	-0.245831	-0.128271	0.350705	0.17728	0.0736633	0.122882	0.142029	-0.0914993	0.213272	0.00819261	-0.278768	0.269496	-0.0967629
IPI00032957	IPI00006203	7329	9189	-0.041503	0.0654357	0.0753017	0.0999649	0.0923266	0.0228436	0.108788	-0.00474801	0.069913	0.14321	-0.0521239	-0.0315966	0.0638686	0.0157489	-0.0656792	0.0879088	0.109463	0.0703989	0.194179	0.0697863	-0.058129	-0.131111	-0.0190892	-0.202965	0.0664486	-0.0309361	-0.0114927	0.1187
IPI00032957	IPI00018281	7329	25788	0.104833	0.0311706	-0.0687525	0.0977345	-0.107341	0.0404894	-0.0630441	0.0868863	-0.00294723	0.0302277	0.0306655	-0.0404257	-0.0483217	-0.0141629	0.116516	0.120089	0.113394	-0.138058	0.0143756	0.0614295	0.171595	0.0235003	-0.0123081	0.246149	0.0170804	0.157907	-0.0813246	0.0162294
IPI00032957	IPI00171527	7329	93487	0.0200216	0.1643	0.19136	0.154921	0.0901437	0.0964518	0.0150685	0.0660983	-0.00957547	0.0409885	0.0748555	-0.0679514	-0.0230694	-0.0628204	0.17926	-0.129739	0.175213	-0.0425807	0.19953	0.0124788	0.120228	-0.0196992	0.116519	0.142079	0.0933673	0.0503495	-0.174995	0.147889
IPI00060723	IPI00002424	4149	79666	0.235198	-0.0915824	0.13265	0.236866	0.254973	0.0703801	0.0102054	-0.0506824	0.0559871	-0.0348117	0.127292	0.0720851	0.111543	-0.0582858	0.181625	-0.0312408	0.206078	0.0418572	0.215008	-0.172575	0.233443	-0.0490471	0.306496	0.223575	0.00923151	0.136124	0.36225	0.27605
IPI00096899	IPI00026689	81620	983	0.0412298	0.1923	0.568701	0.425738	0.713358	0.638809	0.610084	0.34847	0.725413	-0.293273	0.54886	0.25541	0.00454998	0.21598	-0.0659277	0.691233	-0.000958157	0.331003	0.544635	0.719385	0.884433	-0.140214	0.497529	-0.0593345	-0.163454	0.239843	0.0688197	0.338787
IPI00100193	IPI00016910	79719	8663	-0.239022	0.0638741	0.108625	0.195415	0.234716	-0.029317	-0.0396717	0.231245	0.13433	0.0744615	-0.0819927	-0.114141	-0.00173339	0.360175	-0.227269	-0.106615	0.119535	0.124282	0.0111853	0.141615	0.31359	0.0285482	0.191373	0.305776	0.445393	0.0209138	-0.0865547	0.396718
IPI00100245	IPI00007730	10621	11161	-0.2162	-0.132383	0.113796	-0.08849	0.0431343	-0.0102939	-0.0183256	0.00338137	0.085271	0.225951	-0.0542858	0.0377213	0.024554	0.196277	-0.242953	0.184008	0.0293572	-0.158089	-0.0709706	0.0582496	0.137068	-0.123317	0.20665	0.185349	0.0715845	-0.0206333	0.185422	0.1447
IPI00102070	IPI00060572	10241	80028	-0.134885	0.100976	-0.122601	-0.00779205	-0.0146346	-0.218103	-0.122434	-0.0899741	-0.0595251	0.0235959	-0.114831	-0.0688271	-0.169393	-0.114835	-0.0424153	-0.30924	-0.0452326	-0.0227696	-0.13731	-0.348529	-0.180469	-0.0895012	-0.212843	-0.059797	-0.0847636	-0.0809873	-0.340495	-0.152857
IPI00104128	IPI00550440	23478	54978	-0.352035	-0.137767	-0.12452	0.0492059	0.138401	0.00304512	-0.156395	-0.270233	0.0605642	0.126738	-0.153951	-0.218845	-0.213948	-0.0718649	-0.362315	0.122395	-0.0515929	-0.0695288	0.0323139	-0.655026	-0.195584	-0.269296	-0.258955	-0.0471631	-0.0590085	-0.237457	-0.457964	0.362441
IPI00105598	IPI00007021	5717	51003	0.0218625	-0.405945	-0.239304	-0.0449162	-0.0734201	0.0705041	-0.194766	0.021535	-0.0463654	-0.271564	-0.163464	-0.3328	0.134642	-0.233417	-0.307445	-0.358513	-0.262032	-0.490836	-0.279066	-0.4837	-0.24255	-0.098232	0.107885	-0.281501	-0.153096	0.113223	-0.209805	-0.191301
IPI00105598	IPI00029127	5717	2661	0.0304071	-0.358002	-0.220339	-0.11526	-0.152733	-0.0590374	-0.153934	-0.200988	-0.297802	-0.0933479	-0.101739	0.0789341	-0.121684	-0.202107	-0.398396	-0.245517	-0.353242	-0.27398	-0.22323	-0.162419	-0.235359	-0.0532792	0.0633242	-0.23734	-0.517411	-0.101314	-0.202409	0.0443012
IPI00105598	IPI00163230	5717	10980	0.0840344	0.0309223	0.130617	0.384842	0.074979	0.30488	0.302763	0.245996	0.494162	0.312161	-0.0476351	-0.0896985	0.279949	0.227767	0.330688	0.641671	0.590939	0.441097	0.118945	0.0983019	0.309038	-0.0298825	-0.157386	0.387207	0.388333	0.170809	0.278215	0.323592
IPI00105598	IPI00299149	5717	6613	0.0855088	0.328316	0.258537	0.229626	0.368769	0.171243	0.321797	0.133779	0.258417	0.232838	0.014585	0.15252	0.0542258	0.0941884	0.12435	0.122382	0.155424	0.00181637	0.186516	0.134307	0.160379	0.147953	0.331529	0.173133	0.0819055	0.0876665	0.0690639	0.375752
IPI00105598	IPI00412264	5717	5764	0.0341499	-0.177109	-0.00768362	-0.0950381	0.0571292	0.00125958	-0.0056955	0.00134511	-0.212362	-0.11217	-0.0650845	0.00850432	0.0331089	-0.165254	-0.00378894	0.129378	0.0689205	-0.0490393	-0.188665	-0.485025	-0.258617	-0.150342	-0.088312	0.0764436	-0.267483	-0.0915881	0.00469437	-0.435711
IPI00107188	IPI00007730	29903	11161	-0.146719	-0.0707071	0.203152	0.138216	0.506516	0.0961873	0.0846619	0.100752	-0.0415451	0.201131	0.0532217	-0.0746145	0.104272	-0.162907	-0.0688652	0.135644	-0.0135801	0.126622	0.0307131	-0.105211	0.229727	0.158009	0.0915221	0.142831	0.448217	0.0308156	0.0309096	-0.097911
IPI00184330	IPI00018350	4171	4174	0.223902	0.567437	0.6743	0.734736	0.816976	0.820808	0.716779	0.492266	0.877676	0.161347	0.824705	0.65381	0.038126	0.141476	0.0636291	0.880697	0.0497736	0.189407	0.763287	0.690255	0.896918	0.519239	0.746823	0.151367	0.136608	0.647589	-0.0497033	0.472795
IPI00184511	IPI00001639	7189	3837	-0.0657694	0.244539	-0.0027241	-0.0659162	-0.0868154	-0.0216926	-0.0730911	-0.143313	0.0371687	0.0886111	0.26814	-0.12716	0.171223	0.053408	-0.0424235	0.125066	0.287535	0.136102	0.0920287	-0.485269	-0.142647	-0.027457	0.0112177	-0.0338135	0.136947	-0.0133018	0.00396162	0.180533
IPI00184511	IPI00007765	7189	3313	-0.132477	0.609427	-0.0991362	0.237771	0.114413	-0.205018	-0.0523884	-0.270606	0.0145158	0.441855	0.17875	0.0889641	0.13372	0.324102	0.298378	0.0422449	0.241364	-0.0147272	0.055666	-0.521459	0.0973578	0.0899186	0.429288	0.255747	0.172718	0.331498	-0.0869034	0.167995
IPI00184511	IPI00028006	7189	5690	0.102821	0.462392	-0.0304931	-0.175631	0.0415597	-0.249227	0.0576695	-0.0899287	-0.203084	0.168996	-0.0710433	-0.0270688	0.171912	0.0228478	0.0929445	0.0647898	0.077346	-0.108718	0.0218752	0.0125789	-0.0391977	0.09956	-0.11057	-0.0586188	0.233709	0.0802963	0.0688183	0.13482
IPI00184511	IPI00029628	7189	5955	-0.292603	-0.0693022	0.106876	0.113123	0.0210503	0.00108606	-0.0594009	-0.414767	0.337125	0.135851	0.153912	0.3431	0.0264439	0.14181	-0.498021	0.164163	0.20611	-0.144177	-0.0408637	-0.421835	-0.101857	0.000355651	0.23471	-0.0307119	0.0351855	0.290019	-0.00490373	0.452165
IPI00184511	IPI00105598	7189	5717	0.0230241	0.351321	-0.0830191	0.251853	0.266628	0.0580325	0.107544	-0.254736	0.119864	0.389669	0.0485469	0.224534	-0.0121203	0.14095	0.151344	0.0979158	0.470676	0.0336628	0.0637815	-0.536782	0.0326903	-0.103125	0.341591	-0.0619707	0.408038	0.141642	-0.0942963	0.408928
IPI00184511	IPI00549672	7189	5719	-0.00837278	0.0392635	-0.140723	0.026858	0.183486	0.133981	0.251297	-0.304544	0.187228	0.250388	0.323986	-0.347354	0.229712	0.128142	0.0709339	0.0631056	-0.00986735	0.00305463	0.226928	-0.157112	-0.114385	-0.0748572	0.189411	0.0793325	0.0686545	0.261584	0.0298523	-0.0218747
IPI00216171	IPI00012620	2026	6483	0.28577	0.0291373	0.219037	-0.00892168	0.29538	0.329752	-0.120898	-0.0542417	-0.0764792	-0.0410378	0.418803	0.260827	-0.28861	-0.241751	-0.0169325	0.0291831	-0.0371088	0.157811	0.0521887	-0.541322	0.118723	0.0795456	0.167351	-0.0536378	0.163429	0.0170642	-0.0475965	0.0188583
IPI00216319	IPI00019025	7533	84612	0.167606	0.118713	0.0349777	0.255318	0.273925	0.176841	-0.0362271	0.0791156	-0.107852	-0.0854647	0.176957	-0.185969	-0.00304931	0.199199	0.205655	-0.101603	-0.214332	0.234573	-0.0583848	-0.148461	-0.384531	0.0918355	0.413054	-0.204266	0.0618746	-0.0856853	-0.491538	-0.116801
IPI00216691	IPI00007730	5216	11161	0.127751	0.23637	0.36082	0.0511532	0.360858	0.0253381	5.16078e-06	0.196108	-0.173166	-0.163199	0.236542	0.0357486	-0.00497033	-0.168166	0.0300883	0.29485	0.137462	0.194344	0.0826216	-0.101614	0.0172936	-0.0811057	0.437955	0.206587	0.117958	-0.0340705	0.216796	0.28389
IPI00217223	IPI00217911	10606	79873	-0.0342103	0.229927	-0.100553	0.137447	-0.121117	-0.234625	-0.210267	0.0716792	0.00407829	-0.137212	-0.0156471	-0.0873842	-0.0986971	0.0764851	0.0169081	0.0536436	0.0065244	-0.137563	-0.0884413	-0.0559753	-0.411513	0.125487	0.178215	0.100031	0.000793452	0.000212632	-0.143631	0.0841384
IPI00218144	IPI00007730	10063	11161	-0.0556541	0.0615637	0.00765941	0.158842	0.460557	-0.0845364	0.0269031	0.0442131	-0.136785	0.0608926	0.198699	-0.353246	-0.0544154	0.0311033	0.139009	0.170865	0.0768144	0.254241	0.0925053	-0.025407	0.274467	0.0924879	0.271031	0.224188	0.0789213	0.202046	0.219204	0.286489
IPI00218144	IPI00299149	10063	6613	-0.0305076	0.544584	-0.0523636	0.212348	0.303837	-0.0270302	0.044896	0.304533	0.145702	0.26135	0.321149	-0.147037	0.189695	0.344319	0.257316	0.119832	0.246666	0.170938	0.352549	0.204719	0.316453	0.183206	0.22534	0.0818572	0.183442	-0.0641008	0.0889789	0.487139
IPI00218916	IPI00017704	240	23406	-0.025763	0.174619	0.262886	0.263347	-0.0431512	0.454675	0.225769	-0.0817264	0.0157894	0.194992	-0.108927	0.0567827	0.235547	0.151093	0.0787207	0.0261678	0.478396	0.0622237	0.330438	-0.229845	0.136784	0.206439	-0.365218	0.314914	0.0842615	0.236941	-0.0545163	0.25507
IPI00219604	IPI00290307	5604	57761	-0.246566	0.224713	-0.0218366	0.121783	0.264509	-0.230181	-0.0417902	0.251772	0.136043	0.158153	0.10633	0.255453	-0.132733	0.0280778	-0.127088	0.0393657	0.206101	-0.09006	0.0291622	0.0848165	0.045044	-0.291525	0.136093	-0.0118095	-0.0029734	-0.190676	-0.121115	0.00489225
IPI00219604	IPI00290308	5604	10221	0.214641	0.19546	0.228512	0.36085	-0.0493311	-0.170026	-0.0285687	0.0433176	0.0517987	0.141916	-0.0502608	-0.338954	0.286706	-0.203313	-0.254023	0.254667	0.0421127	-0.00889558	0.0534108	0.368632	0.12763	-0.0561833	-0.0886672	0.156071	0.191411	-0.0527783	0.0825029	-0.0962537
IPI00219757	IPI00412264	2950	5764	-0.212067	-0.0424508	-0.321655	0.00830854	-0.162244	-0.247405	0.0450597	0.0647313	-0.0885248	-0.151173	0.0638211	0.321943	0.186341	0.0530766	-0.12707	0.286601	0.0321461	0.103802	-0.240251	-0.210645	-0.427411	-0.0591813	-0.057159	0.0899668	-0.162434	0.0935927	0.135869	-0.359853
IPI00220362	IPI00007730	3336	11161	0.0670454	0.0326493	0.261249	0.237564	0.345793	0.0670195	0.149419	0.158396	-0.0709593	0.0777245	0.110092	-0.378235	-0.0224715	0.0181097	0.210461	0.0904907	0.112449	0.25686	0.114232	0.376682	0.303489	0.194046	0.37126	0.325881	-0.0278863	0.0962194	0.310379	0.298215
IPI00220567	IPI00000171	10588	81628	0.144097	0.163961	0.0499676	-0.0772533	-0.0829261	-0.133505	0.117474	0.0247394	0.264716	0.318516	0.13755	0.0536877	-0.0999117	-0.210499	-0.119029	-0.0544131	-0.00291246	-0.0630028	0.0743693	0.531359	0.295903	0.0560682	0.0624134	-0.222996	0.153775	-0.247596	0.255531	0.0682159
IPI00220921	IPI00024305	6497	4088	0.0384509	-0.283567	-0.103951	0.108014	0.197049	-0.0547849	-0.136026	0.0712737	0.128016	-0.105074	-0.0960335	-0.037143	0.0332876	-0.175768	0.215476	-0.0538276	-0.144855	-0.105027	0.0907676	0.0196638	0.308367	-0.0541435	0.172096	0.0304729	-0.265183	0.17968	-0.094171	-0.156994
IPI00221034	IPI00001639	5971	3837	-0.221079	0.351892	0.269814	-0.15234	0.00601003	0.0269113	-0.13883	0.0240897	-0.159899	-0.18173	-0.140198	0.0715172	-0.0826467	-0.127866	0.27493	-0.370163	-0.303553	0.00565804	0.0742453	-0.058099	-0.296125	0.0116722	-0.141374	0.0621919	-0.182346	0.0642393	-0.286906	-0.195671
IPI00221034	IPI00003965	5971	7874	-0.217122	0.287502	0.124596	0.176353	0.383207	-0.130711	-0.1	0.00484798	-0.18027	0.113989	-0.172087	0.103574	-0.00488756	-0.456792	0.00640669	-0.121405	-0.118437	-0.0029335	0.0613246	0.118662	-0.01739	0.143304	0.0568335	0.0202515	-0.305448	-0.0714638	-0.132784	-0.0867848
IPI00221034	IPI00007765	5971	3313	-0.0692682	0.468954	0.11805	0.313935	0.0780543	0.312265	-0.155062	0.0422765	-0.201836	-0.196507	-0.0918874	0.266391	0.0626356	-0.282238	0.02016	-0.0310923	-0.213064	-0.0527334	0.0715835	0.211959	0.0212533	-0.0634792	0.268015	0.204306	-0.469478	-0.185353	-0.34229	-0.262675
IPI00221034	IPI00008529	5971	6181	-0.00509023	0.048427	0.0427994	0.239821	0.241446	-0.00930547	0.0861884	-0.119504	-0.170298	-0.137301	0.104971	-0.0715388	0.0286899	-0.210583	0.0708677	-0.0357696	-0.236819	-0.0431295	0.120425	-0.00182293	-0.19161	0.0680284	0.231812	0.117767	-0.00177672	-0.00704533	-0.0352857	-0.122894
IPI00221034	IPI00025091	5971	6205	-0.220747	0.201817	0.0773678	0.197232	0.153765	0.0439519	-0.121198	-0.191966	-0.28544	-0.0655827	0.123815	-0.226875	-0.00206367	-0.19049	0.109783	0.0760137	-0.112281	-0.226552	0.0680821	0.100357	-0.0829239	-0.0153608	0.242172	0.198183	0.0775898	0.0902226	-0.0642627	-0.382258
IPI00221034	IPI00026271	5971	6208	0.045799	-0.0964894	-0.148061	0.330072	0.234517	0.160024	0.0477297	-0.123466	-0.265614	-0.188512	0.0523984	-0.231688	-4.47286e-05	-0.179876	-0.00758831	0.116447	-0.144737	-0.353335	0.218033	-0.132605	-0.100946	0.0729281	0.0269256	0.18277	-0.00798715	0.135859	0.0179511	-0.335296
IPI00221034	IPI00303292	5971	3836	0.0495746	0.171935	-0.132919	-0.0241695	0.10097	0.0987581	-0.0868936	0.0416498	0.231847	-0.111409	0.0683915	-0.137227	0.0360172	-0.128916	-0.142192	-0.148113	0.101793	-0.0779117	-0.0400091	0.0241657	-0.0297263	-0.00475669	-0.0759973	0.218982	-0.426647	-0.0969495	-0.321628	-0.334936
IPI00290077	IPI00004389	3866	27229	0.00236212	-0.426938	0.098922	-0.0234317	0.0864784	-0.285479	-0.179203	0.0924419	-0.0819165	0.374931	-0.283935	0.11401	0.166924	-0.072717	-0.0761617	-0.151032	0.191312	0.107772	-0.045566	-0.506044	-0.177311	-0.0355265	0.186038	-0.0478052	0.0605854	-0.0533853	0.042509	0.0615825
IPI00290077	IPI00031376	3866	5108	0.191815	-0.150528	0.190869	0.0365965	0.56139	0.000372315	0.0233007	0.179984	-0.188256	0.347265	0.00201707	-0.411633	-0.174621	0.0485489	-0.116645	-0.140257	0.174763	0.0679187	-0.0501602	0.123341	0.0413512	0.1085	0.0856667	0.0997403	-0.289256	0.252549	-0.199625	-0.071066
IPI00290077	IPI00061680	3866	112869	-0.190253	0.117032	-0.323019	0.0322131	0.216645	-0.030836	-0.0560234	0.0192437	0.107315	0.493852	-0.115514	-0.607402	0.183983	0.13147	-0.156782	0.0840215	0.135646	0.156165	-0.0620515	0.0615785	0.0756781	-0.203539	0.148392	0.0527161	0.0809907	-0.151603	0.499139	-0.337992
IPI00290337	IPI00031376	2059	5108	0.0687928	0.0984611	0.0574287	-0.212786	0.122218	0.278471	0.280319	0.215199	0.410748	-0.345016	-0.0255315	0.391686	0.0391433	0.0216299	-0.149487	0.279757	0.193758	0.265323	-0.154788	0.218005	0.103319	0.128972	0.19159	0.0108005	0.187913	-0.0724344	0.178782	0.0903777
IPI00293361	IPI00008570	9905	10656	-0.0117788	0.0214196	-0.126487	-0.207123	-0.0179448	0.335464	-0.155322	0.0608	-0.299884	-0.116381	-0.0683354	-0.00784368	-0.00236674	-0.274231	0.0138226	-0.264836	-0.0686527	-0.25378	0.127998	0.265963	0.195985	-0.0379414	0.0750124	-0.0140362	-0.153079	-0.0293789	-0.0812994	-0.0286039
IPI00293361	IPI00012750	9905	6230	-0.180673	0.127843	-0.149873	0.0331746	0.165796	-0.308519	-0.161009	0.0796351	-0.111169	0.155973	0.275218	0.251639	0.169622	0.00267401	-0.0612314	0.162394	-0.177142	0.106404	-0.0171536	-0.0243282	-0.144806	-0.0063736	-0.130982	-0.327236	0.0392428	0.225242	-0.20399	0.0179143
IPI00293361	IPI00015345	9905	1951	0.110078	-0.0207815	0.000291427	0.104371	0.0213367	0.627457	0.219338	0.0359096	0.00320437	0.0294555	-0.188987	-0.195118	0.0778923	-0.0515464	0.128671	0.316503	0.0748987	0.493944	0.105462	0.396871	0.293181	0.0228735	0.0731199	0.308856	0.245234	-0.0399716	0.243752	0.0633681
IPI00293361	IPI00022443	9905	174	0.121059	-0.207039	0.103822	0.0345605	0.00115682	-0.146771	0.14414	0.0447021	0.00188587	-0.078436	-0.153083	0.00019021	0.0674149	0.175132	0.12088	0.171188	0.156582	0.0890141	-0.013323	0.404915	0.230049	-0.0861679	0.125529	0.169234	0.0307039	-0.0925591	-0.1073	-0.103399
IPI00293361	IPI00024524	9905	56902	-0.00770337	-0.200427	-0.14568	-0.0424922	-0.0314106	-0.212636	-0.363783	-0.0555358	0.0526978	0.124963	-0.261037	-0.0150902	0.021883	-0.260972	-0.0660466	-0.0866859	0.0649291	0.00197655	-0.187669	0.232497	-0.322512	0.0126308	-0.119098	-0.0406035	-0.158614	-0.129208	0.0557098	-0.119504
IPI00293361	IPI00412264	9905	5764	0.137937	0.00344778	-0.133676	0.0232821	-0.0108595	0.398217	-0.0252409	-0.0174532	0.14311	0.0328709	-0.0183507	0.162325	0.0370314	-0.190363	0.0254028	-0.0841715	-0.0657212	0.0543462	0.0932262	-0.0687979	0.202206	-0.108411	0.0341455	0.0346929	0.000831557	0.107409	-0.165334	0.00822208
IPI00293464	IPI00396089	1642	8315	0.105932	0.391487	0.104684	0.182171	0.171482	0.106752	-0.0132358	0.250522	0.153802	0.353873	0.287745	0.0494091	0.24585	0.250247	0.0949595	0.332537	0.0225536	-0.0113441	0.0632183	-0.17522	0.142734	-0.00620067	0.0702441	0.0479364	0.0852315	0.0631758	0.193368	0.35481
IPI00293613	IPI00007765	29110	3313	0.286549	0.645626	0.198112	0.0920274	0.424296	0.416481	0.10945	0.523706	0.513332	-0.0139315	0.257409	0.610133	0.366629	-0.0241796	0.00544265	0.0511191	-0.0891818	0.401992	0.308177	0.425878	0.252235	0.136563	0.411728	0.318029	0.596808	0.595983	0.646282	0.378312
IPI00293613	IPI00216587	29110	6202	0.298601	0.639422	0.359218	0.079513	0.220805	-0.0138149	-0.0525544	0.360934	-0.188292	-0.107359	0.120818	-0.417386	0.285169	0.0135542	-0.0496677	0.138934	0.199346	0.16203	0.0211773	0.343644	-0.0511237	0.0589228	0.409074	0.471043	0.639352	-0.0451811	0.112487	0.128875
IPI00293613	IPI00302925	29110	10694	0.0251779	0.330838	-0.0794501	-0.084262	0.23763	0.149602	0.191037	0.196538	-0.0898699	0.254032	0.0488628	0.0930914	0.0241184	-0.0211145	-0.107817	0.00776667	-0.0896678	0.257719	0.0641097	-0.0349799	-0.110853	0.119499	0.0365517	0.356809	-0.10242	-0.149652	0.131575	0.116136
IPI00293613	IPI00465361	29110	6137	0.210396	0.381713	0.150612	0.0461859	0.00902823	-0.466005	-0.346016	0.190243	-0.215128	-0.305506	0.125001	-0.553495	0.353784	-0.271567	0.150241	0.115929	0.457275	-0.235196	0.0305932	-0.111526	-0.0894904	-0.248272	0.394061	0.0528604	0.1636	-0.367855	0.117865	0.0755853
IPI00294052	IPI00017500	23635	26525	0.169572	0.035526	-0.0699211	0.0235089	-0.151122	-0.0959592	-0.203	-0.0928981	-0.125997	0.117222	-0.0768859	0.236059	-0.12071	-0.265255	0.132015	-0.31309	-0.0399394	-0.403805	-0.215022	0.408539	0.0665972	0.0401167	0.0385897	-0.0685855	-0.145385	-0.120268	0.0743541	-0.248357
IPI00294696	IPI00026689	891	983	0.225823	0.60794	0.701903	0.684673	0.832199	0.785287	0.839614	0.783979	0.924471	0.310966	0.86981	0.743239	-0.118008	0.062039	0.128554	0.961177	0.404655	0.0474376	0.674976	0.906498	0.907316	0.0311115	0.817354	-0.0537222	0.0472133	0.660999	0.149912	0.672342
IPI00295399	IPI00412264	1008	5764	0.368015	0.0762924	-0.0650263	0.17947	0.0980825	0.426164	0.207808	-0.1362	0.273917	0.167478	0.166005	0.203787	0.147489	0.216205	0.0214163	-0.0381399	-0.185655	-0.0480096	0.536347	0.653972	0.261616	0.224445	0.0599914	0.158578	0.443892	0.150782	-0.19554	0.419775
IPI00295777	IPI00412264	2819	5764	-0.00633331	0.250793	0.309052	-0.0219489	-0.022259	-0.0727397	-0.159014	0.0524966	0.0291325	-0.00393623	-0.0661762	-0.16018	0.000210174	0.236787	-0.117692	-0.289605	0.0113592	0.0430055	0.132081	0.165031	0.296406	-0.0747269	-0.00772674	0.0934618	-0.185319	-0.0275071	-0.105603	-0.317992
IPI00297349	IPI00013723	9021	5300	-0.253477	0.00301281	-0.0660086	-0.218082	-0.300822	-0.140889	-0.138764	-0.178554	-0.0917677	0.258715	0.204441	0.0933442	0.146739	0.0667154	-0.175446	-0.281095	-0.0255244	-0.213897	-0.140317	-0.152654	-0.186443	-0.0746868	-0.0795666	-0.218167	0.146832	0.137907	0.34661	-0.290264
IPI00297764	IPI00032957	1911	7329	0.0151859	0.043898	-0.0167652	0.0226935	0.0514179	0.244702	0.0381301	-0.00944851	-0.145725	-0.0877358	0.0125877	-0.0581253	0.0157049	0.047459	-0.148759	-0.0542185	-0.119504	0.0145825	0.0242971	-0.120545	-0.110983	-0.00666677	0.0266743	0.252229	0.00263739	-0.197879	-0.0762261	-0.122974
IPI00298951	IPI00010248	10127	51324	-0.182956	-0.160594	-0.198957	-0.181476	-0.100824	0.174592	0.121052	0.00888894	0.297179	-0.0439716	0.144453	0.211306	-0.0122623	0.219751	-0.119475	-0.00827558	0.0969758	0.00892926	0.058366	0.149033	-0.0350806	-0.0514925	-0.138766	-0.00308593	-0.0612646	-0.179701	0.129632	0.0865537
IPI00299214	IPI00007730	7083	11161	-0.137217	0.0693486	0.341984	0.136421	0.469573	-0.01679	-0.116937	0.146983	0.028166	-0.0840099	0.208294	-0.0563836	0.0234919	0.135913	0.102223	0.0917852	0.253012	0.137554	0.0351266	0.03608	0.148226	0.1181	0.202601	0.0395874	-0.278365	0.0432119	-0.151479	-0.0432142
IPI00300371	IPI00029769	23450	3055	0.228418	-0.207444	0.0796457	0.122563	-0.0128777	-0.238416	-0.0547965	-0.186302	-0.0526548	0.183234	-0.227549	0.238405	0.151392	-0.268198	-0.155905	-0.0592681	-0.114627	-0.0699058	-0.0133689	-0.0440683	0.00943404	0.365858	-0.120676	-0.172885	-0.11875	0.0720163	0.157008	-0.0129613
IPI00301139	IPI00102495	9440	10001	0.116796	0.0260518	-0.0357125	0.10584	0.0927807	0.0494711	0.208444	0.181157	0.312135	0.169125	0.183196	0.0624007	0.107924	0.410822	0.164166	0.145433	0.190911	0.137694	0.357645	0.244813	0.263507	0.0780784	0.508181	0.389908	0.192695	0.220297	0.386161	0.323663
IPI00301303	IPI00412264	55186	5764	-0.0569333	-0.139246	-0.0304677	0.0973134	0.0735437	0.327342	-0.220013	-0.0753113	-0.0960098	-0.202065	0.0672047	-0.0948371	-0.0319386	-0.138597	0.0374762	0.0279157	0.227919	-0.121248	-0.194313	-0.452474	-0.259963	-0.0702715	0.0535595	-0.0229387	-0.126899	0.0393087	0.254922	-0.157387
IPI00301561	IPI00646224	7205	54855	0.0246083	0.0982376	-0.0660186	-0.0588776	0.0174986	0.000193009	-0.321387	-0.0822255	0.0561356	-0.296287	0.0254697	-0.125705	-0.154012	-0.0926778	-0.113636	0.290238	-0.0495682	-0.234563	-0.0833586	0.209391	-0.0469198	0.0344957	-0.0215706	0.0891814	0.0618507	0.179872	0.251532	-0.203807
IPI00302458	IPI00306290	23039	11260	-0.288545	-0.269973	0.0364818	0.0617225	0.396182	-0.00752683	0.389666	0.141527	0.404045	0.0452835	0.310859	0.0467978	0.0010805	0.0104134	-0.500666	0.210771	-0.128981	0.166799	0.055762	-0.139318	0.350466	0.0874811	-0.0285795	0.233123	-0.228243	0.389562	0.542535	0.210644
IPI00303812	IPI00412264	79886	5764	-0.282089	0.0869266	0.261076	-0.174975	-0.0977804	-0.218705	-0.241049	-0.0537463	-0.332834	0.105508	0.051117	0.130127	-0.0515885	-0.240595	-0.100116	0.221814	-0.0365615	0.0244038	-0.340626	-0.0175468	-0.315085	0.00328645	-0.0974474	0.0382501	0.209416	0.00254922	0.202816	-0.315645
IPI00306446	IPI00007730	7572	11161	0.00255598	-0.110927	0.0363214	0.0958531	0.107044	-0.130652	0.034895	0.0264315	0.00724974	0.183834	-0.0469778	-0.152093	-0.0583691	0.0868373	0.0522223	-0.00708161	0.0553648	-0.167147	0.0432625	-0.165656	0.106445	-0.0302012	0.250888	-0.0719184	0.132655	-0.0728788	0.356045	0.119213
IPI00306446	IPI00025724	7572	51282	-0.0418871	-0.127246	-0.00851091	-0.103449	0.0901051	-0.0462471	-0.226065	0.155724	-0.0837665	0.287998	0.156318	-0.481769	-0.198399	-0.0628726	0.294666	0.257314	0.142168	-0.445397	0.110363	-0.187472	0.344666	-0.142612	-0.15229	-0.295908	0.0333725	-0.165962	-0.290905	-0.0272151
IPI00306446	IPI00163230	7572	10980	0.149424	-0.00681001	-0.235803	0.0615564	-0.0309515	-0.0531888	-0.15604	0.0679431	0.03491	0.0479824	0.241016	-0.319343	0.0617829	0.0316592	0.174757	0.0865315	0.401089	0.0107558	-0.0467664	0.124148	0.436198	0.193406	0.0477161	-0.0193152	0.149164	0.132297	0.377291	0.101203
IPI00306446	IPI00178721	7572	81576	-0.216192	0.08033	0.0183371	0.0915915	0.225375	-0.240234	-0.100452	0.0144289	-0.0793524	0.296266	-0.00020672	-0.512117	0.0570863	-0.142821	0.0855006	0.137874	0.256475	0.208424	0.100891	0.13536	0.129971	0.185145	-0.144106	-0.121253	0.336058	0.18258	-0.311944	0.136051
IPI00328112	IPI00000787	6891	5698	-0.17665	0.671358	0.164558	0.150901	0.256412	0.217478	0.421528	0.0540289	0.0727336	0.444196	0.132554	0.0553327	0.0166872	0.0684191	0.0346274	-0.0177031	0.108904	0.0555135	0.309931	-0.075636	0.167374	0.116838	0.0241081	0.0466944	0.227318	0.211288	0.0208772	0.0108519
IPI00328296	IPI00412264	54810	5764	-0.19184	0.268373	0.337812	-0.0951854	0.168519	-0.230639	-0.127565	0.053587	-0.302268	0.0712488	-0.0855265	-0.224017	-0.0932521	0.229827	0.0668062	0.0505027	-0.030266	-0.0471141	0.15715	-0.365956	0.428366	-0.0314711	0.0090001	0.0104613	0.143537	0.060621	0.12917	0.244429
IPI00375676	IPI00030364	2512	6881	0.0777034	0.0482063	0.222983	0.482288	0.0591256	-0.0016568	0.149414	-0.0417657	0.507873	0.181262	0.336307	0.383021	0.433505	0.0569804	-0.143436	-0.318884	0.2185	0.598358	0.253858	-0.594689	0.359157	0.276733	0.0690525	0.25914	0.413115	-0.0468115	0.0901008	0.0314248
IPI00375676	IPI00292181	2512	7786	-0.271748	-0.246869	0.021616	0.125005	0.0303374	-0.228315	-0.228962	-0.126379	-0.199156	0.0979214	0.0475207	-0.0247594	0.108108	0.0195495	0.101678	0.250639	0.198154	-0.0152605	-0.017289	0.223161	0.144724	0.0814074	-0.235346	-0.225258	-0.179576	0.0278893	0.130082	0.222992
IPI00375676	IPI00412264	2512	5764	-0.191441	-0.0786099	-0.143088	-0.0118434	0.0157302	-0.24494	0.0400394	-0.0548836	0.0907655	-0.141237	0.190617	-0.558192	0.0200103	0.077382	0.0417809	-0.293179	-0.1667	0.128912	-0.19026	-0.0840411	0.00320012	-0.208288	0.140971	-0.192675	-0.231845	-0.0861676	-0.0782432	0.138305
IPI00398435	IPI00412264	23654	5764	-0.000987664	0.0273295	-0.147413	0.115713	-0.01517	0.0445011	-0.00190863	0.0956595	0.101813	0.0800846	-0.0224221	-0.20605	-0.0128926	-0.0187482	0.0776484	-0.179996	-0.0271731	0.0196315	0.0423238	-0.0757326	0.167409	0.188168	0.0670597	-0.128359	0.151266	0.0909926	-0.106394	-0.0555005
IPI00402759	IPI00412264	10249	5764	0.0399407	0.100416	-0.029242	0.0377627	0.114708	-0.218898	-0.0356171	-0.0877283	0.0909937	0.208152	-0.320012	0.337685	0.0641949	0.250039	0.00155669	-0.258711	-0.175481	0.056534	0.188785	0.38678	0.329468	0.0646347	-0.0674455	-0.0949808	0.139845	-0.00524025	0.108653	0.281957
IPI00410344	IPI00646224	10733	54855	-0.00664651	-0.27166	-0.0347798	0.0262835	0.0277827	0.229583	-0.22555	-0.204561	0.119175	-0.172307	-0.246349	0.101635	0.0458511	-0.0379367	0.0936966	0.153006	0.000861605	0.0783334	0.247702	-0.144583	0.15911	-0.273261	-0.00266653	-0.0615099	0.343003	-0.3563	-0.260849	-0.0820075
IPI00412264	IPI00166500	5764	51588	0.255045	-0.151327	-0.177741	-0.179344	0.0292974	0.227744	-0.232326	-0.091845	-0.0361774	0.0713742	-0.0152333	-0.464674	-0.134716	-0.0823806	-0.142653	0.0278229	-0.115339	-0.0922837	-0.023395	-0.380751	-0.0431444	-0.0425171	0.084755	-0.337856	0.100587	0.0417513	-0.148841	-0.162291
IPI00412433	IPI00013890	4217	2810	-0.285152	-0.155197	0.0544117	-0.0888797	0.0600974	-0.0266412	-0.0358709	0.172991	0.106063	-0.223361	-0.101861	0.0208204	-0.0611638	-0.04686	-0.111358	-0.116202	-0.132562	0.085674	-0.260768	0.627727	0.33446	-0.0565778	-0.15765	-0.108429	-0.109819	-0.00692818	-0.210045	-0.20835
IPI00412433	IPI00018146	4217	10971	0.561884	0.218534	0.276803	-0.0835335	0.408458	0.390427	0.0377202	0.0237207	0.237172	0.0600125	-0.195053	-0.176535	0.65506	0.336193	-0.0125442	0.192388	0.42233	-0.0985694	0.204355	-0.287216	-0.0115788	0.237045	-0.519158	0.101945	0.404779	0.272892	0.572187	0.54748
IPI00412433	IPI00216319	4217	7533	0.452088	-0.135983	0.0603851	-0.116707	0.244615	0.196011	0.19025	0.171485	-0.0975324	0.171641	-0.325798	0.171546	0.37953	0.091579	-0.102687	0.0289667	-0.183351	0.120175	0.086964	-0.340334	-0.176528	-0.223639	-0.392395	0.108151	0.254259	0.252186	0.374663	0.527515
IPI00479399	IPI00290272	9706	23649	-0.296104	0.0242958	0.047426	0.231862	-0.13901	-0.373461	-0.0370811	-0.00709247	-0.236995	-0.0459828	0.194888	0.154284	-0.169726	-0.0136837	0.0719201	-0.524543	0.0390777	0.309595	-0.199682	0.239641	-0.266964	0.0309248	0.232868	-0.0161612	-0.0129029	0.226607	0.0802646	0.0985521
IPI00550655	IPI00412264	10927	5764	0.0046649	-0.156068	0.357294	0.144284	-0.182756	0.446937	0.039682	-0.00859927	-0.0580865	-0.160913	-0.174421	0.195406	0.156906	-0.266272	-0.237687	0.387751	0.188485	-0.034255	0.0890361	0.612591	-0.0984515	-0.143012	0.0421073	0.0292622	-0.185946	0.000894269	0.347685	-0.227951
IPI00552920	IPI00033350	11340	23608	0.304353	0.330855	0.0712405	0.115016	0.277561	0.126851	-0.056678	0.295833	0.315207	0.479111	0.322936	0.363097	-0.0806282	0.575483	-0.186942	0.0851404	0.293787	0.07672	0.41031	-0.0425067	-0.0241885	-0.0208868	0.147984	0.0728511	0.336858	-0.204552	0.584753	0.829454
IPI00554788	IPI00004389	3875	27229	-0.104761	0.273576	0.215108	0.215325	0.0583987	-0.347372	-0.0389969	0.146858	-0.0932757	-0.281049	0.426333	-0.23413	0.0501241	-0.31724	0.0459011	-0.0300237	-0.0620052	0.430253	0.0766239	-0.523151	-0.0500558	-0.0961394	-0.151472	0.143624	0.171445	-0.296735	-0.26591	-0.196798
IPI00554793	IPI00412264	26292	5764	-0.143667	-0.0449041	-0.0528887	-0.0886922	-0.134287	-0.321565	-0.296207	-0.105277	-0.0967428	-0.0679206	-0.114582	0.358705	0.0499535	-0.171781	0.0196744	0.245453	-0.0816719	0.216884	-0.405438	-0.163327	-0.290706	0.0999831	-0.0984904	-0.0848063	-0.220552	-0.0561804	0.0420641	-0.164805
IPI00642182	IPI00097532	59349	80306	-0.223098	0.250505	0.0905578	0.118746	0.187618	-0.0232175	0.240988	0.221432	0.228229	-0.134368	0.414768	0.172452	-0.0496991	0.20342	0.293565	0.0965084	0.118384	0.412082	0.0321026	-0.106603	0.371393	0.233967	0.189241	-0.0272319	0.0645863	-0.0656204	0.222277	0.155753
IPI00646781	IPI00292181	5996	7786	-0.060452	-0.436451	0.0176459	-0.0272435	0.0468358	-0.217913	-0.0445735	0.193861	-0.187495	0.242107	0.073425	0.0967893	-0.0796843	-0.156188	-0.0943149	-0.0128403	0.126133	0.0780724	-0.123846	-0.0743844	0.218788	0.0254478	-0.0979194	-0.0273061	0.0131886	-0.0834884	-0.0222156	-0.264154

## Sheet: PCCpval_ggi
IPI1	IPI2	Gene1	Gene2	GDS1023	GDS1036	GDS1062	GDS1064	GDS1067	GDS1096	GDS1209	GDS1220	GDS1257	GDS1259	GDS1282	GDS1321	GDS1331	GDS266	GDS268	GDS395	GDS558	GDS564	GDS596	GDS690	GDS715	GDS737	GDS760	GDS810	GDS914	GDS946	GDS987	GDS999
IPI00000049	IPI00419240	8743	54	0.34516	0.0115654	0.337265	0.117325	0.0627551	8.288e-07	0.00571856	0.00537321	0.489143	0.00263473	0.23572	0.202252	0.0503375	0.049272	0.182949	0.404494	0.443218	0.369693	9.1899e-07	0.175419	0.0997855	0.120524	0.131582	0.257598	0.484807	0.383333	0.059523	0.18607
IPI00000833	IPI00412264	1081	5764	0.0737694	0.231875	0.220116	0.436737	0.407088	0.410473	0.296916	0.158	0.432515	0.474225	0.219642	0.375102	0.495991	0.0787328	0.277966	0.335776	0.0217867	0.177868	7.49946e-05	0.00499886	0.00458677	0.186394	0.31828	0.440589	0.0880376	0.398728	0.0160584	0.00326563
IPI00001062	IPI00013978	4615	8405	0.0762457	0.409528	0.427584	0.327238	0.000637741	0.204595	0.0782105	0.0437609	0.0159063	0.499931	0.105122	7.60725e-05	0.00370336	0.0149108	0.476852	0.119678	0.129682	0.248922	1.76095e-05	0.00673443	0.000784842	0.369777	0.248082	0.452794	0.326662	0.499754	0.0017567	0.0285542
IPI00001146	IPI00025616	11157	5425	0.218903	0.39712	0.207161	0.441151	0.31961	0.104505	0.426863	0.106889	0.0781964	0.381317	0.31855	0.281152	0.403584	0.455398	0.448585	0.260846	0.132062	0.189216	0.00148693	0.417234	5.95643e-05	0.399186	0.381922	0.30616	0.223867	0.196542	0.256344	0.386678
IPI00001639	IPI00166500	3837	51588	0.250524	0.0987845	0.14142	0.126711	0.0278711	0.386204	0.364735	0.32579	0.3849	0.362055	0.388513	0.215095	0.356424	0.0948515	0.405267	0.266107	0.388612	0.385436	0.344285	0.0193521	0.0392596	0.375105	0.169633	0.226364	0.400948	0.474301	0.128249	0.108334
IPI00001639	IPI00412264	3837	5764	0.173617	0.0462899	0.320753	0.40386	0.454723	0.414685	0.230517	0.497959	0.153006	0.498704	0.400449	0.203776	0.335727	0.124663	0.435653	0.0207739	0.245429	0.367178	2.90587e-05	0.0231326	0.000706842	0.455782	0.450426	0.293823	0.301651	0.454969	0.0954519	0.0448948
IPI00002335	IPI00023339	3064	1387	0.430741	0.346156	0.426392	0.156569	0.463013	0.219722	0.421069	0.497597	0.234728	0.249934	0.490062	0.299692	0.494511	0.48998	0.498204	0.333629	0.278555	0.400864	0.433217	0.322417	0.314881	0.248463	0.0241933	0.420757	0.225212	0.254444	0.409727	0.395031
IPI00002569	IPI00006779	1978	9470	0.15685	0.150924	0.0757374	0.108559	0.0537109	0.0132573	0.0247072	0.0377703	0.042726	0.083505	0.00108914	0.00462935	0.109419	0.21313	0.404151	0.0633807	0.023282	0.371896	7.25308e-07	0.131863	1.33319e-08	0.116835	0.084008	0.49914	0.231197	0.327295	0.262083	0.00163247
IPI00002852	IPI00007730	5828	11161	0.296801	0.415736	0.0142732	0.391848	0.0569245	0.0975281	0.38598	0.137814	0.105493	0.0821366	0.312853	0.143289	0.21119	0.364591	0.4833	0.218388	0.130578	0.268827	0.461209	0.258034	0.166569	0.254571	0.00230946	0.130311	0.470192	0.416835	0.00244608	0.0274588
IPI00003326	IPI00015161	402	5147	0.104838	0.200522	0.0115685	0.000814019	0.00106798	0.00430343	0.00659489	0.000303758	0.404599	0.167533	0.000204285	0.0171489	0.45826	0.488496	0.179551	0.00436024	0.011062	0.341855	5.64284e-05	9.42275e-05	0.00274638	0.347565	0.0130437	0.292804	0.325827	0.342671	0.199953	0.00234819
IPI00003327	IPI00015161	403	5147	0.161354	0.38753	0.294899	0.0812764	0.408606	0.00122902	0.0487011	0.428717	0.190092	0.265501	0.0256233	0.113868	0.392814	0.35686	0.498389	0.217448	0.168949	0.496875	0.366256	0.0843607	0.035682	0.483424	0.0162054	0.140692	0.477125	0.082941	0.324629	0.0441299
IPI00003527	IPI00302383	9368	1080	0.130716	0.261899	0.495228	0.109795	0.351705	0.0483214	0.0282288	0.492637	0.462816	0.19444	0.432991	0.179879	0.149887	0.35343	0.393839	0.205505	0.342375	0.265129	0.197605	0.460843	0.00660857	0.451347	0.256203	0.345347	0.317457	0.425842	0.284239	0.347975
IPI00003789	IPI00007730	26151	11161	0.49721	0.381317	0.327998	0.145928	0.00953694	0.240305	0.164259	0.37714	0.419662	0.30006	0.421003	0.433527	0.240602	0.315359	0.328252	0.215605	0.490614	0.453604	0.0512675	0.165054	0.0401683	0.483931	0.0937797	0.116545	0.336928	0.455629	0.287812	0.114248
IPI00004389	IPI00001814	27229	57144	0.498926	0.257136	0.326075	0.382222	0.26329	0.00214031	0.102852	0.243357	0.152289	0.0875486	0.477383	0.18189	0.271548	0.351987	0.105772	0.360398	0.154984	0.000383912	4.35676e-05	0.228085	0.0896377	0.346283	0.459052	0.0535764	0.424486	0.486662	0.24926	0.331103
IPI00004389	IPI00554443	27229	79991	0.490113	0.181005	0.440421	0.309165	0.467025	0.104822	0.0815956	0.387309	0.459714	0.239113	0.334123	0.0604985	0.427417	0.475936	0.310151	0.0554743	0.318888	0.0365412	0.00752831	0.0262585	0.474482	0.193024	0.489372	0.395199	0.425761	0.329497	0.133552	0.376003
IPI00004671	IPI00003909	2804	6515	0.436479	0.184155	0.424062	0.461813	0.357789	0.020996	0.167169	0.469573	0.150065	0.264567	0.153805	0.421632	0.253485	0.31255	0.461055	0.419138	0.159825	0.21697	0.173107	0.304836	0.101221	0.16985	0.416306	0.351552	0.394636	0.368029	0.0792427	0.108152
IPI00004671	IPI00005695	2804	4694	0.0311265	0.261231	0.094414	0.378314	0.0137032	0.346556	0.0741145	0.0123914	0.111842	0.257273	0.227184	0.0453159	0.00677613	0.0824081	0.459349	0.441104	0.157809	0.222083	0.213895	0.0710445	0.0225546	0.0359646	0.025361	0.0500184	0.191271	0.356582	0.0945125	0.000157246
IPI00005163	IPI00015161	54622	5147	0.247204	0.0169436	0.00968541	0.332972	0.277514	0.177119	0.437912	0.303117	0.0640736	0.11923	0.0132965	0.201868	0.488355	0.0220261	0.337047	0.35396	0.400765	0.180577	0.102827	0.0744539	0.485709	0.427038	0.445264	0.47857	0.363295	0.423331	0.0108687	0.458776
IPI00005163	IPI00412264	54622	5764	0.331129	0.413915	0.253863	0.315533	0.415315	0.4803	0.437274	0.318256	0.149021	0.267127	0.198405	0.443954	0.413725	0.298325	0.21707	0.400171	0.182519	0.380574	0.00119652	0.347437	0.0241683	0.337895	0.116422	0.152826	0.354843	0.298033	0.398222	0.300798
IPI00005181	IPI00005881	5359	9140	0.361704	0.033905	0.299648	0.0579856	0.389182	0.46211	0.000478413	0.0713948	0.239912	0.0347998	0.297019	0.0129442	0.0900042	0.345977	0.412144	0.113346	0.0606093	0.258887	1.47585e-08	0.0012085	0.0173017	0.405729	0.0724248	0.413451	0.131156	0.477534	0.00698795	0.018299
IPI00005181	IPI00008552	5359	10539	0.397233	0.206715	0.396718	0.252639	0.157129	0.388048	0.274707	0.443622	0.0354602	0.349845	0.174528	0.312467	0.252577	0.445972	0.36411	0.16559	0.128634	0.417089	0.478832	0.346548	0.0112942	0.384687	0.353367	0.41997	0.442883	0.121253	0.122503	0.460835
IPI00005181	IPI00025463	5359	22822	0.223582	0.23806	0.238572	0.0843406	0.268465	0.298664	0.405898	0.304391	0.000446988	0.00572612	0.0307223	0.23177	0.224799	0.422995	0.402948	0.178245	0.411227	0.289992	0.130187	1.46772e-05	0.252421	0.0662558	0.410286	0.0516989	0.224096	0.394092	0.464476	0.32569
IPI00005181	IPI00060572	5359	80028	0.23588	0.497704	0.273787	0.325508	0.461106	0.0901423	0.0500828	0.41873	0.220235	0.234248	0.152606	0.103118	0.268728	0.274671	0.270403	0.13926	0.122199	0.455397	0.0360379	0.22478	0.0102544	0.491311	0.445066	0.0408711	0.15226	0.47226	0.00775132	0.257646
IPI00005692	IPI00007730	6183	11161	0.406734	0.43892	0.271278	0.208226	0.280973	0.358318	0.291735	0.425963	0.392839	0.451617	0.450481	0.477954	0.292526	0.474204	0.345971	0.208827	0.329859	0.439851	0.250133	0.203544	0.118537	0.361654	0.409508	0.400835	0.371759	0.393683	0.333333	0.326341
IPI00006050	IPI00296058	9747	30008	0.484218	0.356394	0.446352	0.438119	0.199029	0.420629	0.22431	0.335057	0.05519	0.148206	0.00733927	0.419295	0.341072	0.449616	0.17347	0.016956	0.320352	0.0486348	0.189281	0.260312	0.00130177	0.469685	0.316264	0.0698547	0.482554	0.369713	0.377265	0.290432
IPI00006451	IPI00007730	4905	11161	0.473514	0.434921	0.246278	0.0955688	0.00346522	0.408059	0.337003	0.420909	0.337899	0.375022	0.445386	0.288038	0.391013	0.190568	0.455872	0.348625	0.29338	0.202268	0.345613	0.147804	0.0108622	0.333118	0.185364	0.0580844	0.069678	0.434089	0.00998115	0.0995118
IPI00006663	IPI00007730	217	11161	0.441007	0.136658	0.331734	0.290698	0.0626028	0.348838	0.236936	0.184981	0.458836	0.222744	0.288324	0.27404	0.291729	0.247708	0.139373	0.454453	0.312345	0.337752	0.307965	0.224644	0.0287899	0.375733	0.192393	0.0338283	0.192026	0.279657	0.145575	0.16996
IPI00006779	IPI00021298	9470	54474	0.349119	0.348074	0.266483	0.242733	0.106754	0.328132	0.0563817	0.238255	0.34298	0.227714	0.486359	0.442598	0.198902	0.229709	0.472674	0.016313	0.140631	0.300181	0.0342035	0.0737162	0.356841	0.458048	0.344389	0.312451	0.244906	0.350293	0.116911	0.01079
IPI00006900	IPI00412264	57050	5764	0.0397308	0.185546	0.27694	0.171774	0.226047	0.0862764	0.224593	0.352368	0.0926483	0.394147	0.427188	0.35765	0.237772	0.311824	0.335072	0.47033	0.279609	0.413945	6.19312e-14	0.000430513	0.00013302	0.349365	0.142018	0.207904	0.27183	0.279483	0.0132542	0.00483252
IPI00007047	IPI00007730	6279	11161	0.360962	0.444509	0.298921	0.10914	0.156167	0.394113	0.179381	0.186344	0.435937	0.383194	0.250921	0.3301	0.329737	0.425248	0.398533	0.320479	0.309567	0.496952	0.147374	0.149349	0.434173	0.279571	0.499464	0.457532	0.291287	0.477473	0.321873	0.405681
IPI00007047	IPI00007866	6279	64284	0.0176779	0.284535	0.404123	0.219948	0.4017	0.433411	0.036768	0.473102	0.121801	0.0973915	0.16781	0.208589	0.441843	0.268216	0.412174	0.440468	0.014197	0.0730328	0.195844	0.0605185	0.264676	0.407948	0.011704	0.252094	0.0507508	0.146229	0.000511178	0.157302
IPI00007047	IPI00021634	6279	64837	0.0384086	0.00867905	0.17708	0.0131953	0.340798	0.000202552	0.0881473	0.0502443	0.483471	0.297231	0.44914	0.203706	0.0907573	0.196312	0.455768	0.411591	0.20814	0.186846	3.02552e-06	0.000202899	0.414745	0.329141	0.00144791	0.482747	0.439252	0.326516	0.0595799	0.0370182
IPI00007047	IPI00029127	6279	2661	0.489713	0.0138374	0.44873	0.409598	0.428262	0.00930251	0.46507	0.245489	0.181312	0.421544	0.0464882	0.0626045	0.440295	0.407622	0.460825	0.221414	0.333962	0.191053	0.00663562	0.364812	0.295432	0.348465	0.210717	0.43314	0.0990449	0.4779	0.144918	0.0826287
IPI00007047	IPI00400922	6279	22984	0.246573	0.103658	0.305537	0.0011709	0.0755139	0.152234	0.499121	0.400791	0.369126	0.448024	0.303712	0.428777	0.374194	0.424138	0.423186	0.401177	0.467033	0.298801	0.47733	0.0186274	0.00118783	0.411049	0.00224564	0.337832	0.354118	0.380136	0.467434	0.420934
IPI00007123	IPI00027454	27330	3164	0.14783	0.335437	0.307995	0.462042	0.458708	0.499055	0.27317	0.243707	0.0976769	0.294817	0.307416	0.0769318	0.274701	0.417308	0.477986	0.248879	0.337093	0.355714	0.0100198	0.400922	0.00029392	0.388729	0.266718	0.336829	0.383541	0.339779	0.316025	0.400146
IPI00007155	IPI00219684	51160	2170	0.0722328	0.232007	0.431664	0.390627	0.0442399	0.301143	0.120554	0.114612	0.389999	0.2417	0.127893	0.15107	0.404144	0.17351	0.102607	0.00700206	0.174206	0.103967	0.000408657	0.37753	0.0631173	0.415988	0.384522	0.00850168	0.115264	0.490639	0.0618163	0.365635
IPI00007155	IPI00292168	51160	25842	0.293802	0.101442	0.274648	0.460073	0.0225263	0.198437	0.132237	0.041346	0.291818	0.315391	0.26831	0.0319705	0.131631	0.207179	0.40144	0.286917	0.311444	0.372896	0.397621	0.017969	0.462404	0.191676	0.170352	0.301506	0.294168	0.289651	0.429116	0.462025
IPI00007304	IPI00412264	10425	5764	0.37677	0.127828	0.491652	0.36557	0.457023	0.442661	0.246832	0.481157	0.489859	0.266704	0.279919	0.177768	0.495069	0.282923	0.412445	0.183948	0.183154	0.209486	0.080339	0.460046	0.0028217	0.364479	0.403337	0.405905	0.409955	0.452542	0.391554	0.119167
IPI00007393	IPI00014253	10513	23212	0.352465	0.425135	0.300283	0.489216	0.000724148	0.40824	0.15997	0.220022	0.243974	0.469409	0.215217	0.304689	0.401617	0.294476	0.113314	0.480666	0.265697	0.223769	0.468164	0.341731	0.213213	0.496218	0.0371604	0.28847	0.161693	0.36764	0.00835283	0.00663604
IPI00007393	IPI00022223	10513	81029	0.458542	0.417606	0.189394	0.154408	0.0077747	0.389996	0.231615	0.102748	0.304347	0.300575	0.489954	0.460389	0.173035	0.336374	0.225275	0.0533482	0.232657	0.200423	0.111655	0.215612	0.0104979	0.344206	0.0490198	0.484965	0.338632	0.444516	0.0433541	0.443011
IPI00007393	IPI00027875	10513	23208	0.468353	0.0934605	0.211344	0.254789	0.0445803	0.1094	0.187123	0.0519256	0.319394	0.206197	0.440914	0.229404	0.438745	0.205937	0.433147	0.00722503	0.487413	0.134456	0.0324607	0.180404	0.284898	0.452019	0.495051	0.301562	0.278719	0.393506	0.340899	0.215139
IPI00007393	IPI00100796	10513	51510	0.397121	0.183144	0.244153	0.109737	0.000577913	0.143398	0.00162433	0.014878	0.224985	0.280019	0.276093	0.0186163	0.0203012	0.242872	0.339335	0.0752272	0.158526	0.294476	0.202941	0.260514	0.0104312	0.4859	0.217422	0.157972	0.154038	0.407164	0.00466913	0.00204559
IPI00007393	IPI00470595	10513	79594	0.317214	0.155702	0.179634	0.175852	0.100221	0.138902	0.201578	0.418331	0.28218	0.289797	0.488883	0.0455913	0.485716	0.43621	0.43675	0.350092	0.379614	0.222973	0.0821913	0.214307	0.0372862	0.363766	0.331352	0.376423	0.356924	0.437202	0.493404	0.242495
IPI00007909	IPI00010248	10567	51324	0.477883	0.195126	0.492043	0.338442	0.393492	0.22818	0.281038	0.416501	0.129055	0.345642	0.392586	0.14531	0.0585438	0.144887	0.466954	0.14402	0.400034	0.380838	0.481137	0.0708912	0.00338226	0.444245	0.31242	0.23402	0.363786	0.212894	0.127603	0.440911
IPI00008240	IPI00291412	4141	9647	0.462544	0.0797764	0.402979	0.0735295	0.445251	0.456203	0.421093	0.388953	0.22345	0.370168	0.436597	0.0997	0.0480996	0.455392	0.364845	0.372607	0.438282	0.482789	0.201305	0.413624	0.334708	0.475766	0.264628	0.20276	0.440582	0.308308	0.0908031	0.32023
IPI00008527	IPI00412264	6176	5764	0.255559	0.430955	0.383406	0.412688	0.158146	0.00333798	0.486704	0.406647	0.292613	0.491738	0.135589	0.469142	0.465314	0.184513	0.401947	0.272866	0.201607	0.357695	8.17813e-17	0.000878785	0.2451	0.170145	0.340946	0.407069	0.139245	0.382359	0.391196	0.0624114
IPI00008552	IPI00296058	10539	30008	0.470913	0.371576	0.0747999	0.374206	0.425861	0.395045	0.432714	0.278293	0.328189	0.377018	0.0277098	0.0602186	0.277392	0.3538	0.369054	0.361587	0.45569	0.345962	0.283139	0.468152	0.0138769	0.246828	0.126022	0.111643	0.470883	0.45029	0.262898	0.366272
IPI00008771	IPI00296058	3087	30008	0.198815	0.379298	0.0123208	0.0912847	0.0944792	0.318149	0.0227987	0.0905056	0.314553	0.124645	0.384612	0.197739	0.110555	0.372784	0.275639	0.467216	0.00549831	0.497821	0.0765601	0.101339	0.00639053	0.497406	0.457408	0.0614606	0.159952	0.438144	0.483446	0.102846
IPI00008780	IPI00412264	8614	5764	0.307593	0.116382	0.127973	0.466799	0.147138	0.496842	0.440428	0.188564	0.183704	0.219762	0.353253	0.205024	0.377017	0.372251	0.349855	0.28152	0.196447	0.401802	0.397094	0.00314891	0.00204646	0.480466	0.410368	0.379937	0.181983	0.313359	0.140735	0.325307
IPI00008829	IPI00007730	5427	11161	0.395413	0.396165	0.0169005	0.0981593	0.0685792	0.247849	0.412838	0.100776	0.465224	0.327101	0.435596	0.194186	0.460974	0.361725	0.0644342	0.4976	0.122042	0.493734	0.126063	0.058614	0.050733	0.318834	0.0331042	0.245477	0.435495	0.259134	0.201935	0.267381
IPI00009148	IPI00007866	11165	64284	0.406679	0.156089	0.0761787	0.209324	0.322999	0.00228897	0.358126	0.229183	0.129764	0.318743	0.0505983	0.0450891	0.486701	0.36895	0.487574	0.123837	0.365371	0.351135	0.0324723	0.275187	0.416479	0.269007	0.0666213	0.228633	0.27522	0.479092	0.430675	0.176896
IPI00009148	IPI00008527	11165	6176	0.453154	0.187558	0.207891	0.284378	0.187462	0.0443764	0.231586	0.0505533	0.118756	0.0349266	0.153298	0.408085	0.21912	0.104218	0.187178	0.260476	0.102104	0.161027	0.00399029	0.468294	0.00737841	0.445761	0.176605	0.317026	0.40348	0.309685	0.0824807	0.330108
IPI00009148	IPI00012772	11165	6132	0.448183	0.034475	0.0813856	0.471021	0.275086	0.00847807	0.217211	0.0380589	0.34511	0.0627479	0.428209	0.455716	0.354888	0.134994	0.132563	0.411061	0.0539305	0.42242	0.0291371	0.184931	1.35096e-07	0.497001	0.0814986	0.238885	0.298236	0.449297	0.171522	0.0512968
IPI00009210	IPI00412264	11266	5764	0.340416	0.470498	0.417586	0.477876	0.325529	0.0540637	0.417134	0.151503	0.485275	0.344135	0.377509	0.184271	0.393836	0.310099	0.404561	0.38941	0.302529	0.128508	0.00372402	0.000448757	0.00733935	0.498018	0.393061	0.26099	0.129013	0.376094	0.162893	0.135967
IPI00009889	IPI00000171	6303	81628	0.271193	0.139669	0.369116	0.351874	0.239116	0.0702124	0.326584	0.0706703	0.375472	0.272565	0.163749	0.102067	0.333367	0.220931	0.0606512	0.436584	0.268859	0.127034	0.272937	0.0424215	0.0742239	0.339973	0.166427	0.330945	0.244471	0.187553	0.247187	0.11178
IPI00009889	IPI00005222	6303	2051	0.343289	0.0866607	0.488457	0.457685	0.0227292	0.0371868	0.266566	0.0438389	0.28934	0.267115	0.212095	0.261369	0.341986	0.182184	0.202789	0.326252	0.0977632	0.413784	0.000705339	0.00213461	0.277175	0.492955	0.377583	0.179172	0.253359	0.397749	0.109925	0.179019
IPI00009889	IPI00007021	6303	51003	0.0937002	0.107392	0.442552	0.175312	0.257524	0.484905	0.287325	0.290442	0.221151	0.0473924	0.425444	0.478219	0.259547	0.386324	0.322856	0.253367	0.198878	0.288393	0.00188665	0.147532	0.0421413	0.262635	0.202459	0.208991	0.217381	0.259295	0.354185	0.276074
IPI00009889	IPI00007320	6303	22980	0.280743	0.212451	0.401771	0.0915753	0.327538	0.112445	0.39198	0.385288	0.377206	0.389805	0.287612	0.307692	0.249038	0.217694	0.34724	0.403757	0.264004	0.40096	0.314327	0.187164	0.0249229	0.40668	0.375846	0.211049	0.377336	0.373525	0.129767	0.47503
IPI00009889	IPI00007730	6303	11161	0.498443	0.294897	0.346856	0.280746	0.142497	0.316006	0.163017	0.120371	0.358761	0.201787	0.303317	0.304841	0.284528	0.323382	0.42729	0.161475	0.425472	0.288721	0.370374	0.0703673	0.0347021	0.0625769	0.333355	0.169613	0.422367	0.352735	0.430986	0.479184
IPI00009889	IPI00008527	6303	6176	0.0186506	0.0920632	0.171797	0.0495625	0.0929726	0.162867	0.464738	0.261955	0.416776	0.016201	0.367488	0.0270651	0.178882	0.128585	0.22314	0.0751932	0.340793	0.401729	3.36383e-06	0.153067	0.0218653	0.272907	0.223514	0.240997	0.138282	0.402859	0.352972	0.439498
IPI00009889	IPI00019903	6303	51204	0.315715	0.161779	0.105739	0.0963486	0.285377	0.248328	0.0965488	0.167531	0.0376929	0.0310242	0.0149561	0.256634	0.482273	0.271686	0.276773	0.000931501	0.0565261	0.225661	0.063038	0.455744	0.00483489	0.15747	0.193302	0.259219	0.305457	0.26783	0.252368	0.308522
IPI00009889	IPI00028565	6303	2634	0.0545018	0.28057	0.379249	0.00816986	0.0129162	0.0280172	0.0028904	0.0232765	0.0498214	0.00157782	0.017184	0.324041	0.0110896	0.232783	0.340516	0.0829871	0.149623	0.485566	5.09382e-05	0.000935648	6.4166e-09	0.20718	0.0690456	0.393042	0.198202	0.32358	0.259619	0.00539966
IPI00009889	IPI00029127	6303	2661	0.276784	0.104318	0.250783	0.402593	0.274793	0.0908439	0.321531	0.406153	0.287194	0.118739	0.168355	0.457538	0.30107	0.241391	0.157381	0.105049	0.0362883	0.48665	0.00325255	0.400668	0.474609	0.374239	0.438775	0.176306	0.284404	0.466844	0.0436608	0.26708
IPI00009889	IPI00163230	6303	10980	0.29751	0.408478	0.417067	0.388634	0.00451698	0.111934	0.426806	0.217681	0.17539	0.412861	0.200694	0.383409	0.378808	0.4513	0.442557	0.00226263	0.340732	0.408355	0.393946	0.132039	0.0224412	0.326265	0.117028	0.206507	0.398875	0.370476	0.327503	0.181659
IPI00009889	IPI00220362	6303	3336	0.0321458	0.13298	0.0610496	0.0902518	0.0051832	0.257174	0.300888	0.486926	0.0238461	0.166989	0.222871	0.104472	0.0380485	0.247928	0.452629	0.0360051	0.349899	0.379003	0.100684	0.0362125	3.79287e-06	0.0099584	0.297637	0.0155494	0.169133	0.344547	0.0295407	0.379279
IPI00009889	IPI00304582	6303	3739	0.227638	0.417332	0.220298	0.0424862	0.225262	0.495702	0.164341	0.319414	0.160102	0.163382	0.0593478	0.484072	0.329387	0.26388	0.154973	0.0491918	0.336366	0.216521	0.468205	0.289014	0.210467	0.350229	0.385965	0.196292	0.0501812	0.395168	0.133414	0.359193
IPI00009889	IPI00307547	6303	55848	0.376194	0.433884	0.274961	0.494397	0.356828	0.0330179	0.323327	0.186152	0.460957	0.273413	0.329311	0.315959	0.100735	0.16239	0.273883	0.0440159	0.398345	0.445336	6.4702e-05	0.0207444	0.22469	0.275693	0.169378	0.0718264	0.286588	0.377948	0.147979	0.36911
IPI00009889	IPI00412264	6303	5764	0.284463	0.405547	0.449089	0.44087	0.326351	0.0978078	0.459511	0.453807	0.496469	0.398342	0.235518	0.450982	0.393688	0.497482	0.486557	0.16147	0.14305	0.339654	0.000439253	0.228056	0.262473	0.138753	0.392149	0.341525	0.295129	0.28195	0.317462	0.249114
IPI00009889	IPI00604763	6303	51669	0.030089	0.0504966	0.32624	0.00328592	0.0225184	0.36254	0.375215	0.0841575	0.0207349	0.414548	0.0799044	0.350976	0.00261056	0.280542	0.351387	0.3143	0.069219	0.420255	0.00221338	0.0294558	2.20692e-05	0.00659873	0.0943916	0.0186257	0.047147	0.395699	0.0159776	0.200642
IPI00010120	IPI00001685	1488	10742	0.156587	0.393314	0.110278	0.423776	0.245667	0.00251003	0.231248	0.0290432	0.182979	0.241566	0.467146	0.109658	0.204319	0.0500136	0.463907	0.146207	0.249083	0.313327	0.0255675	0.237786	0.0190336	0.489385	0.119504	0.419154	0.124805	0.3561	9.57671e-05	0.356073
IPI00010120	IPI00008304	1488	64400	0.227555	0.0318922	0.387754	0.427462	0.288048	0.28292	0.019301	0.0850192	0.00227954	0.383002	0.0465111	0.0280892	0.116604	0.305155	0.168161	0.342165	0.294219	0.241574	0.19226	0.0524966	3.81128e-06	0.446291	0.0126535	0.452797	0.411607	0.342018	0.0279418	0.0147507
IPI00010165	IPI00418676	57336	80021	0.0526329	0.370007	0.194712	0.333762	0.34842	0.282377	0.336977	0.328803	0.162325	0.218224	0.293403	0.0627262	0.302266	0.421516	0.492014	0.0418195	0.362993	0.483937	0.111762	0.038234	0.446951	0.422032	0.200689	0.348901	0.163925	0.13149	0.0790482	0.106237
IPI00010248	IPI00102580	51324	66036	0.13605	0.442424	0.230336	0.418789	0.428039	0.278041	0.368432	0.363597	0.136054	0.146042	0.412046	0.476228	0.408323	0.251227	0.376206	0.231064	0.374258	0.43253	0.140382	0.415639	0.0740422	0.444989	0.465884	0.473331	0.495613	0.45501	0.328875	0.345459
IPI00010865	IPI00012504	1460	51710	0.289697	0.465478	0.136968	0.467521	0.113165	0.292406	0.0653583	0.422531	0.289477	0.419524	0.0993232	0.0505129	0.135928	0.335509	0.303631	0.104601	0.279953	0.291716	0.034704	0.331599	0.00190289	0.468863	0.48305	0.311715	0.443146	0.288599	0.0969888	0.162567
IPI00011549	IPI00007765	7185	3313	0.181436	0.00144548	0.409363	0.151107	0.403538	0.362391	0.00546251	0.00605499	0.476757	0.345065	0.427475	0.286464	0.413397	0.253017	0.31494	0.0729175	0.0928999	0.305381	0.474314	0.00627681	0.1311	0.198722	0.495149	0.000546981	0.0873421	0.0116687	0.00024007	0.0716274
IPI00011549	IPI00023860	7185	4673	0.361019	0.466737	0.490959	0.13203	0.350711	0.0763952	0.0629203	0.0093426	0.0120048	0.254194	0.117883	0.234365	0.125963	0.370838	0.148475	0.0798191	0.0436851	0.20034	0.386287	0.0816131	2.19528e-06	0.4839	0.428368	0.00583288	0.0527949	0.0585267	0.0572803	0.0189563
IPI00011549	IPI00029628	7185	5955	0.0320611	0.448039	0.0410126	0.29693	0.469862	0.0224667	0.00219165	3.73683e-05	0.423977	0.173727	0.243386	0.357068	0.261054	0.301772	0.140093	0.130422	0.00434678	2.39944e-05	0.00550219	0.00273094	6.01048e-06	0.476964	0.316458	0.00018991	0.0962324	0.0185296	0.00209164	0.0238037
IPI00011549	IPI00215637	7185	1654	0.34277	0.0562533	0.169497	0.171992	0.132447	0.146544	0.240312	0.0640392	0.473634	0.402402	0.365385	0.166381	0.16333	0.287245	0.0494467	0.327158	0.314507	0.134417	0.14845	0.282107	0.437791	0.493665	0.488585	0.0137791	0.454125	0.126682	0.103219	0.410863
IPI00011604	IPI00012450	2653	9111	0.488232	0.426541	0.193218	0.0109504	0.410497	0.0517542	0.0427671	0.00161985	1.82727e-05	0.00613456	0.0502132	0.114436	0.154301	0.0682374	0.0975046	0.292098	0.0125699	0.0297011	0.00141258	0.0762745	0.000154381	0.407758	0.289807	0.0828507	0.140361	0.115873	0.0236662	0.00136734
IPI00012060	IPI00007021	7320	51003	0.255865	0.055798	0.400118	0.129999	0.17588	0.472319	0.481086	0.310088	0.17237	0.392437	0.482516	0.348301	0.0476725	0.227331	0.437021	0.319962	0.473771	0.282191	0.321801	0.31252	0.171333	0.315901	0.0212991	0.192797	0.474695	0.414848	0.137465	0.290346
IPI00012225	IPI00412264	79101	5764	0.246898	0.208889	0.250196	0.475369	0.453474	0.46142	0.209058	0.229803	0.29236	0.479036	0.0403557	0.0575677	0.397749	0.279413	0.43894	0.412087	0.22447	0.37758	0.000280199	0.000200065	0.0037589	0.343025	0.448735	0.437762	0.273783	0.33656	0.107955	0.0371847
IPI00012512	IPI00001871	22800	5074	0.330661	0.313802	0.128173	0.284986	0.170123	0.225814	0.366827	0.00435052	0.00723282	0.309943	0.303344	0.459047	0.372828	0.367495	0.373933	0.0810807	0.113316	0.498286	0.000152369	0.0786982	0.0011182	0.465191	0.315815	0.473214	0.368818	0.361388	0.232856	0.223456
IPI00012512	IPI00009750	22800	3960	0.436779	0.243915	0.0654103	0.0638249	0.308599	0.0984092	0.462864	0.314733	0.0949207	0.00165765	0.0115165	0.230306	0.484861	0.379893	0.0419441	0.0395523	0.440364	0.498583	0.194048	0.0537606	0.00292641	0.494273	0.0397491	0.0381983	0.150543	0.00143177	0.0192378	0.115644
IPI00012587	IPI00163230	5728	10980	0.26375	0.333245	0.29762	0.150726	0.108252	0.244572	0.314849	0.376427	0.0341307	0.452698	0.144688	0.0970652	0.384349	0.242833	0.472324	0.0881799	0.0898829	0.312993	0.49093	0.0592895	0.0443005	0.252494	0.334996	0.299218	0.345824	0.251591	0.142768	0.319177
IPI00012587	IPI00410714	5728	3040	0.0950638	0.23932	0.250078	0.25929	0.00630915	0.0650343	0.0751596	0.178061	0.355477	0.0373274	0.31666	0.41894	0.017594	0.349129	0.307191	0.365286	0.0544641	0.144074	0.000103681	0.164809	0.0158494	0.364088	0.0395326	0.420725	0.34079	0.239547	0.221464	0.48459
IPI00012870	IPI00013122	208	11140	0.293458	0.127645	0.493058	0.486418	0.448174	0.387141	0.477158	0.233058	0.230408	0.253838	0.476303	0.0463687	0.305761	0.166916	0.193881	0.200726	0.0126808	0.271026	0.369362	0.36582	0.17772	0.29039	0.305942	0.2125	0.161324	0.433206	0.430414	0.390422
IPI00013068	IPI00298817	3646	10900	0.21888	0.370009	0.459986	0.234713	0.329163	0.000300073	0.0912462	0.360814	0.215087	0.13102	0.466901	0.410191	0.0349335	0.256283	0.490538	0.133351	0.184531	0.00411951	9.22515e-13	0.0962284	0.0142368	0.474721	0.128113	0.380729	0.47601	0.334879	0.000173531	0.456046
IPI00013215	IPI00018350	4998	4174	0.433927	0.0134267	0.101119	0.000280658	0.00149784	0.00939609	0.000826795	0.170846	1.00083e-06	0.456549	0.0220185	0.00225036	0.357466	0.218429	0.435907	8.55767e-06	0.386046	0.191703	8.56453e-08	0.29922	0	0.060628	0.192209	0.0198965	0.422574	0.00770696	0.275533	0.132155
IPI00013215	IPI00465294	4998	988	0.437961	0.217361	0.2843	0.300374	0.136624	0.270967	0.00280858	0.0482794	0.111638	0.241139	0.280241	0.416918	0.458944	0.283552	0.304241	0.320427	0.0352998	0.378953	0.29697	0.230829	0.00193554	0.356579	0.039406	0.345675	0.427179	0.0263702	0.0892819	0.0932342
IPI00013216	IPI00465294	4999	988	0.384834	0.399793	0.322921	0.144576	0.24168	0.154538	0.0162634	0.0353093	0.0162275	0.33809	0.332282	0.0684936	0.212438	0.0598724	0.364193	0.122174	0.0252527	0.123415	0.0573623	0.0670428	0.00958908	0.401114	0.459608	0.160331	0.402048	0.206722	0.131337	0.0109456
IPI00013313	IPI00300371	79159	23450	0.428557	0.312179	0.0268629	0.00629245	0.0453408	0.0108561	0.0231778	0.0788599	0.0850791	0.377767	0.00225385	0.00702719	0.312657	0.0446607	0.164938	0.234246	0.206917	0.254583	0.0222649	0.276829	0.00120242	0.340703	0.298777	0.212352	0.343088	0.491506	0.487436	0.393829
IPI00013467	IPI00007304	699	10425	0.267765	0.442029	0.29404	0.45965	0.300969	0.442614	0.349022	0.272158	0.424978	0.138964	0.26616	0.204916	0.372163	0.360447	0.490952	0.46568	0.470026	0.451225	0.383918	0.429206	0.0695954	0.4969	0.268041	0.484665	0.343024	0.377543	0.401417	0.426307
IPI00013773	IPI00007765	8737	3313	0.426723	0.053506	0.492754	0.404787	0.119935	0.384615	0.491602	6.74103e-05	0.119073	0.0865398	0.221456	0.1423	0.0882768	0.306224	0.25656	0.0128095	0.149481	0.0988635	0.270566	0.303356	0.00735912	0.297778	3.92706e-05	0.0899694	0.3579	0.402827	0.00461936	0.0771413
IPI00013773	IPI00029628	8737	5955	0.433158	7.88246e-05	0.213119	0.479078	0.384916	0.00890527	0.0148262	0.000243722	0.0679571	0.0712239	0.371727	0.000354096	0.135022	0.0069965	0.360131	0.180897	0.228143	0.316381	0.0723285	0.0202923	0.389073	0.467718	0.000985795	0.0088223	0.319175	0.43459	0.0499186	0.0419702
IPI00013949	IPI00412264	6449	5764	0.241274	0.430792	0.460959	0.380198	0.350558	0.0168756	0.362168	0.171825	0.289607	0.362625	0.367135	0.35617	0.445147	0.287829	0.391003	0.131865	0.345695	0.48731	0.126311	0.00618421	0.0178329	0.203766	0.222837	0.206194	0.0949625	0.493209	0.121982	0.195281
IPI00014539	IPI00009889	3219	6303	0.139711	0.335032	0.321388	0.322456	0.0240631	0.402094	0.474001	0.107736	0.331597	0.127803	0.178412	0.378799	0.403942	0.482501	0.228691	0.327543	0.210462	0.191274	0.146263	2.28609e-05	0.0768907	0.290234	0.469813	0.187843	0.362115	0.461895	0.391479	0.492476
IPI00014808	IPI00007730	5050	11161	0.254637	0.0763697	0.0935858	0.0135183	0.102873	0.125182	0.408422	0.0520286	0.481689	0.342996	0.429467	0.0854639	0.488344	0.335934	0.387892	0.224338	0.409797	0.124638	0.092132	0.0254033	0.0520447	0.0775954	0.0179994	0.0714137	0.422241	0.428552	0.240094	0.288233
IPI00014808	IPI00299149	5050	6613	0.26779	0.0259007	0.38326	0.452867	0.029281	0.0488685	0.101656	0.0662513	0.138321	0.28877	0.36161	0.475154	0.356015	0.154952	0.128309	0.166429	0.326027	0.199773	6.07183e-06	0.389885	0.0116604	0.354675	0.304578	0.303469	0.392024	0.389713	0.450274	0.106411
IPI00014939	IPI00412264	8195	5764	0.420579	0.0855571	0.219663	0.142014	0.0408061	0.0154377	0.251881	0.293127	0.35391	0.452019	0.125005	0.15832	0.4031	0.165823	0.395173	0.0826219	0.131553	0.376809	0.0934492	0.00142856	0.000823283	0.36807	0.373389	0.271305	0.0380869	0.231051	0.075103	0.0234646
IPI00015161	IPI00008219	5147	5886	0.108188	0.176191	0.402108	0.0590115	2.65726e-06	0.365779	0.0597035	0.00131981	0.193391	0.0294295	0.0860777	0.368544	0.069848	0.179521	0.247551	0.0621721	0.155224	0.426523	0.000606864	0.000508125	0.0112183	0.257266	0.33162	0.124041	0.392041	0.0160483	0.36551	0.00152793
IPI00015177	IPI00022445	5366	5473	0.000540082	0.362133	0.293006	0.278468	0.0114504	0.294359	0.240346	0.145352	0.0712953	0.0439657	0.102593	0.392101	0.405988	0.162172	0.243651	0.115831	0.238883	0.265962	8.04161e-05	0.0941045	0.00502593	0.428548	0.108904	0.370823	0.092961	0.294166	0.36446	0.0387444
IPI00015345	IPI00028954	1951	8888	0.303597	0.492387	0.214975	0.428687	0.400464	0.26418	0.373321	0.466545	0.472265	0.358764	0.179787	0.418106	0.287817	0.307536	0.459177	0.498909	0.151785	0.355512	0.416285	0.296474	0.0462537	0.344526	0.481768	0.392929	0.335142	0.44819	0.422329	0.308954
IPI00015345	IPI00334433	1951	49855	0.273726	0.392399	0.249476	0.385545	0.395278	0.0272446	0.329863	0.436944	0.422703	0.264408	0.478445	0.0547945	0.499092	0.499048	0.367497	0.278838	0.237974	0.235984	0.016272	0.155873	0.118264	0.421782	0.310186	0.453685	0.247524	0.418493	0.364489	0.369005
IPI00015972	IPI00412264	1345	5764	0.162151	0.256077	0.479564	0.309753	0.242163	0.367794	0.353247	0.102428	0.37911	0.42209	0.11229	0.449181	0.404598	0.442386	0.428527	0.160178	0.128875	0.29877	0.00722545	0.100947	0.000468469	0.302742	0.427284	0.122666	0.179892	0.375166	0.489667	0.0202312
IPI00016910	IPI00024364	8663	3842	0.0418019	0.072025	0.321069	0.191782	0.0167772	0.378664	0.396958	0.000451811	0.0604257	0.332673	0.14846	0.09803	0.298576	0.270157	0.458595	0.0203939	0.11787	0.169974	1.92992e-05	0.00404262	0.000999874	0.0878496	0.48707	0.271371	0.0702516	0.489607	0.395105	0.0141704
IPI00017450	IPI00412264	2962	5764	0.401261	0.221739	0.432376	0.324239	0.335769	0.231063	0.191002	0.391985	0.361069	0.380614	0.29602	0.313278	0.454135	0.157255	0.464168	0.409939	0.419286	0.322549	0.000122373	0.0879951	0.0103846	0.473393	0.351174	0.301895	0.473515	0.302305	0.323295	0.0818456
IPI00017746	IPI00412264	580	5764	0.126491	0.306702	0.441139	0.218759	0.460517	0.0599891	0.401603	0.499846	0.341453	0.315404	0.177222	0.473969	0.328455	0.0976762	0.235797	0.0159922	0.0867663	0.449115	6.16363e-07	0.025346	0.00010379	0.174614	0.489884	0.309037	0.363026	0.28709	0.390234	0.0235155
IPI00018288	IPI00007730	5432	11161	0.41017	0.122346	0.118171	0.478609	0.334609	0.375455	0.251294	0.260354	0.487561	0.288296	0.321657	0.316279	0.426434	0.465344	0.250331	0.333367	0.437804	0.466355	0.352673	0.413455	0.228884	0.444212	0.0526422	0.465776	0.301199	0.324236	0.412812	0.335143
IPI00018288	IPI00008780	5432	8614	0.371218	0.472191	0.323106	0.242002	0.484214	0.159838	0.400642	0.232703	0.474139	0.205048	0.219502	0.290384	0.306039	0.317891	0.304299	0.0876967	0.258323	0.368909	0.268626	0.246246	0.117087	0.468714	0.408996	0.309668	0.478838	0.0524376	0.433109	0.10355
IPI00018330	IPI00007765	4792	3313	0.0547998	0.000597578	0.0393719	0.0212058	0.435474	0.338243	0.0464272	0.374468	0.0310309	0.141076	0.203922	0.299101	0.0388085	0.0462548	0.250844	0.33946	0.0515795	0.0107624	0.26601	0.167229	0.400146	0.452085	0.0527882	0.00116606	0.0449194	0.00407644	0.218836	0.092
IPI00018330	IPI00018350	4792	4174	0.0542537	0.0299684	0.0889313	0.251475	0.0585959	0.426432	0.331743	0.452451	0.124648	0.117423	0.310939	0.173294	0.0917711	0.364589	0.0327741	0.276559	0.124204	0.413096	2.34966e-09	0.147853	0.00130228	0.0357095	0.454781	0.278757	0.21834	0.0271325	0.105151	0.0230717
IPI00018330	IPI00298738	4792	5442	0.306694	0.394496	0.203845	0.159636	0.166479	0.164718	0.465942	0.270535	0.335268	0.38438	0.360748	0.249103	0.178973	0.169628	0.21038	0.451645	0.430939	0.116131	0.38123	0.162461	0.00859276	0.194811	0.269447	0.439899	0.343808	0.116003	0.421668	0.351443
IPI00018349	IPI00019284	4173	8900	0.306386	0.366107	0.00400469	0.020176	0.0774915	0.0454452	0.115774	0.321656	0.0865999	0.297903	0.0792932	0.182264	0.294242	0.373872	0.496455	0.212877	0.481932	0.475963	0.468104	0.257131	5.19331e-05	0.331856	0.176894	0.110198	0.190488	0.241791	0.403537	0.265407
IPI00018349	IPI00465294	4173	988	0.479684	0.408779	0.432319	0.251952	0.0441692	0.414035	6.9934e-05	0.112311	0.0713289	0.464684	0.0302739	0.253996	0.403865	0.200679	0.294296	0.442785	0.270816	0.482144	0.153999	0.194194	0.0032647	0.378328	0.310645	0.353516	0.42183	0.203485	0.476573	0.318389
IPI00018364	IPI00298817	5912	10900	0.299226	0.251869	0.497296	0.380012	0.173836	0.386485	0.411549	0.342826	0.322164	0.393229	0.475511	0.457589	0.365718	0.392729	0.420455	0.377692	0.371065	0.0565208	0.0015292	0.373626	0.0847448	0.400208	0.21707	0.212187	0.485269	0.478512	0.193682	0.386172
IPI00018880	IPI00007765	7132	3313	0.0933508	0.206929	0.362537	0.271622	0.153614	0.056824	0.312375	0.0315659	0.211477	0.434551	0.279471	0.0834781	0.175128	0.0380861	0.299314	0.204913	0.495791	0.277774	0.0471099	0.00241879	0.0940728	0.403605	0.022867	0.451523	0.417714	0.394585	0.345956	0.0455685
IPI00018880	IPI00023860	7132	4673	0.0119947	0.431408	0.244684	0.380189	0.0773023	0.418947	0.0189862	0.0754456	0.0294524	0.363557	0.0255258	0.226961	0.0963242	0.309379	0.176829	0.295495	0.214684	0.428828	0.380925	0.0224554	0.0381137	0.119909	0.0110687	0.0710777	0.415639	0.230771	0.0340086	0.281474
IPI00018880	IPI00029628	7132	5955	0.1235	0.230824	0.307964	0.295652	0.117145	0.00111476	0.00489088	0.00028612	0.00451145	0.0466903	0.0381624	0.0772487	0.40584	0.270425	0.438332	0.0697841	0.275027	0.470619	0.0448674	0.39573	0.00149593	0.29375	0.0287671	0.219714	0.0537747	0.454325	0.250353	0.456447
IPI00018880	IPI00221092	7132	6217	0.010162	0.0621344	0.0978991	0.326162	0.00384634	0.000478524	0.166463	0.00457669	0.43259	0.0209407	0.0748451	0.401054	0.0703605	0.0515072	0.134807	0.0189984	0.092521	0.463217	5.5502e-06	0.311371	0.0366488	0.0019856	0.00732069	0.193333	0.322475	0.4196	0.0778415	0.107378
IPI00019329	IPI00007730	8655	11161	0.376104	0.376624	0.00376594	0.0589818	0.00339669	0.133653	0.319703	0.110928	0.281746	0.322794	0.28179	0.151643	0.138006	0.35713	0.31249	0.212653	0.41219	0.430476	0.0637972	0.29361	0.0017562	0.479694	0.248272	0.061949	0.373494	0.318543	0.0256693	0.0197614
IPI00019459	IPI00007765	10454	3313	0.253879	0.445934	0.277623	0.0424888	0.213259	0.182031	0.307446	0.081646	0.103744	0.0325633	0.390677	0.228634	0.17815	0.389333	0.426238	0.35188	0.0492841	0.234899	0.224628	0.163437	0.305735	0.481683	0.313646	0.139271	0.271235	0.197311	0.000105063	0.119698
IPI00019459	IPI00329629	10454	7266	0.293898	0.114548	0.199905	0.443994	0.215441	0.372905	0.273031	0.421243	0.443496	0.393924	0.4434	0.233613	0.135564	0.147613	0.232266	0.181848	0.12001	0.142835	0.120164	0.0585266	0.312485	0.419762	0.226795	0.476858	0.243496	0.466761	0.256299	0.302289
IPI00019949	IPI00385631	5775	23140	0.176253	0.35425	0.430446	0.450081	0.295197	0.450198	0.499822	0.428932	0.321727	0.379324	0.382756	0.165382	0.173666	0.431062	0.449317	0.260348	0.0487945	0.390954	0.102954	0.329743	0.0404883	0.314022	0.222801	0.150967	0.183962	0.128907	0.00990491	0.459704
IPI00019956	IPI00013978	1649	8405	0.300359	0.413965	0.0102566	0.459144	0.44948	0.150763	0.248591	0.0355502	0.0523641	0.191326	0.459418	0.447633	0.202902	0.310734	0.256939	0.115468	0.10551	0.0162229	0.00791349	0.011333	0.412861	0.203276	0.000578049	0.480729	0.189602	0.00352944	0.238695	0.128347
IPI00020319	IPI00412264	2647	5764	0.375648	0.0357964	0.0754128	0.479099	0.266009	0.322491	0.394903	0.238744	0.481646	0.284949	0.456249	0.00417444	0.0881637	0.273482	0.26874	0.138419	0.296641	0.464837	0.00331836	0.209291	0.0823336	0.128	0.404775	0.0169159	0.353024	0.261781	0.389691	0.0259633
IPI00020364	IPI00007730	8738	11161	0.288878	0.347368	0.273515	0.0642354	0.178202	0.380585	0.267194	0.115964	0.286764	0.120035	0.150609	0.0827635	0.419947	0.296881	0.469339	0.306208	0.380035	0.423148	0.413057	0.0592608	0.252999	0.162014	0.474906	0.24716	0.356051	0.40819	0.188634	0.123864
IPI00020578	IPI00012512	369	22800	0.347487	0.0932242	0.132047	0.152183	0.178347	0.0218269	0.446358	0.0649159	0.396997	0.492582	0.152735	0.220867	0.312196	0.0211842	0.33963	0.000226651	0.121529	0.116866	0.126107	0.0052009	3.24205e-06	0.37485	0.0826565	0.275817	0.00745615	0.0112466	0.00520583	0.43637
IPI00020578	IPI00295849	369	5876	0.105494	0.0700906	0.332734	0.0525676	0.04718	0.490985	0.02654	0.0659826	0.416946	0.113557	0.0473728	0.137077	0.0865163	0.278618	0.0365654	0.332695	0.430746	0.111206	0.0315565	0.0309696	0.0359269	0.178804	0.0428184	0.0888899	0.208399	0.400029	0.0470141	0.130191
IPI00021298	IPI00012215	54474	79095	0.23742	0.361795	0.0949742	0.0432765	0.0510081	0.320033	0.0756814	0.430773	0.239276	0.414757	0.148157	0.0521812	0.168873	0.25608	0.429119	0.231377	0.374666	0.122688	0.169311	0.0798372	0.395058	0.454133	0.263918	0.498369	0.267374	0.0961496	0.286157	0.140815
IPI00022019	IPI00465090	8819	9541	0.44697	0.403773	0.373715	0.472717	0.447122	0.337954	0.160488	0.388974	0.418205	0.250226	0.30215	0.322399	0.287397	0.189206	0.369122	0.0580957	0.281762	0.256864	0.0159876	0.06006	0.0182941	0.43396	0.0425093	0.426733	0.393048	0.359344	0.450847	0.234441
IPI00022021	IPI00007730	9796	11161	0.191552	0.420648	0.405459	0.424739	0.0296775	0.223883	0.277428	0.221675	0.111281	0.438095	0.482775	0.0767056	0.496267	0.203691	0.286088	0.370767	0.30473	0.497792	0.353283	0.373299	0.0644524	0.442899	0.45278	0.0493286	0.45504	0.151873	0.0828447	0.211708
IPI00022021	IPI00016179	9796	6284	0.280104	0.257357	0.352457	0.210593	0.0604563	0.226318	0.238302	0.208019	0.322265	0.195359	0.157216	0.0510119	0.242528	0.464534	0.429743	0.276245	0.117817	0.4468	0.00685723	0.259018	0.262117	0.18277	0.34635	0.0700885	0.494676	0.300844	0.465495	0.110042
IPI00022021	IPI00385631	9796	23140	0.36195	0.246651	0.473997	0.472371	0.346173	0.126369	0.169295	0.325339	0.365629	0.292436	0.220164	0.25482	0.407449	0.410486	0.244156	0.192464	0.326635	0.259582	0.00393325	0.138323	0.0112096	0.0680934	0.166586	0.0936296	0.34519	0.402573	0.0414518	0.297428
IPI00022450	IPI00026358	9779	11345	0.317895	0.282714	0.418056	0.0529714	0.103421	0.0874374	0.172544	0.0977338	0.370499	0.400125	0.406255	0.205945	0.410087	0.176174	0.274749	0.250592	0.372946	0.333272	0.000670338	0.219808	0.00868926	0.334362	0.0157893	0.282052	0.432269	0.341763	0.36183	0.00661815
IPI00023004	IPI00299254	9086	9669	0.439379	0.36263	0.165565	0.360414	0.274257	0.0304349	0.0940675	0.484177	0.19384	0.0891057	0.287563	0.137211	0.44981	0.449811	0.399677	0.331138	0.000600161	0.351736	0.236039	0.409558	0.000198337	0.281605	0.19878	0.335574	0.0907312	0.334785	0.031461	0.34674
IPI00023339	IPI00018251	1387	10499	0.439573	0.0992866	0.374423	0.257108	0.0117226	0.456462	0.117654	0.257972	0.243324	0.0846785	0.19595	0.309801	0.496529	0.356573	0.339931	0.290185	0.228914	0.254748	0.183319	0.346262	0.00324379	0.379833	0.235916	0.406361	0.290346	0.298395	0.461439	0.0940568
IPI00023787	IPI00010492	599	8739	0.262311	0.498932	0.475886	0.419101	0.39732	0.0770414	0.364918	0.421373	0.394541	0.351687	0.106059	0.470674	0.403465	0.311007	0.0423498	0.104483	0.148594	0.253384	0.14283	0.118113	0.0535539	0.358255	0.370806	0.431503	0.323905	0.471426	0.000318913	0.0204151
IPI00023787	IPI00015177	599	5366	0.314883	0.292877	0.36781	0.375303	0.0150264	0.225672	0.133375	0.0795918	0.378481	0.266966	0.197121	0.36313	0.492721	0.315869	0.183387	0.448178	0.31742	0.466242	1.035e-09	0.290581	0.0480531	0.391643	0.475544	0.242211	0.40799	0.381636	0.30169	0.0316604
IPI00023860	IPI00305827	4673	79187	0.0624364	0.203156	0.0190334	0.332128	9.01755e-06	0.350346	0.370579	0.446121	0.0818186	0.331363	0.00363255	0.349541	0.129054	0.341581	0.205191	0.49959	0.354061	0.093331	0.146517	0.0412404	0.0193216	0.498143	0.0308056	0.221119	0.00672545	0.0589534	0.00333072	0.0906734
IPI00023860	IPI00410714	4673	3040	0.000801621	0.128553	0.139069	0.189722	0.188101	0.129617	0.00117783	0.0251676	0.345319	0.46984	0.0907862	0.00565907	0.0326213	0.197191	0.101409	0.0740522	0.0133446	0.082872	2.46781e-16	0.0143569	8.42408e-05	0.238302	0.00325977	0.235192	0.181506	0.120355	0.362912	0.229253
IPI00024401	IPI00152380	8975	51168	0.211592	0.132962	0.192986	0.476847	0.436875	0.290974	0.400223	0.408409	0.1252	0.241231	0.0401053	0.44778	0.0478385	0.167557	0.198939	0.0462082	0.486918	0.228196	0.220063	0.12365	0.103778	0.0392468	0.0927601	0.111116	0.112431	0.396033	0.304042	0.486551
IPI00024522	IPI00007730	56901	11161	0.473388	0.43996	0.00770972	0.180003	0.190206	0.398435	0.188828	0.316074	0.164887	0.36979	0.147448	0.0242772	0.288818	0.389647	0.397813	0.364711	0.191537	0.148983	0.131195	0.0975566	0.480448	0.349651	0.242263	0.407186	0.21567	0.310126	0.168927	0.366989
IPI00024522	IPI00016910	56901	8663	0.251062	0.409072	0.0162509	0.00271744	0.309468	0.103374	0.424585	0.183627	0.348367	0.274412	0.456338	0.461035	0.0692447	0.0630851	0.00191503	0.0203857	0.00420122	0.0714642	0.00338604	0.119995	0.328052	0.444189	0.379482	0.19853	0.194922	0.320192	0.413557	0.0236267
IPI00024522	IPI00299149	56901	6613	0.0995371	0.253778	0.113306	0.0929213	0.218927	0.173689	0.356586	0.302851	0.37368	0.187874	0.482338	0.303616	0.150345	0.491096	0.448534	0.441554	0.148971	0.0731463	0.00679826	0.38577	0.468286	0.473541	0.471001	0.368364	0.36029	0.480572	0.0332964	0.239157
IPI00024620	IPI00028954	56943	8888	0.30327	0.30631	0.210818	0.205157	0.0283963	0.499276	0.309677	0.443763	0.347596	0.440141	0.256935	0.165917	0.455197	0.335093	0.409311	0.34424	0.492779	0.264929	0.32188	0.207166	0.235609	0.324011	0.48927	0.252777	0.461186	0.450957	0.022329	0.414804
IPI00025086	IPI00163230	9377	10980	0.175754	0.389284	0.0289576	0.00206388	0.0529143	0.0128584	0.0220239	0.0112843	0.000523783	0.285497	0.368061	0.0704566	0.00702353	0.114357	0.319581	0.0275917	0.00724693	0.028747	0.323842	0.00927696	0.00181195	0.0589054	0.121046	0.0920343	0.0878188	0.405237	0.300628	0.295563
IPI00025277	IPI00018235	10016	553115	0.255138	0.293813	0.389142	0.329449	0.200216	0.340008	0.447616	0.41873	0.474134	0.110384	0.0813304	0.257104	0.329033	0.0413971	0.460881	0.0607316	0.0754828	0.119686	0.440071	0.317128	0.0859116	0.0605764	0.341718	0.257294	0.455779	0.455203	0.153085	0.28198
IPI00025277	IPI00171527	10016	93487	0.483709	0.467935	0.227546	0.242357	0.188774	0.492701	0.241274	0.356907	0.477273	0.46232	0.394639	0.343181	0.397669	0.477329	0.452617	0.277166	0.461368	0.356787	0.175204	0.13619	0.331268	0.323521	0.171599	0.19612	0.448861	0.420839	0.13721	0.466321
IPI00025463	IPI00006181	22822	8664	0.246931	0.467194	0.485991	0.219555	0.379754	0.301836	0.181763	0.0237692	0.228212	0.338385	0.0242379	0.0986298	0.108162	0.367041	0.228521	0.0342447	0.439875	0.339203	3.55663e-05	0.0496562	0.00233733	0.393964	0.485179	0.104434	0.116949	0.182924	0.345029	0.443536
IPI00025874	IPI00032828	6184	55884	1.88799e-05	0.2034	0.155289	0.02008	0.0884344	0.000127065	0.0172879	0.000223597	3.43835e-05	0.0899705	0.181971	0.00919091	0.000755802	0.000181705	0.335793	0.00285732	0.312372	0.00100368	0.0511792	0.0111158	0.119972	0.14092	0.490526	0.0012694	0.48647	0.462771	0.0198684	0.000284747
IPI00026128	IPI00007957	8676	10629	0.415525	0.358144	0.459093	0.464985	0.144546	0.488486	0.19107	0.486356	0.422031	0.306014	0.282297	0.120697	0.358323	0.304242	0.18566	0.275807	0.00818321	0.265941	0.423663	0.305646	0.409613	0.284923	0.148602	0.42622	0.454768	0.321114	0.0778607	0.417114
IPI00026183	IPI00007730	6362	11161	0.420861	0.291683	0.38189	0.382526	0.0292272	0.181247	0.0586816	0.0817091	0.270538	0.307714	0.146792	0.127951	0.474137	0.336129	0.497671	0.352778	0.305707	0.435937	0.268619	0.228511	0.199371	0.49178	0.424486	0.243094	0.484686	0.366023	0.0293855	0.100952
IPI00026271	IPI00002993	6208	6880	0.480059	0.36331	0.122015	0.295846	0.109701	0.0326213	0.21148	0.0272201	0.3342	0.487523	0.335814	0.045741	0.217722	0.17727	0.280986	0.471906	0.263149	0.0722754	0.0828547	0.0914484	0.213548	0.447791	0.195413	0.193676	0.380483	0.328441	0.353402	0.160135
IPI00027146	IPI00023186	2747	10040	0.164019	0.0872837	0.333415	0.247852	0.345348	0.388303	0.222108	0.165575	0.0345445	0.372612	0.0881824	0.115695	0.450662	0.393015	0.0659653	0.412212	0.334868	0.316451	0.394106	0.146915	0.0664318	0.174114	0.462359	0.244537	0.369338	0.436891	0.00399735	0.461325
IPI00027500	IPI00020567	387	392	0.345248	0.367059	0.388102	0.0735201	0.00996927	0.0544673	0.100212	0.44532	0.107726	0.478213	0.222038	5.58028e-06	0.3976	0.433232	0.126575	0.154446	0.498159	0.103129	0.00483653	0.377281	0.199452	0.379936	0.248745	0.0847617	0.286801	0.464294	0.28562	0.216053
IPI00027729	IPI00018281	1454	25788	0.469697	0.375355	0.391439	0.276042	0.457773	0.357487	0.410422	0.457886	0.28376	0.413579	0.1175	0.384159	0.115568	0.408724	0.325417	0.00264156	0.158252	0.221556	0.108087	0.0269076	0.368207	0.0765293	0.0183194	0.398717	0.298259	0.144193	0.0918058	0.316287
IPI00027729	IPI00023103	1454	1856	0.286289	0.438406	0.167676	0.130748	0.468936	0.0850391	0.273559	0.118908	0.492471	0.198678	0.322708	0.221779	0.457037	0.465656	0.36849	0.480758	0.379478	0.152765	0.368909	0.28071	0.224123	0.437843	0.27129	0.2842	0.313005	0.232	0.0116066	0.0899264
IPI00027933	IPI00412264	5699	5764	0.0304061	0.49518	0.235805	0.458066	0.339469	0.0227498	0.29114	0.170107	0.292608	0.463467	0.422692	0.00398595	0.457093	0.296039	0.46676	0.304791	0.310644	0.242338	2.63762e-10	0.00579389	0.000846934	0.212692	0.347582	0.159151	0.053436	0.448075	0.362204	0.00698012
IPI00027971	IPI00013452	379	2058	0.468015	0.238567	0.436345	0.261659	0.433078	0.321999	0.16651	0.254638	0.29965	0.310856	0.421689	0.171971	0.392241	0.429258	0.457249	0.266381	0.346191	0.399943	0.00295773	0.221342	0.154969	0.255458	0.422378	0.367704	0.46688	0.338102	0.0316615	0.145074
IPI00028152	IPI00025616	57804	5425	0.24854	0.436656	0.187205	0.148151	0.200883	0.268817	0.38793	0.147882	0.108459	0.0322312	0.332884	0.00274487	0.28555	0.299333	0.424285	0.242667	0.0862372	0.384084	0.00341918	0.327063	0.0130542	0.232186	0.242729	0.439635	0.400173	0.380978	0.348018	0.258917
IPI00028416	IPI00020319	5089	2647	0.450109	0.331184	0.405299	0.40754	0.474543	0.392962	0.246481	0.046607	0.310938	0.436773	0.0351532	0.480386	0.12297	0.381346	0.340881	0.408818	0.345332	0.29906	0.306205	0.37444	0.0538283	0.167388	0.298684	0.391295	0.181864	0.3664	0.354117	0.277671
IPI00028416	IPI00647217	5089	23517	0.482049	0.332821	0.475923	0.168095	0.209152	0.459039	0.230292	0.32507	0.262572	0.157592	0.145253	0.237717	0.297131	0.4472	0.368718	0.478654	0.37409	0.458833	0.223761	0.48328	0.180959	0.364837	0.213581	0.230131	0.472826	0.378723	0.380208	0.0759212
IPI00028623	IPI00007730	6783	11161	0.490239	0.406686	0.203908	0.352978	0.0905331	0.169789	0.384635	0.283822	0.196514	0.312394	0.376561	0.473085	0.15555	0.463413	0.434955	0.395714	0.163681	0.128153	0.4017	0.413388	0.263053	0.197575	0.44271	0.378662	0.14327	0.456334	0.0258357	0.238603
IPI00029045	IPI00007765	9641	3313	0.139714	0.0966771	0.103371	0.392032	0.0140126	0.0526621	0.112234	0.433384	0.214111	0.263772	0.331041	0.14316	0.259845	0.354926	0.321577	0.107565	0.103387	0.294787	0.360773	0.154161	0.124266	0.426801	0.290598	0.366438	0.35453	0.136536	0.00435154	0.193013
IPI00029773	IPI00007765	5966	3313	0.303263	0.193207	0.252735	0.419036	0.194956	0.269605	0.11549	0.176012	0.101288	0.123765	0.199873	0.402848	0.374591	0.427299	0.289472	0.0631974	0.0144525	0.464263	0.11775	0.401613	0.454926	0.331212	0.00124725	0.125179	0.480656	0.435542	0.0911733	0.232459
IPI00029773	IPI00014230	5966	708	0.447252	0.0649794	0.367254	0.125423	0.43462	0.231268	0.0761083	0.0498747	0.0540796	0.305842	0.2078	0.227376	0.114361	0.14755	0.14715	0.0548905	0.00979007	0.113833	0.330403	0.334761	0.00933407	0.0938881	0.255061	0.187368	0.402949	0.315393	0.095243	0.3481
IPI00029773	IPI00168953	5966	79155	0.221274	0.264845	0.292096	0.450335	0.143781	0.169323	0.35177	0.237981	0.0447504	0.301704	0.239463	0.387067	0.154322	0.0224067	0.273105	0.10431	0.347406	0.429571	0.0472948	0.430079	0.184979	0.493553	0.0327831	0.199293	0.481465	0.470366	0.201812	0.130097
IPI00029773	IPI00292537	5966	4790	0.46404	0.0110027	0.232629	0.0171681	0.0419315	0.116174	0.317339	0.217329	0.167692	0.289637	0.184761	0.356266	0.153463	0.258003	0.111291	0.000582869	0.468941	0.466349	0.0178662	0.125488	0.0547793	0.190378	0.00183984	0.226256	0.310844	0.426845	0.284604	0.212078
IPI00029773	IPI00339269	5966	3310	0.491253	0.461659	0.224084	0.397455	0.380696	0.128953	0.429044	0.12203	0.340205	0.367261	0.459853	0.467418	0.219048	0.266751	0.362127	0.324209	0.0584767	0.487129	0.0406439	0.397186	0.436877	0.25961	0.397336	0.300503	0.441198	0.403994	0.339249	0.427734
IPI00030405	IPI00385631	8988	23140	0.267187	0.380779	0.260856	0.17336	0.333961	0.415487	0.349319	0.403356	0.472225	0.495745	0.417602	0.20642	0.42181	0.327925	0.488748	0.0355868	0.0655665	0.260682	0.0585181	0.262483	0.0556505	0.199913	0.430677	0.396841	0.427416	0.433228	0.122064	0.198827
IPI00030729	IPI00010895	4223	7288	0.268295	0.152717	0.270665	0.109414	0.0166523	0.29835	0.495389	0.178559	0.0199396	0.155832	0.133362	0.102587	0.260116	0.37435	0.321813	0.456143	0.22686	0.160433	0.483939	0.498974	0.30325	0.278439	0.0983733	0.214544	0.294276	0.130481	0.0873693	0.214962
IPI00031376	IPI00465040	5108	55722	0.482243	0.21446	0.308947	0.449511	0.110526	0.448512	0.215491	0.43108	0.0143344	0.355874	0.028703	0.0926889	0.131216	0.0836839	0.49723	0.0977818	0.466501	0.429446	0.345076	0.200468	0.0271313	0.346086	0.0312226	0.349253	0.327119	0.352928	0.318842	0.411371
IPI00032057	IPI00290307	22809	57761	0.177261	0.112699	0.10528	0.368196	0.00752986	0.0127671	0.00139043	0.112478	0.255958	0.000304561	0.466736	0.328669	0.320255	0.297026	0.428254	0.0639466	0.359828	0.162331	0.0333995	0.351902	4.00003e-05	0.362785	0.194719	0.0829464	0.471164	0.264462	0.254452	0.138594
IPI00032139	IPI00007730	5272	11161	0.373586	0.261167	0.104881	0.290508	0.173819	0.467881	0.270114	0.316396	0.46762	0.484284	0.206919	0.237685	0.308169	0.206065	0.241154	0.236066	0.29414	0.116209	0.388346	0.444867	0.0875023	0.279409	0.216543	0.185927	0.163324	0.346338	0.0979279	0.282123
IPI00032325	IPI00412264	1475	5764	0.0415687	0.0642135	0.219007	0.379949	0.260153	0.00364493	0.460697	0.209552	0.0467758	0.473775	0.219692	0.0162444	0.404036	0.478415	0.480202	0.00364899	0.0414669	0.390566	6.74597e-05	0.0758851	0.138673	0.10158	0.478061	0.216907	0.256408	0.272721	0.408143	0.0664712
IPI00032338	IPI00007730	27252	11161	0.499857	0.436071	0.38343	0.453137	0.100179	0.414869	0.388386	0.409058	0.342381	0.240967	0.264741	0.44999	0.313291	0.17864	0.412159	0.252523	0.409529	0.482904	0.277656	0.480462	0.456211	0.449465	0.162884	0.403994	0.390178	0.362703	0.326396	0.313985
IPI00032338	IPI00013723	27252	5300	0.160721	0.381847	0.263669	0.463622	0.46932	0.435242	0.445586	0.337081	0.395995	0.47748	0.317622	0.118618	0.439948	0.39498	0.479752	0.37333	0.0927913	0.310087	0.356209	0.357504	0.363903	0.353038	0.489392	0.343568	0.494862	0.450194	0.108836	0.171125
IPI00032338	IPI00028565	27252	2634	0.0740596	0.372632	0.43413	0.479235	0.243247	0.17669	0.0742463	0.433027	0.285085	0.433648	0.285389	0.0969515	0.250933	0.397419	0.365936	0.439476	0.133319	0.429594	0.151142	0.355182	0.167458	0.368172	0.47943	0.396617	0.166361	0.489277	0.493295	0.148182
IPI00032460	IPI00007730	57819	11161	0.416619	0.327305	0.0426124	0.045766	0.000140095	0.399102	0.421434	0.0649878	0.408801	0.28879	0.420433	0.492626	0.339238	0.278144	0.427576	0.250229	0.366521	0.317918	0.0158384	0.210881	0.0416982	0.392594	0.013421	0.396837	0.148135	0.185139	0.00834774	0.0481051
IPI00032957	IPI00006176	7329	9146	0.406591	0.16539	0.414416	0.261927	0.268004	0.19499	0.305487	0.437142	0.0215292	0.393892	0.285625	0.265701	0.440851	0.303155	0.136219	0.0875146	0.221399	0.0504279	0.012928	0.366147	0.128421	0.227027	0.318443	0.124668	0.484847	0.0935671	0.044196	0.293084
IPI00032957	IPI00006203	7329	9189	0.42543	0.380647	0.354464	0.261802	0.257528	0.447397	0.216799	0.486409	0.349523	0.257238	0.383091	0.441738	0.366423	0.467687	0.380216	0.316172	0.25649	0.374791	0.00724814	0.372959	0.296393	0.244908	0.460853	0.136743	0.378853	0.442948	0.471573	0.25187
IPI00032957	IPI00018281	7329	25788	0.317023	0.442518	0.366647	0.266479	0.224398	0.407315	0.325315	0.266076	0.493506	0.44555	0.43059	0.425615	0.39815	0.470936	0.293844	0.256338	0.248933	0.264936	0.428862	0.387766	0.0560083	0.450949	0.474737	0.0909663	0.468431	0.230583	0.306616	0.463707
IPI00032957	IPI00171527	7329	93487	0.463876	0.22149	0.169496	0.160609	0.262542	0.287878	0.45694	0.317438	0.478911	0.426344	0.334556	0.376196	0.450981	0.373069	0.200979	0.239562	0.146361	0.423515	0.00597761	0.476925	0.133668	0.458854	0.27361	0.2229	0.332167	0.407632	0.136905	0.201948
IPI00060723	IPI00002424	4149	79666	0.140002	0.335198	0.254762	0.0630925	0.0340593	0.341679	0.470807	0.357945	0.378485	0.437351	0.233095	0.368915	0.275123	0.381964	0.197836	0.432609	0.10725	0.4248	0.00333434	0.210011	0.0147745	0.398442	0.052926	0.113325	0.482926	0.262965	0.00997008	0.0570178
IPI00096899	IPI00026689	81620	983	0.425915	0.184	0.0009832	0.00221149	1.47198e-09	1.3773e-05	4.8536e-07	0.00490726	8.94018e-07	0.0872097	0.00031987	0.114187	0.49031	0.130237	0.379776	5.92668e-06	0.497722	0.0614429	6.95e-14	3.72002e-05	0	0.22995	0.003015	0.375597	0.222682	0.129484	0.334493	0.0250004
IPI00100193	IPI00016910	79719	8663	0.136014	0.383418	0.294832	0.104592	0.0469764	0.432611	0.387892	0.0462437	0.228045	0.36781	0.319803	0.297687	0.496308	0.0274757	0.142759	0.280698	0.237361	0.286038	0.444534	0.254603	0.00154994	0.44048	0.159996	0.047177	0.0145873	0.461364	0.295257	0.0100908
IPI00100245	IPI00007730	10621	11161	0.160887	0.268735	0.285981	0.286283	0.380706	0.476243	0.44768	0.49032	0.318528	0.149944	0.378386	0.430543	0.447843	0.153756	0.126327	0.156695	0.430555	0.235628	0.187776	0.393442	0.10276	0.258098	0.141063	0.159078	0.369795	0.461881	0.12289	0.207111
IPI00102070	IPI00060572	10241	80028	0.269731	0.319365	0.271191	0.480224	0.458993	0.100645	0.188896	0.258811	0.371058	0.457448	0.255636	0.37465	0.18115	0.276534	0.421997	0.0425144	0.393712	0.458933	0.0426781	0.0475494	0.0471915	0.319058	0.133815	0.374658	0.346865	0.353386	0.0146895	0.194055
IPI00104128	IPI00550440	23478	54978	0.0497404	0.26045	0.268016	0.377009	0.163917	0.492969	0.129377	0.0240621	0.368885	0.282224	0.188621	0.152114	0.123901	0.35552	0.0409385	0.252278	0.379186	0.376292	0.343452	0.000256697	0.0347254	0.0750663	0.0874784	0.400543	0.392085	0.131939	0.00130256	0.0175783
IPI00105598	IPI00007021	5717	51003	0.460564	0.0245201	0.114646	0.387439	0.302484	0.341415	0.0790781	0.438582	0.398892	0.105018	0.174051	0.0560277	0.235103	0.111495	0.0719489	0.0219571	0.0560048	0.00869972	0.000192059	0.00831564	0.0118008	0.302777	0.288745	0.0624979	0.237551	0.299178	0.0939914	0.139228
IPI00105598	IPI00029127	5717	2661	0.445228	0.0429273	0.134714	0.230866	0.139858	0.366167	0.133209	0.0725154	0.0461667	0.335913	0.280435	0.356949	0.25717	0.146537	0.026913	0.087799	0.0147976	0.102925	0.00240606	0.224145	0.0141013	0.389884	0.372084	0.0992895	0.00480741	0.3188	0.102193	0.401766
IPI00105598	IPI00163230	5717	10980	0.351522	0.442974	0.258046	0.00541401	0.298652	0.0353	0.0130305	0.0364816	0.00173372	0.0735135	0.392914	0.338407	0.0635893	0.117356	0.057245	3.77796e-05	4.687e-05	0.0175639	0.0683051	0.323843	0.00179288	0.43772	0.20743	0.0156975	0.0303799	0.212433	0.0390926	0.030961
IPI00105598	IPI00299149	5717	6613	0.349034	0.0586358	0.0964407	0.069268	0.0035713	0.158994	0.00882493	0.167419	0.0732441	0.142498	0.466863	0.238392	0.386014	0.313487	0.281321	0.2523	0.175728	0.496719	0.00947561	0.26576	0.0689176	0.217623	0.039469	0.175821	0.351797	0.341881	0.333939	0.0142621
IPI00105598	IPI00412264	5717	5764	0.438533	0.203861	0.484829	0.272185	0.343739	0.497091	0.483698	0.496149	0.117717	0.305178	0.355149	0.48427	0.429827	0.195808	0.492991	0.240178	0.340481	0.412078	0.00879786	0.00814651	0.00778954	0.213893	0.324358	0.34137	0.103184	0.335188	0.488381	0.00500157
IPI00107188	IPI00007730	29903	11161	0.252057	0.371338	0.154741	0.188378	6.37152e-05	0.288404	0.271371	0.234258	0.409219	0.17872	0.3807	0.364482	0.288343	0.199236	0.374583	0.229583	0.467753	0.282403	0.350829	0.312324	0.0161581	0.202159	0.318401	0.221685	0.0140238	0.443169	0.423933	0.290856
IPI00184330	IPI00018350	4171	4174	0.152204	0.00191457	5.74461e-05	1.01667e-08	7.57172e-14	4.39526e-10	5.4445e-10	7.81319e-05	1.00484e-11	0.231024	5.60097e-10	0.000265095	0.419323	0.232068	0.383853	1.49497e-11	0.383325	0.19336	0	9.4655e-05	0	0.00163947	1.63448e-06	0.208154	0.262222	0.000311871	0.378811	0.00237362
IPI00184511	IPI00001639	7189	3837	0.382794	0.124737	0.49462	0.337257	0.270278	0.450033	0.299707	0.150606	0.418647	0.343821	0.0596878	0.276889	0.178531	0.391598	0.421982	0.247614	0.04002	0.267888	0.125064	0.00811574	0.0937468	0.44274	0.476972	0.428348	0.261703	0.475405	0.490194	0.153454
IPI00184511	IPI00007765	7189	3313	0.273397	0.000785567	0.311371	0.0623502	0.209647	0.115169	0.353375	0.0239022	0.468049	0.0173893	0.152117	0.339661	0.236639	0.0431525	0.0783566	0.409214	0.0721661	0.473413	0.243624	0.00448472	0.184835	0.318272	0.010065	0.0824709	0.209815	0.0567758	0.294506	0.171132
IPI00184511	IPI00028006	7189	5690	0.320302	0.0114527	0.439994	0.12997	0.38494	0.0713472	0.33936	0.258917	0.128501	0.220399	0.342538	0.450043	0.17755	0.453176	0.332884	0.362308	0.322199	0.310729	0.392497	0.47674	0.359251	0.300332	0.283998	0.377052	0.135857	0.354584	0.334496	0.223566
IPI00184511	IPI00029628	7189	5955	0.0877257	0.373812	0.297851	0.235067	0.441123	0.497492	0.33481	0.000909325	0.0275206	0.268268	0.188682	0.0503601	0.443853	0.231536	0.0066316	0.184643	0.107213	0.255806	0.305102	0.0200268	0.173926	0.499256	0.110182	0.434862	0.435172	0.0846106	0.487863	0.00362911
IPI00184511	IPI00105598	7189	5717	0.458475	0.0461503	0.340287	0.0516325	0.028022	0.368364	0.219454	0.0315196	0.253211	0.0330314	0.390913	0.145756	0.474202	0.232908	0.240115	0.296968	0.00143068	0.439404	0.212968	0.00342113	0.381866	0.29381	0.0348693	0.370255	0.0238868	0.254564	0.278794	0.00816838
IPI00184511	IPI00549672	7189	5719	0.484877	0.427732	0.241928	0.432127	0.0964484	0.217979	0.0334032	0.0125765	0.148397	0.124593	0.0288029	0.0481478	0.10691	0.253841	0.370939	0.365755	0.476557	0.494482	0.00206994	0.231727	0.145724	0.347108	0.162537	0.335702	0.374955	0.108467	0.426506	0.451135
IPI00216171	IPI00012620	2026	6483	0.09311	0.446246	0.13617	0.47736	0.0167547	0.0247644	0.191925	0.348433	0.33614	0.426257	0.00614001	0.109158	0.0576747	0.103215	0.468704	0.437012	0.412473	0.236023	0.257447	0.00314992	0.136706	0.338032	0.192776	0.387218	0.222718	0.468461	0.383803	0.457848
IPI00216319	IPI00019025	7533	84612	0.222309	0.290308	0.431246	0.0492253	0.0247044	0.151092	0.397405	0.284791	0.275113	0.349109	0.154594	0.192137	0.493505	0.15011	0.167504	0.290021	0.0981486	0.14066	0.233099	0.244364	0.000117888	0.314671	0.0129725	0.135179	0.386974	0.34528	0.000549897	0.25532
IPI00216691	IPI00007730	5216	11161	0.280657	0.133068	0.0322284	0.372302	0.0042928	0.44169	0.499985	0.0776274	0.167595	0.228426	0.0856431	0.434143	0.489415	0.191604	0.444502	0.0506883	0.205259	0.187115	0.151023	0.3183	0.436841	0.335032	0.00874704	0.132417	0.291521	0.43721	0.0866783	0.0518573
IPI00217223	IPI00217911	10606	79873	0.438426	0.139885	0.308879	0.189721	0.19619	0.0841974	0.0634923	0.303252	0.491015	0.266211	0.464456	0.342365	0.298669	0.346663	0.468749	0.3853	0.484495	0.265682	0.134573	0.397514	3.75121e-05	0.254391	0.177499	0.296184	0.498532	0.499607	0.185152	0.318072
IPI00218144	IPI00007730	10063	11161	0.400436	0.387527	0.484877	0.154487	0.000295548	0.311997	0.423438	0.37545	0.223911	0.391274	0.126253	0.0452039	0.385626	0.436375	0.258555	0.174894	0.323341	0.120868	0.123836	0.453096	0.00504634	0.31345	0.0774952	0.112672	0.356971	0.171872	0.084256	0.0502267
IPI00218144	IPI00299149	10063	6613	0.445048	0.00296629	0.397666	0.085801	0.0142697	0.437825	0.37359	0.0125791	0.209243	0.114185	0.0299782	0.246477	0.153369	0.033697	0.1124	0.256793	0.0677273	0.217743	2.77272e-06	0.168631	0.00141268	0.166258	0.119936	0.330777	0.195441	0.383015	0.290056	0.00173965
IPI00218916	IPI00017704	240	23406	0.453555	0.207226	0.092618	0.0439797	0.380661	0.00266873	0.050346	0.278435	0.465252	0.186304	0.266683	0.396067	0.101046	0.216996	0.35732	0.443476	0.00119056	0.388954	1.11617e-05	0.139973	0.103236	0.136866	0.0256992	0.0422161	0.34773	0.132475	0.367482	0.0727137
IPI00219604	IPI00290307	5604	57761	0.128362	0.145558	0.456954	0.218298	0.0290501	0.0884178	0.382074	0.0331379	0.225156	0.235537	0.271614	0.114147	0.238289	0.442521	0.277001	0.415309	0.107224	0.341395	0.35803	0.346774	0.339336	0.0590177	0.240737	0.474862	0.494499	0.186068	0.22533	0.489047
IPI00219604	IPI00290308	5604	10221	0.16268	0.180015	0.125805	0.0087215	0.364184	0.160746	0.41876	0.377894	0.387332	0.259162	0.38716	0.0525875	0.0589383	0.145071	0.115499	0.0797712	0.400892	0.483934	0.252543	0.0381521	0.119386	0.384041	0.323697	0.200899	0.185131	0.403256	0.30404	0.294076
IPI00219757	IPI00412264	2950	5764	0.165667	0.421933	0.0509095	0.478914	0.125248	0.0728671	0.373145	0.320954	0.312105	0.245556	0.357843	0.0624932	0.157763	0.392255	0.277029	0.0558806	0.424031	0.318702	0.00118055	0.161577	1.82259e-05	0.378034	0.384183	0.315149	0.224124	0.331785	0.198491	0.0182907
IPI00220362	IPI00007730	3336	11161	0.380583	0.43981	0.0940451	0.0625195	0.00602082	0.348874	0.140432	0.126317	0.347378	0.362232	0.264486	0.0341946	0.452246	0.462856	0.161792	0.311169	0.250741	0.118377	0.0764789	0.0348126	0.00213468	0.152097	0.0236912	0.0368023	0.448542	0.327346	0.0241332	0.0433508
IPI00220567	IPI00000171	10588	81628	0.255924	0.221967	0.402258	0.311221	0.279455	0.218802	0.198779	0.42953	0.0682766	0.0692686	0.21536	0.401621	0.296406	0.136529	0.2898	0.383699	0.493077	0.387598	0.17653	0.00377043	0.00269553	0.384272	0.373864	0.113943	0.236561	0.121708	0.053427	0.350736
[truncated: 60 more rows]

## Sheet: PCCfdr_ggi
IPI1	IPI2	Gene1	Gene2	GDS1023	GDS1036	GDS1062	GDS1064	GDS1067	GDS1096	GDS1209	GDS1220	GDS1257	GDS1259	GDS1282	GDS1321	GDS1331	GDS266	GDS268	GDS395	GDS558	GDS564	GDS596	GDS690	GDS715	GDS737	GDS760	GDS810	GDS914	GDS946	GDS987	GDS999
[truncated: 274 more rows]

[truncated: 4 more sheets: AbsolutePCCIncrease_ppivsggi, SignificantPPIsofEachDataset, SignificantDatasetofEachPPIpair, KStest2forPPIvsGGI_Pos&Neg]
