# Supplementary material for: Transcript-level annotation of Affymetrix probesets improves the interpretation of gene expression data
Source: BMC Bioinformatics. 2007 Jun 11;8:194. doi: 10.1186/1471-2105-8-194 (PMC1913542; doi:10.1186/1471-2105-8-194)
Supplement: Additional file 8 — Information on used GDS datasets. Accession numbers of GEO datasets used in the analysis. [file 1471-2105-8-194-S8.xls]

## Sheet: 30MOE28HGU
GDS ACC	# Samples	GPL ACC	Array	designated ID
GDS1023	23	GPL96	HG-U133A	1
GDS1036	24	GPL96	HG-U133A	2
GDS1062	27	GPL96	HG-U133A	3
GDS1064	43	GPL96	HG-U133A	4
GDS1067	52	GPL96	HG-U133A	5
GDS1096	36	GPL96	HG-U133A	6
GDS1209	54	GPL96	HG-U133A	7
GDS1220	54	GPL96	HG-U133A	8
GDS1257	33	GPL96	HG-U133A	9
GDS1259	23	GPL96	HG-U133A	10
GDS1282	35	GPL96	HG-U133A	11
GDS1321	24	GPL96	HG-U133A	12
GDS1331	31	GPL96	HG-U133A	13
GDS266	29	GPL96	HG-U133A	14
GDS268	24	GPL96	HG-U133A	15
GDS395	32	GPL96	HG-U133A	16
GDS558	38	GPL96	HG-U133A	17
GDS564	23	GPL96	HG-U133A	18
GDS596	158	GPL96	HG-U133A	19
GDS690	24	GPL96	HG-U133A	20
GDS715	87	GPL96	HG-U133A	21
GDS737	30	GPL96	HG-U133A	22
GDS760	29	GPL96	HG-U133A	23
GDS810	31	GPL96	HG-U133A	24
GDS914	24	GPL96	HG-U133A	25
GDS946	24	GPL96	HG-U133A	26
GDS987	41	GPL96	HG-U133A	27
GDS999	34	GPL96	HG-U133A	28
GDS1244	104	GPL339	MOE430A_2	5
GDS565	48	GPL339	MOE430A_2	13
GDS952	38	GPL339	MOE430A_2	29
GDS1277	35	GPL339	MOE430A_2	12
GDS958	28	GPL339	MOE430A_2	18
GDS1276	24	GPL339	MOE430A_2	25
GDS1030	20	GPL339	MOE430A_2	8
GDS1265	20	GPL339	MOE430A_2	30
GDS1309	20	GPL339	MOE430A_2	4
GDS813	20	GPL339	MOE430A_2	14
GDS1076	19	GPL339	MOE430A_2	22
GDS895	18	GPL339	MOE430A_2	7
GDS1037	14	GPL339	MOE430A_2	20
GDS1275	14	GPL339	MOE430A_2	3
GDS1213	10	GPL339	MOE430A_2	6
GDS1323	10	GPL339	MOE430A_2	2
GDS1285	9	GPL339	MOE430A_2	26
GDS960	9	GPL339	MOE430A_2	19
GDS998	9	GPL339	MOE430A_2	1
GDS1072	8	GPL339	MOE430A_2	21
GDS1232	8	GPL339	MOE430A_2	24
GDS925	8	GPL339	MOE430A_2	27
GDS1228	7	GPL339	MOE430A_2	11
GDS1227	6	GPL339	MOE430A_2	10
GDS1107	4	GPL339	MOE430A_2	9
GDS1211	4	GPL339	MOE430A_2	23
GDS856	4	GPL339	MOE430A_2	16
GDS883	4	GPL339	MOE430A_2	17
GDS1043	3	GPL339	MOE430A_2	28
GDS853	3	GPL339	MOE430A_2	15
